# Supplementary material for: Developing a prognosis and chemotherapy evaluating model for colon adenocarcinoma based on mitotic catastrophe-related genes
Source: Sci Rep. 2024 Jan 18;14:1655. doi: 10.1038/s41598-024-51918-7 (PMC10796338; doi:10.1038/s41598-024-51918-7)
Supplement: Supplementary file 5 — Supplementary Table S1. [file 41598_2024_51918_MOESM5_ESM.csv]

Gene Symbol	Description	Category	Gifts	GC Id	Relevance score	GeneCards Link
BUB1B	BUB1 Mitotic Checkpoint Serine/Threonine Kinase B	Protein Coding	49	GC15P040161	37.3059387207031	https://www.genecards.org/cgi-bin/carddisp.pl?gene=BUB1B
MAD2L1	Mitotic Arrest Deficient 2 Like 1	Protein Coding	44	GC04M120055	30.9801807403564	https://www.genecards.org/cgi-bin/carddisp.pl?gene=MAD2L1
NUMA1	Nuclear Mitotic Apparatus Protein 1	Protein Coding	44	GC11M072002	30.5529174804688	https://www.genecards.org/cgi-bin/carddisp.pl?gene=NUMA1
MAD1L1	Mitotic Arrest Deficient 1 Like 1	Protein Coding	45	GC07M001815	27.3369064331055	https://www.genecards.org/cgi-bin/carddisp.pl?gene=MAD1L1
CDK1	Cyclin Dependent Kinase 1	Protein Coding	44	GC10P060772	17.7313709259033	https://www.genecards.org/cgi-bin/carddisp.pl?gene=CDK1
PLK1	Polo Like Kinase 1	Protein Coding	48	GC16P024137	17.5604076385498	https://www.genecards.org/cgi-bin/carddisp.pl?gene=PLK1
TP53	Tumor Protein P53	Protein Coding	51	GC17M007661	15.9197072982788	https://www.genecards.org/cgi-bin/carddisp.pl?gene=TP53
CCNB1	Cyclin B1	Protein Coding	45	GC05P069167	15.4352321624756	https://www.genecards.org/cgi-bin/carddisp.pl?gene=CCNB1
CDC20	Cell Division Cycle 20	Protein Coding	43	GC01P043358	13.823540687561	https://www.genecards.org/cgi-bin/carddisp.pl?gene=CDC20
AURKA	Aurora Kinase A	Protein Coding	49	GC20M056370	12.5546903610229	https://www.genecards.org/cgi-bin/carddisp.pl?gene=AURKA
KIF2C	Kinesin Family Member 2C	Protein Coding	42	GC01P044739	11.9012231826782	https://www.genecards.org/cgi-bin/carddisp.pl?gene=KIF2C
REXO4	REX4 Homolog, 3'-5' Exonuclease	Protein Coding	36	GC09M133406	11.4185390472412	https://www.genecards.org/cgi-bin/carddisp.pl?gene=REXO4
BIRC5	Baculoviral IAP Repeat Containing 5	Protein Coding	45	GC17P078214	10.991720199585	https://www.genecards.org/cgi-bin/carddisp.pl?gene=BIRC5
KIF11	Kinesin Family Member 11	Protein Coding	47	GC10P092574	10.518835067749	https://www.genecards.org/cgi-bin/carddisp.pl?gene=KIF11
CENPE	Centromere Protein E	Protein Coding	45	GC04M103105	10.490026473999	https://www.genecards.org/cgi-bin/carddisp.pl?gene=CENPE
FBXO5	F-Box Protein 5	Protein Coding	37	GC06M152970	10.4744939804077	https://www.genecards.org/cgi-bin/carddisp.pl?gene=FBXO5
MKI67	Marker Of Proliferation Ki-67	Protein Coding	44	GC10M128096	10.4098320007324	https://www.genecards.org/cgi-bin/carddisp.pl?gene=MKI67
AURKB	Aurora Kinase B	Protein Coding	48	GC17M010127	10.4008913040161	https://www.genecards.org/cgi-bin/carddisp.pl?gene=AURKB
CDC27	Cell Division Cycle 27	Protein Coding	40	GC17M047117	10.1033020019531	https://www.genecards.org/cgi-bin/carddisp.pl?gene=CDC27
CHEK1	Checkpoint Kinase 1	Protein Coding	48	GC11P125625	9.89134216308594	https://www.genecards.org/cgi-bin/carddisp.pl?gene=CHEK1
TTK	TTK Protein Kinase	Protein Coding	46	GC06P080003	9.33832550048828	https://www.genecards.org/cgi-bin/carddisp.pl?gene=TTK
DCTN1	Dynactin Subunit 1	Protein Coding	45	GC02M074361	8.9694766998291	https://www.genecards.org/cgi-bin/carddisp.pl?gene=DCTN1
UBE2C	Ubiquitin Conjugating Enzyme E2 C	Protein Coding	45	GC20P045812	8.817214012146	https://www.genecards.org/cgi-bin/carddisp.pl?gene=UBE2C
CDC25C	Cell Division Cycle 25C	Protein Coding	48	GC05M138285	8.69570350646973	https://www.genecards.org/cgi-bin/carddisp.pl?gene=CDC25C
WEE1	WEE1 G2 Checkpoint Kinase	Protein Coding	45	GC11P009573	8.5861349105835	https://www.genecards.org/cgi-bin/carddisp.pl?gene=WEE1
CDK2	Cyclin Dependent Kinase 2	Protein Coding	50	GC12P055966	8.50589084625244	https://www.genecards.org/cgi-bin/carddisp.pl?gene=CDK2
TPX2	TPX2 Microtubule Nucleation Factor	Protein Coding	41	GC20P031739	8.31469917297363	https://www.genecards.org/cgi-bin/carddisp.pl?gene=TPX2
TUBG1	Tubulin Gamma 1	Protein Coding	46	GC17P042609	8.27504539489746	https://www.genecards.org/cgi-bin/carddisp.pl?gene=TUBG1
SIRT2	Sirtuin 2	Protein Coding	46	GC19M038878	8.19944953918457	https://www.genecards.org/cgi-bin/carddisp.pl?gene=SIRT2
NEK2	NIMA Related Kinase 2	Protein Coding	50	GC01M211658	7.56257915496826	https://www.genecards.org/cgi-bin/carddisp.pl?gene=NEK2
INCENP	Inner Centromere Protein	Protein Coding	41	GC11P062142	7.49895524978638	https://www.genecards.org/cgi-bin/carddisp.pl?gene=INCENP
SGO1	Shugoshin 1	Protein Coding	34	GC03M020161	7.39318895339966	https://www.genecards.org/cgi-bin/carddisp.pl?gene=SGO1
CHEK2	Checkpoint Kinase 2	Protein Coding	52	GC22M028687	7.25980615615845	https://www.genecards.org/cgi-bin/carddisp.pl?gene=CHEK2
CDKN1A	Cyclin Dependent Kinase Inhibitor 1A	Protein Coding	48	GC06P077011	7.188232421875	https://www.genecards.org/cgi-bin/carddisp.pl?gene=CDKN1A
CCND1	Cyclin D1	Protein Coding	50	GC11P069641	7.07081937789917	https://www.genecards.org/cgi-bin/carddisp.pl?gene=CCND1
RCC1	Regulator Of Chromosome Condensation 1	Protein Coding	41	GC01P028505	6.95729541778564	https://www.genecards.org/cgi-bin/carddisp.pl?gene=RCC1
CEP192	Centrosomal Protein 192	Protein Coding	37	GC18P016762	6.93601179122925	https://www.genecards.org/cgi-bin/carddisp.pl?gene=CEP192
CCNA2	Cyclin A2	Protein Coding	44	GC04M121816	6.88323879241943	https://www.genecards.org/cgi-bin/carddisp.pl?gene=CCNA2
KIF20A	Kinesin Family Member 20A	Protein Coding	40	GC05P138189	6.87619066238403	https://www.genecards.org/cgi-bin/carddisp.pl?gene=KIF20A
CCNA1	Cyclin A1	Protein Coding	42	GC13P036431	6.79257965087891	https://www.genecards.org/cgi-bin/carddisp.pl?gene=CCNA1
CLASP2	Cytoplasmic Linker Associated Protein 2	Protein Coding	39	GC03M033537	6.69626903533936	https://www.genecards.org/cgi-bin/carddisp.pl?gene=CLASP2
TACC3	Transforming Acidic Coiled-Coil Containing Protein 3	Protein Coding	42	GC04P001723	6.65458583831787	https://www.genecards.org/cgi-bin/carddisp.pl?gene=TACC3
NDE1	NudE Neurodevelopment Protein 1	Protein Coding	41	GC16P017125	6.64893054962158	https://www.genecards.org/cgi-bin/carddisp.pl?gene=NDE1
TGFBR2	Transforming Growth Factor Beta Receptor 2	Protein Coding	50	GC03P030623	6.64098119735718	https://www.genecards.org/cgi-bin/carddisp.pl?gene=TGFBR2
CKAP5	Cytoskeleton Associated Protein 5	Protein Coding	40	GC11M084316	6.52527570724487	https://www.genecards.org/cgi-bin/carddisp.pl?gene=CKAP5
NUDC	Nuclear Distribution C, Dynein Complex Regulator	Protein Coding	42	GC01P027286	6.46884107589722	https://www.genecards.org/cgi-bin/carddisp.pl?gene=NUDC
CLASP1	Cytoplasmic Linker Associated Protein 1	Protein Coding	41	GC02M121337	6.45233011245728	https://www.genecards.org/cgi-bin/carddisp.pl?gene=CLASP1
CENPA	Centromere Protein A	Protein Coding	38	GC02P026765	6.33834552764893	https://www.genecards.org/cgi-bin/carddisp.pl?gene=CENPA
BRD4	Bromodomain Containing 4	Protein Coding	46	GC19M015236	6.29701709747314	https://www.genecards.org/cgi-bin/carddisp.pl?gene=BRD4
CDC7	Cell Division Cycle 7	Protein Coding	44	GC01P091500	6.28915023803711	https://www.genecards.org/cgi-bin/carddisp.pl?gene=CDC7
FOXM1	Forkhead Box M1	Protein Coding	43	GC12M002857	6.23235368728638	https://www.genecards.org/cgi-bin/carddisp.pl?gene=FOXM1
CKAP2L	Cytoskeleton Associated Protein 2 Like	Protein Coding	37	GC02M112736	6.22475671768188	https://www.genecards.org/cgi-bin/carddisp.pl?gene=CKAP2L
TUBA1B	Tubulin Alpha 1b	Protein Coding	42	GC12M049127	6.03467273712158	https://www.genecards.org/cgi-bin/carddisp.pl?gene=TUBA1B
FZR1	Fizzy And Cell Division Cycle 20 Related 1	Protein Coding	41	GC19P003506	6.00526428222656	https://www.genecards.org/cgi-bin/carddisp.pl?gene=FZR1
STIL	STIL Centriolar Assembly Protein	Protein Coding	41	GC01M047250	5.98101282119751	https://www.genecards.org/cgi-bin/carddisp.pl?gene=STIL
DYNC1H1	Dynein Cytoplasmic 1 Heavy Chain 1	Protein Coding	44	GC14P108802	5.703697681427	https://www.genecards.org/cgi-bin/carddisp.pl?gene=DYNC1H1
NDC80	NDC80 Kinetochore Complex Component	Protein Coding	41	GC18P002571	5.66172170639038	https://www.genecards.org/cgi-bin/carddisp.pl?gene=NDC80
BCL2	BCL2 Apoptosis Regulator	Protein Coding	49	GC18M063123	5.64721965789795	https://www.genecards.org/cgi-bin/carddisp.pl?gene=BCL2
CDCA8	Cell Division Cycle Associated 8	Protein Coding	38	GC01P037692	5.63570833206177	https://www.genecards.org/cgi-bin/carddisp.pl?gene=CDCA8
MAPRE1	Microtubule Associated Protein RP/EB Family Member 1	Protein Coding	44	GC20P032819	5.61662483215332	https://www.genecards.org/cgi-bin/carddisp.pl?gene=MAPRE1
CDC25B	Cell Division Cycle 25B	Protein Coding	45	GC20P003890	5.56340217590332	https://www.genecards.org/cgi-bin/carddisp.pl?gene=CDC25B
TPR	Translocated Promoter Region, Nuclear Basket Protein	Protein Coding	42	GC01M186319	5.52928972244263	https://www.genecards.org/cgi-bin/carddisp.pl?gene=TPR
RAN	RAN, Member RAS Oncogene Family	Protein Coding	43	GC12P130871	5.48579168319702	https://www.genecards.org/cgi-bin/carddisp.pl?gene=RAN
CASP3	Caspase 3	Protein Coding	48	GC04M184627	5.47191715240479	https://www.genecards.org/cgi-bin/carddisp.pl?gene=CASP3
TUBA1A	Tubulin Alpha 1a	Protein Coding	47	GC12M049184	5.33794021606445	https://www.genecards.org/cgi-bin/carddisp.pl?gene=TUBA1A
CDC25A	Cell Division Cycle 25A	Protein Coding	46	GC03M048173	5.31211996078491	https://www.genecards.org/cgi-bin/carddisp.pl?gene=CDC25A
TUBB	Tubulin Beta Class I	Protein Coding	48	GC06P076841	5.29166412353516	https://www.genecards.org/cgi-bin/carddisp.pl?gene=TUBB
NEK6	NIMA Related Kinase 6	Protein Coding	39	GC09P124259	5.28042840957642	https://www.genecards.org/cgi-bin/carddisp.pl?gene=NEK6
BRCA1	BRCA1 DNA Repair Associated	Protein Coding	49	GC17M043044	5.26858901977539	https://www.genecards.org/cgi-bin/carddisp.pl?gene=BRCA1
PCNT	Pericentrin	Protein Coding	43	GC21P046324	5.25117444992065	https://www.genecards.org/cgi-bin/carddisp.pl?gene=PCNT
WAPL	WAPL Cohesin Release Factor	Protein Coding	32	GC10M086436	5.24185848236084	https://www.genecards.org/cgi-bin/carddisp.pl?gene=WAPL
NEK7	NIMA Related Kinase 7	Protein Coding	40	GC01P198156	5.21308469772339	https://www.genecards.org/cgi-bin/carddisp.pl?gene=NEK7
HSF1	Heat Shock Transcription Factor 1	Protein Coding	44	GC08P144291	5.20873785018921	https://www.genecards.org/cgi-bin/carddisp.pl?gene=HSF1
PPP2CA	Protein Phosphatase 2 Catalytic Subunit Alpha	Protein Coding	48	GC05M134194	5.16361331939697	https://www.genecards.org/cgi-bin/carddisp.pl?gene=PPP2CA
MYC	MYC Proto-Oncogene, BHLH Transcription Factor	Protein Coding	50	GC08P127735	5.139808177948	https://www.genecards.org/cgi-bin/carddisp.pl?gene=MYC
PAFAH1B1	Platelet Activating Factor Acetylhydrolase 1b Regulatory Subunit 1	Protein Coding	45	GC17P002593	5.13411808013916	https://www.genecards.org/cgi-bin/carddisp.pl?gene=PAFAH1B1
MDM2	MDM2 Proto-Oncogene	Protein Coding	52	GC12P068808	5.0732626914978	https://www.genecards.org/cgi-bin/carddisp.pl?gene=MDM2
CCNE1	Cyclin E1	Protein Coding	47	GC19P029811	5.04570770263672	https://www.genecards.org/cgi-bin/carddisp.pl?gene=CCNE1
PTTG1	PTTG1 Regulator Of Sister Chromatid Separation, Securin	Protein Coding	41	GC05P160422	5.00144529342651	https://www.genecards.org/cgi-bin/carddisp.pl?gene=PTTG1
CDKN2A	Cyclin Dependent Kinase Inhibitor 2A	Protein Coding	49	GC09M021967	4.98734760284424	https://www.genecards.org/cgi-bin/carddisp.pl?gene=CDKN2A
ANKLE2	Ankyrin Repeat And LEM Domain Containing 2	Protein Coding	39	GC12M132725	4.97299098968506	https://www.genecards.org/cgi-bin/carddisp.pl?gene=ANKLE2
TGFBR1	Transforming Growth Factor Beta Receptor 1	Protein Coding	52	GC09P099104	4.9642276763916	https://www.genecards.org/cgi-bin/carddisp.pl?gene=TGFBR1
CDK4	Cyclin Dependent Kinase 4	Protein Coding	52	GC12M057743	4.96131277084351	https://www.genecards.org/cgi-bin/carddisp.pl?gene=CDK4
NCAPD3	Non-SMC Condensin II Complex Subunit D3	Protein Coding	41	GC11M134150	4.94753694534302	https://www.genecards.org/cgi-bin/carddisp.pl?gene=NCAPD3
MAP4	Microtubule Associated Protein 4	Protein Coding	41	GC03M047850	4.91543006896973	https://www.genecards.org/cgi-bin/carddisp.pl?gene=MAP4
HAUS6	HAUS Augmin Like Complex Subunit 6	Protein Coding	37	GC09M019056	4.82548856735229	https://www.genecards.org/cgi-bin/carddisp.pl?gene=HAUS6
RB1	RB Transcriptional Corepressor 1	Protein Coding	46	GC13P048303	4.76625919342041	https://www.genecards.org/cgi-bin/carddisp.pl?gene=RB1
CENPI	Centromere Protein I	Protein Coding	34	GC0XP101098	4.71276664733887	https://www.genecards.org/cgi-bin/carddisp.pl?gene=CENPI
STMN1	Stathmin 1	Protein Coding	42	GC01M025884	4.70659160614014	https://www.genecards.org/cgi-bin/carddisp.pl?gene=STMN1
NEK9	NIMA Related Kinase 9	Protein Coding	45	GC14M075079	4.70630216598511	https://www.genecards.org/cgi-bin/carddisp.pl?gene=NEK9
PKMYT1	Protein Kinase, Membrane Associated Tyrosine/Threonine 1	Protein Coding	42	GC16M006393	4.70185232162476	https://www.genecards.org/cgi-bin/carddisp.pl?gene=PKMYT1
CLTC	Clathrin Heavy Chain	Protein Coding	45	GC17P059619	4.7006402015686	https://www.genecards.org/cgi-bin/carddisp.pl?gene=CLTC
KIF18B	Kinesin Family Member 18B	Protein Coding	35	GC17M044924	4.68647480010986	https://www.genecards.org/cgi-bin/carddisp.pl?gene=KIF18B
MASTL	Microtubule Associated Serine/Threonine Kinase Like	Protein Coding	42	GC10P027154	4.58365201950073	https://www.genecards.org/cgi-bin/carddisp.pl?gene=MASTL
KIF15	Kinesin Family Member 15	Protein Coding	37	GC03P046241	4.56527614593506	https://www.genecards.org/cgi-bin/carddisp.pl?gene=KIF15
MAPK1	Mitogen-Activated Protein Kinase 1	Protein Coding	50	GC22M021759	4.53034067153931	https://www.genecards.org/cgi-bin/carddisp.pl?gene=MAPK1
TERF1	Telomeric Repeat Binding Factor 1	Protein Coding	41	GC08P073003	4.39881181716919	https://www.genecards.org/cgi-bin/carddisp.pl?gene=TERF1
NUP98	Nucleoporin 98 And 96 Precursor	Protein Coding	43	GC11M003671	4.37959957122803	https://www.genecards.org/cgi-bin/carddisp.pl?gene=NUP98
ATM	ATM Serine/Threonine Kinase	Protein Coding	52	GC11P108222	4.31863975524902	https://www.genecards.org/cgi-bin/carddisp.pl?gene=ATM
KATNB1	Katanin Regulatory Subunit B1	Protein Coding	41	GC16P057735	4.24209833145142	https://www.genecards.org/cgi-bin/carddisp.pl?gene=KATNB1
STAG2	Stromal Antigen 2	Protein Coding	44	GC0XP123960	4.23204898834229	https://www.genecards.org/cgi-bin/carddisp.pl?gene=STAG2
TMPO	Thymopoietin	Protein Coding	45	GC12P098515	4.21536064147949	https://www.genecards.org/cgi-bin/carddisp.pl?gene=TMPO
CDKN1B	Cyclin Dependent Kinase Inhibitor 1B	Protein Coding	46	GC12P018790	4.18131256103516	https://www.genecards.org/cgi-bin/carddisp.pl?gene=CDKN1B
CCP110	Centriolar Coiled-Coil Protein 110	Protein Coding	37	GC16P019536	4.16734075546265	https://www.genecards.org/cgi-bin/carddisp.pl?gene=CCP110
CENPK	Centromere Protein K	Protein Coding	36	GC05M065517	4.15235757827759	https://www.genecards.org/cgi-bin/carddisp.pl?gene=CENPK
RANBP2	RAN Binding Protein 2	Protein Coding	46	GC02P108719	4.11767339706421	https://www.genecards.org/cgi-bin/carddisp.pl?gene=RANBP2
KIF14	Kinesin Family Member 14	Protein Coding	40	GC01M200551	4.07492589950562	https://www.genecards.org/cgi-bin/carddisp.pl?gene=KIF14
BCL2L1	BCL2 Like 1	Protein Coding	45	GC20M031664	4.05320262908936	https://www.genecards.org/cgi-bin/carddisp.pl?gene=BCL2L1
BANF1	BAF Nuclear Assembly Factor 1	Protein Coding	41	GC11P066002	4.01926231384277	https://www.genecards.org/cgi-bin/carddisp.pl?gene=BANF1
STAG1	Stromal Antigen 1	Protein Coding	41	GC03M136336	3.99288511276245	https://www.genecards.org/cgi-bin/carddisp.pl?gene=STAG1
PTEN	Phosphatase And Tensin Homolog	Protein Coding	50	GC10P090708	3.98496770858765	https://www.genecards.org/cgi-bin/carddisp.pl?gene=PTEN
VIM	Vimentin	Protein Coding	49	GC10P017227	3.94194674491882	https://www.genecards.org/cgi-bin/carddisp.pl?gene=VIM
AKAP8	A-Kinase Anchoring Protein 8	Protein Coding	41	GC19M015354	3.88942861557007	https://www.genecards.org/cgi-bin/carddisp.pl?gene=AKAP8
CSNK2A1	Casein Kinase 2 Alpha 1	Protein Coding	50	GC20M000472	3.87265038490295	https://www.genecards.org/cgi-bin/carddisp.pl?gene=CSNK2A1
F3	Coagulation Factor III, Tissue Factor	Protein Coding	45	GC01M094570	3.85279774665833	https://www.genecards.org/cgi-bin/carddisp.pl?gene=F3
GMNN	Geminin DNA Replication Inhibitor	Protein Coding	45	GC06P024779	3.85143065452576	https://www.genecards.org/cgi-bin/carddisp.pl?gene=GMNN
PARP1	Poly(ADP-Ribose) Polymerase 1	Protein Coding	48	GC01M226360	3.82307195663452	https://www.genecards.org/cgi-bin/carddisp.pl?gene=PARP1
PLK4	Polo Like Kinase 4	Protein Coding	47	GC04P127880	3.79597425460815	https://www.genecards.org/cgi-bin/carddisp.pl?gene=PLK4
PLK3	Polo Like Kinase 3	Protein Coding	41	GC01P044799	3.75472187995911	https://www.genecards.org/cgi-bin/carddisp.pl?gene=PLK3
LMNB1	Lamin B1	Protein Coding	46	GC05P126776	3.73415660858154	https://www.genecards.org/cgi-bin/carddisp.pl?gene=LMNB1
TAOK1	TAO Kinase 1	Protein Coding	44	GC17P049732	3.71401786804199	https://www.genecards.org/cgi-bin/carddisp.pl?gene=TAOK1
CENPH	Centromere Protein H	Protein Coding	33	GC05P069189	3.70202326774597	https://www.genecards.org/cgi-bin/carddisp.pl?gene=CENPH
PLK2	Polo Like Kinase 2	Protein Coding	43	GC05M058453	3.66473698616028	https://www.genecards.org/cgi-bin/carddisp.pl?gene=PLK2
ERCC6L	ERCC Excision Repair 6 Like, Spindle Assembly Checkpoint Helicase	Protein Coding	36	GC0XM072204	3.63606023788452	https://www.genecards.org/cgi-bin/carddisp.pl?gene=ERCC6L
TP53BP1	Tumor Protein P53 Binding Protein 1	Protein Coding	44	GC15M043403	3.62003612518311	https://www.genecards.org/cgi-bin/carddisp.pl?gene=TP53BP1
RPA2	Replication Protein A2	Protein Coding	43	GC01M027904	3.60352373123169	https://www.genecards.org/cgi-bin/carddisp.pl?gene=RPA2
TOP2A	DNA Topoisomerase II Alpha	Protein Coding	49	GC17M040388	3.55594515800476	https://www.genecards.org/cgi-bin/carddisp.pl?gene=TOP2A
MTHFR	Methylenetetrahydrofolate Reductase	Protein Coding	48	GC01M011785	3.55431222915649	https://www.genecards.org/cgi-bin/carddisp.pl?gene=MTHFR
CCND3	Cyclin D3	Protein Coding	46	GC06M041934	3.5239725112915	https://www.genecards.org/cgi-bin/carddisp.pl?gene=CCND3
PRKCA	Protein Kinase C Alpha	Protein Coding	49	GC17P066302	3.50942325592041	https://www.genecards.org/cgi-bin/carddisp.pl?gene=PRKCA
CUL1	Cullin 1	Protein Coding	43	GC07P148697	3.49418830871582	https://www.genecards.org/cgi-bin/carddisp.pl?gene=CUL1
MAD2L1BP	MAD2L1 Binding Protein	Protein Coding	34	GC06P043629	3.48645758628845	https://www.genecards.org/cgi-bin/carddisp.pl?gene=MAD2L1BP
SMC5	Structural Maintenance Of Chromosomes 5	Protein Coding	37	GC09P070258	3.44937419891357	https://www.genecards.org/cgi-bin/carddisp.pl?gene=SMC5
SERPINE1	Serpin Family E Member 1	Protein Coding	49	GC07P101127	3.40647053718567	https://www.genecards.org/cgi-bin/carddisp.pl?gene=SERPINE1
PSMB2	Proteasome 20S Subunit Beta 2	Protein Coding	40	GC01M035599	3.39685463905334	https://www.genecards.org/cgi-bin/carddisp.pl?gene=PSMB2
SKP1	S-Phase Kinase Associated Protein 1	Protein Coding	42	GC05M134148	3.39241313934326	https://www.genecards.org/cgi-bin/carddisp.pl?gene=SKP1
DES	Desmin	Protein Coding	46	GC02P219418	3.38815641403198	https://www.genecards.org/cgi-bin/carddisp.pl?gene=DES
VRK1	VRK Serine/Threonine Kinase 1	Protein Coding	48	GC14P096797	3.37038969993591	https://www.genecards.org/cgi-bin/carddisp.pl?gene=VRK1
AKT1	AKT Serine/Threonine Kinase 1	Protein Coding	52	GC14M104769	3.35799121856689	https://www.genecards.org/cgi-bin/carddisp.pl?gene=AKT1
NIPBL	NIPBL Cohesin Loading Factor	Protein Coding	41	GC05P036876	3.35780763626099	https://www.genecards.org/cgi-bin/carddisp.pl?gene=NIPBL
CASP2	Caspase 2	Protein Coding	47	GC07P147632	3.35024690628052	https://www.genecards.org/cgi-bin/carddisp.pl?gene=CASP2
CCNF	Cyclin F	Protein Coding	41	GC16P002429	3.33577871322632	https://www.genecards.org/cgi-bin/carddisp.pl?gene=CCNF
MLH1	MutL Homolog 1	Protein Coding	47	GC03P036993	3.3321967124939	https://www.genecards.org/cgi-bin/carddisp.pl?gene=MLH1
MYB	MYB Proto-Oncogene, Transcription Factor	Protein Coding	49	GC06P135180	3.32066369056702	https://www.genecards.org/cgi-bin/carddisp.pl?gene=MYB
PSMA5	Proteasome 20S Subunit Alpha 5	Protein Coding	42	GC01M109399	3.30969405174255	https://www.genecards.org/cgi-bin/carddisp.pl?gene=PSMA5
PSMD6	Proteasome 26S Subunit, Non-ATPase 6	Protein Coding	38	GC03M063973	3.30626320838928	https://www.genecards.org/cgi-bin/carddisp.pl?gene=PSMD6
HASPIN	Histone H3 Associated Protein Kinase	Protein Coding	30	GC17P004168	3.29094529151917	https://www.genecards.org/cgi-bin/carddisp.pl?gene=HASPIN
UBC	Ubiquitin C	Protein Coding	41	GC12M124911	3.28834295272827	https://www.genecards.org/cgi-bin/carddisp.pl?gene=UBC
PSME3	Proteasome Activator Subunit 3	Protein Coding	41	GC17P042824	3.28770852088928	https://www.genecards.org/cgi-bin/carddisp.pl?gene=PSME3
EGFR	Epidermal Growth Factor Receptor	Protein Coding	52	GC07P055019	3.27130508422852	https://www.genecards.org/cgi-bin/carddisp.pl?gene=EGFR
PSMD11	Proteasome 26S Subunit, Non-ATPase 11	Protein Coding	40	GC17P032444	3.25990104675293	https://www.genecards.org/cgi-bin/carddisp.pl?gene=PSMD11
SFN	Stratifin	Protein Coding	45	GC01P027280	3.25423550605774	https://www.genecards.org/cgi-bin/carddisp.pl?gene=SFN
BRCA2	BRCA2 DNA Repair Associated	Protein Coding	48	GC13P032315	3.23240327835083	https://www.genecards.org/cgi-bin/carddisp.pl?gene=BRCA2
APC	APC Regulator Of WNT Signaling Pathway	Protein Coding	48	GC05P112707	3.2245717048645	https://www.genecards.org/cgi-bin/carddisp.pl?gene=APC
H2AX	H2A.X Variant Histone	Protein Coding	35	GC11M119155	3.21561312675476	https://www.genecards.org/cgi-bin/carddisp.pl?gene=H2AX
RPA1	Replication Protein A1	Protein Coding	45	GC17P001829	3.19910073280334	https://www.genecards.org/cgi-bin/carddisp.pl?gene=RPA1
UBE2D1	Ubiquitin Conjugating Enzyme E2 D1	Protein Coding	44	GC10P058334	3.18424510955811	https://www.genecards.org/cgi-bin/carddisp.pl?gene=UBE2D1
HSPA1A	Heat Shock Protein Family A (Hsp70) Member 1A	Protein Coding	44	GC06P076883	3.17017388343811	https://www.genecards.org/cgi-bin/carddisp.pl?gene=HSPA1A
PSMC5	Proteasome 26S Subunit, ATPase 5	Protein Coding	41	GC17P063827	3.16707968711853	https://www.genecards.org/cgi-bin/carddisp.pl?gene=PSMC5
EML1	EMAP Like 1	Protein Coding	40	GC14P099737	3.16662740707397	https://www.genecards.org/cgi-bin/carddisp.pl?gene=EML1
ABCB1	ATP Binding Cassette Subfamily B Member 1	Protein Coding	50	GC07M087504	3.15805768966675	https://www.genecards.org/cgi-bin/carddisp.pl?gene=ABCB1
PBK	PDZ Binding Kinase	Protein Coding	42	GC08M027809	3.15602850914001	https://www.genecards.org/cgi-bin/carddisp.pl?gene=PBK
EML2	EMAP Like 2	Protein Coding	33	GC19M045606	3.1349995136261	https://www.genecards.org/cgi-bin/carddisp.pl?gene=EML2
PSMD14	Proteasome 26S Subunit, Non-ATPase 14	Protein Coding	42	GC02P161308	3.13267636299133	https://www.genecards.org/cgi-bin/carddisp.pl?gene=PSMD14
KIF3B	Kinesin Family Member 3B	Protein Coding	39	GC20P032277	3.11058592796326	https://www.genecards.org/cgi-bin/carddisp.pl?gene=KIF3B
KNL1	Kinetochore Scaffold 1	Protein Coding	34	GC15P040595	3.09074997901917	https://www.genecards.org/cgi-bin/carddisp.pl?gene=KNL1
PIN1	Peptidylprolyl Cis/Trans Isomerase, NIMA-Interacting 1	Protein Coding	46	GC19P009835	3.08299875259399	https://www.genecards.org/cgi-bin/carddisp.pl?gene=PIN1
PSMB5	Proteasome 20S Subunit Beta 5	Protein Coding	42	GC14M023016	3.06574511528015	https://www.genecards.org/cgi-bin/carddisp.pl?gene=PSMB5
MAPK14	Mitogen-Activated Protein Kinase 14	Protein Coding	50	GC06P077003	3.02956485748291	https://www.genecards.org/cgi-bin/carddisp.pl?gene=MAPK14
PSMA7	Proteasome 20S Subunit Alpha 7	Protein Coding	44	GC20M062136	3.01620244979858	https://www.genecards.org/cgi-bin/carddisp.pl?gene=PSMA7
PPP1CA	Protein Phosphatase 1 Catalytic Subunit Alpha	Protein Coding	46	GC11M084788	3.00561380386353	https://www.genecards.org/cgi-bin/carddisp.pl?gene=PPP1CA
CLIP1	CAP-Gly Domain Containing Linker Protein 1	Protein Coding	44	GC12M122271	3.00275993347168	https://www.genecards.org/cgi-bin/carddisp.pl?gene=CLIP1
TOPBP1	DNA Topoisomerase II Binding Protein 1	Protein Coding	41	GC03M133600	2.99827456474304	https://www.genecards.org/cgi-bin/carddisp.pl?gene=TOPBP1
PSMA3	Proteasome 20S Subunit Alpha 3	Protein Coding	42	GC14P058244	2.97777915000916	https://www.genecards.org/cgi-bin/carddisp.pl?gene=PSMA3
CDK7	Cyclin Dependent Kinase 7	Protein Coding	45	GC05P069332	2.97604370117188	https://www.genecards.org/cgi-bin/carddisp.pl?gene=CDK7
PSMD2	Proteasome 26S Subunit Ubiquitin Receptor, Non-ATPase 2	Protein Coding	42	GC03P184298	2.97227931022644	https://www.genecards.org/cgi-bin/carddisp.pl?gene=PSMD2
PRKDC	Protein Kinase, DNA-Activated, Catalytic Subunit	Protein Coding	49	GC08M047773	2.96752071380615	https://www.genecards.org/cgi-bin/carddisp.pl?gene=PRKDC
PSMC2	Proteasome 26S Subunit, ATPase 2	Protein Coding	40	GC07P103344	2.96495509147644	https://www.genecards.org/cgi-bin/carddisp.pl?gene=PSMC2
NOTCH1	Notch Receptor 1	Protein Coding	49	GC09M137332	2.95887041091919	https://www.genecards.org/cgi-bin/carddisp.pl?gene=NOTCH1
PSMD1	Proteasome 26S Subunit, Non-ATPase 1	Protein Coding	38	GC02P231056	2.9574453830719	https://www.genecards.org/cgi-bin/carddisp.pl?gene=PSMD1
YWHAE	Tyrosine 3-Monooxygenase/Tryptophan 5-Monooxygenase Activation Protein Epsilon	Protein Coding	48	GC17M002492	2.94776582717896	https://www.genecards.org/cgi-bin/carddisp.pl?gene=YWHAE
HSP90AA1	Heat Shock Protein 90 Alpha Family Class A Member 1	Protein Coding	47	GC14M102080	2.94364809989929	https://www.genecards.org/cgi-bin/carddisp.pl?gene=HSP90AA1
CDK5	Cyclin Dependent Kinase 5	Protein Coding	51	GC07M151053	2.94292736053467	https://www.genecards.org/cgi-bin/carddisp.pl?gene=CDK5
PSME1	Proteasome Activator Subunit 1	Protein Coding	41	GC14P024136	2.93050837516785	https://www.genecards.org/cgi-bin/carddisp.pl?gene=PSME1
PSMB8	Proteasome 20S Subunit Beta 8	Protein Coding	49	GC06M032840	2.91635465621948	https://www.genecards.org/cgi-bin/carddisp.pl?gene=PSMB8
BTRC	Beta-Transducin Repeat Containing E3 Ubiquitin Protein Ligase	Protein Coding	45	GC10P101354	2.90527606010437	https://www.genecards.org/cgi-bin/carddisp.pl?gene=BTRC
PSMC4	Proteasome 26S Subunit, ATPase 4	Protein Coding	41	GC19P051655	2.88788414001465	https://www.genecards.org/cgi-bin/carddisp.pl?gene=PSMC4
PSMA6	Proteasome 20S Subunit Alpha 6	Protein Coding	45	GC14P035278	2.86989045143127	https://www.genecards.org/cgi-bin/carddisp.pl?gene=PSMA6
RAD51	RAD51 Recombinase	Protein Coding	51	GC15P040694	2.86908459663391	https://www.genecards.org/cgi-bin/carddisp.pl?gene=RAD51
PSMD4	Proteasome 26S Subunit Ubiquitin Receptor, Non-ATPase 4	Protein Coding	43	GC01P151256	2.86534023284912	https://www.genecards.org/cgi-bin/carddisp.pl?gene=PSMD4
PSMC1	Proteasome 26S Subunit, ATPase 1	Protein Coding	41	GC14P090256	2.85741281509399	https://www.genecards.org/cgi-bin/carddisp.pl?gene=PSMC1
EMD	Emerin	Protein Coding	44	GC0XP154379	2.8504490852356	https://www.genecards.org/cgi-bin/carddisp.pl?gene=EMD
DCLRE1A	DNA Cross-Link Repair 1A	Protein Coding	36	GC10M113834	2.84686756134033	https://www.genecards.org/cgi-bin/carddisp.pl?gene=DCLRE1A
RPS27A	Ribosomal Protein S27a	Protein Coding	41	GC02P055231	2.84447026252747	https://www.genecards.org/cgi-bin/carddisp.pl?gene=RPS27A
CETN1	Centrin 1	Protein Coding	37	GC18P000580	2.83049559593201	https://www.genecards.org/cgi-bin/carddisp.pl?gene=CETN1
SRC	SRC Proto-Oncogene, Non-Receptor Tyrosine Kinase	Protein Coding	50	GC20P037344	2.81886529922485	https://www.genecards.org/cgi-bin/carddisp.pl?gene=SRC
OFD1	OFD1 Centriole And Centriolar Satellite Protein	Protein Coding	42	GC0XP013734	2.78166246414185	https://www.genecards.org/cgi-bin/carddisp.pl?gene=OFD1
PSMC6	Proteasome 26S Subunit, ATPase 6	Protein Coding	40	GC14P052707	2.76523208618164	https://www.genecards.org/cgi-bin/carddisp.pl?gene=PSMC6
PSMD12	Proteasome 26S Subunit, Non-ATPase 12	Protein Coding	42	GC17M067337	2.75730466842651	https://www.genecards.org/cgi-bin/carddisp.pl?gene=PSMD12
ERBB2	Erb-B2 Receptor Tyrosine Kinase 2	Protein Coding	53	GC17P039687	2.7514705657959	https://www.genecards.org/cgi-bin/carddisp.pl?gene=ERBB2
PSMC3	Proteasome 26S Subunit, ATPase 3	Protein Coding	42	GC11M084330	2.74914050102234	https://www.genecards.org/cgi-bin/carddisp.pl?gene=PSMC3
HDAC1	Histone Deacetylase 1	Protein Coding	48	GC01P032292	2.74877834320068	https://www.genecards.org/cgi-bin/carddisp.pl?gene=HDAC1
LIN9	Lin-9 DREAM MuvB Core Complex Component	Protein Coding	36	GC01M226231	2.73686957359314	https://www.genecards.org/cgi-bin/carddisp.pl?gene=LIN9
CENPJ	Centromere Protein J	Protein Coding	41	GC13M024882	2.73416328430176	https://www.genecards.org/cgi-bin/carddisp.pl?gene=CENPJ
FANCD2	FA Complementation Group D2	Protein Coding	46	GC03P010026	2.7266857624054	https://www.genecards.org/cgi-bin/carddisp.pl?gene=FANCD2
CLTA	Clathrin Light Chain A	Protein Coding	39	GC09P036190	2.72592091560364	https://www.genecards.org/cgi-bin/carddisp.pl?gene=CLTA
PSMD13	Proteasome 26S Subunit, Non-ATPase 13	Protein Coding	40	GC11P000236	2.72298145294189	https://www.genecards.org/cgi-bin/carddisp.pl?gene=PSMD13
PSMD7	Proteasome 26S Subunit, Non-ATPase 7	Protein Coding	43	GC16P074296	2.71360087394714	https://www.genecards.org/cgi-bin/carddisp.pl?gene=PSMD7
PSMD3	Proteasome 26S Subunit, Non-ATPase 3	Protein Coding	42	GC17P039980	2.71360087394714	https://www.genecards.org/cgi-bin/carddisp.pl?gene=PSMD3
UBE2I	Ubiquitin Conjugating Enzyme E2 I	Protein Coding	45	GC16P009841	2.70917844772339	https://www.genecards.org/cgi-bin/carddisp.pl?gene=UBE2I
ATR	ATR Serine/Threonine Kinase	Protein Coding	51	GC03M142449	2.69549417495728	https://www.genecards.org/cgi-bin/carddisp.pl?gene=ATR
NIN	Ninein	Protein Coding	42	GC14M050719	2.68324112892151	https://www.genecards.org/cgi-bin/carddisp.pl?gene=NIN
COMT	Catechol-O-Methyltransferase	Protein Coding	50	GC22P019941	2.67939901351929	https://www.genecards.org/cgi-bin/carddisp.pl?gene=COMT
PSMB7	Proteasome 20S Subunit Beta 7	Protein Coding	45	GC09M124353	2.67304801940918	https://www.genecards.org/cgi-bin/carddisp.pl?gene=PSMB7
CYCS	Cytochrome C, Somatic	Protein Coding	47	GC07M025118	2.66535091400146	https://www.genecards.org/cgi-bin/carddisp.pl?gene=CYCS
ESR1	Estrogen Receptor 1	Protein Coding	52	GC06P151656	2.65535569190979	https://www.genecards.org/cgi-bin/carddisp.pl?gene=ESR1
HDAC6	Histone Deacetylase 6	Protein Coding	51	GC0XP048801	2.65418601036072	https://www.genecards.org/cgi-bin/carddisp.pl?gene=HDAC6
PSMB1	Proteasome 20S Subunit Beta 1	Protein Coding	44	GC06M170535	2.65205001831055	https://www.genecards.org/cgi-bin/carddisp.pl?gene=PSMB1
IDH1	Isocitrate Dehydrogenase (NADP(+)) 1	Protein Coding	51	GC02M208236	2.6492178440094	https://www.genecards.org/cgi-bin/carddisp.pl?gene=IDH1
CDK11B	Cyclin Dependent Kinase 11B	Protein Coding	40	GC01M005159	2.64698958396912	https://www.genecards.org/cgi-bin/carddisp.pl?gene=CDK11B
PSMB3	Proteasome 20S Subunit Beta 3	Protein Coding	40	GC17P038752	2.6406717300415	https://www.genecards.org/cgi-bin/carddisp.pl?gene=PSMB3
PSME2	Proteasome Activator Subunit 2	Protein Coding	40	GC14M024143	2.6406717300415	https://www.genecards.org/cgi-bin/carddisp.pl?gene=PSME2
XRCC3	X-Ray Repair Cross Complementing 3	Protein Coding	42	GC14M103697	2.63884210586548	https://www.genecards.org/cgi-bin/carddisp.pl?gene=XRCC3
AURKC	Aurora Kinase C	Protein Coding	46	GC19P057230	2.62883758544922	https://www.genecards.org/cgi-bin/carddisp.pl?gene=AURKC
PSMB6	Proteasome 20S Subunit Beta 6	Protein Coding	41	GC17P004796	2.62855696678162	https://www.genecards.org/cgi-bin/carddisp.pl?gene=PSMB6
CDKN3	Cyclin Dependent Kinase Inhibitor 3	Protein Coding	42	GC14P054398	2.60688710212708	https://www.genecards.org/cgi-bin/carddisp.pl?gene=CDKN3
CDC5L	Cell Division Cycle 5 Like	Protein Coding	40	GC06P044387	2.60552906990051	https://www.genecards.org/cgi-bin/carddisp.pl?gene=CDC5L
PSMB4	Proteasome 20S Subunit Beta 4	Protein Coding	44	GC01P151372	2.60138773918152	https://www.genecards.org/cgi-bin/carddisp.pl?gene=PSMB4
PSMA2	Proteasome 20S Subunit Alpha 2	Protein Coding	42	GC07M042916	2.60138773918152	https://www.genecards.org/cgi-bin/carddisp.pl?gene=PSMA2
PSMB9	Proteasome 20S Subunit Beta 9	Protein Coding	45	GC06P076897	2.58573222160339	https://www.genecards.org/cgi-bin/carddisp.pl?gene=PSMB9
BLM	BLM RecQ Like Helicase	Protein Coding	48	GC15P090717	2.58527374267578	https://www.genecards.org/cgi-bin/carddisp.pl?gene=BLM
BAX	BCL2 Associated X, Apoptosis Regulator	Protein Coding	47	GC19P048954	2.57716679573059	https://www.genecards.org/cgi-bin/carddisp.pl?gene=BAX
PSMB10	Proteasome 20S Subunit Beta 10	Protein Coding	44	GC16M067937	2.5679624080658	https://www.genecards.org/cgi-bin/carddisp.pl?gene=PSMB10
ANLN	Anillin Actin Binding Protein	Protein Coding	41	GC07P036389	2.5652334690094	https://www.genecards.org/cgi-bin/carddisp.pl?gene=ANLN
KRAS	KRAS Proto-Oncogene, GTPase	Protein Coding	49	GC12M025204	2.54646635055542	https://www.genecards.org/cgi-bin/carddisp.pl?gene=KRAS
PSMD8	Proteasome 26S Subunit, Non-ATPase 8	Protein Coding	39	GC19P038374	2.54098057746887	https://www.genecards.org/cgi-bin/carddisp.pl?gene=PSMD8
PSMF1	Proteasome Inhibitor Subunit 1	Protein Coding	38	GC20P001113	2.54098057746887	https://www.genecards.org/cgi-bin/carddisp.pl?gene=PSMF1
TNF	Tumor Necrosis Factor	Protein Coding	50	GC06P076864	2.54062986373901	https://www.genecards.org/cgi-bin/carddisp.pl?gene=TNF
S100B	S100 Calcium Binding Protein B	Protein Coding	45	GC21M050156	2.53604793548584	https://www.genecards.org/cgi-bin/carddisp.pl?gene=S100B
PCM1	Pericentriolar Material 1	Protein Coding	42	GC08P017922	2.52958965301514	https://www.genecards.org/cgi-bin/carddisp.pl?gene=PCM1
PIBF1	Progesterone Immunomodulatory Binding Factor 1	Protein Coding	41	GC13P072782	2.52765893936157	https://www.genecards.org/cgi-bin/carddisp.pl?gene=PIBF1
FBXW11	F-Box And WD Repeat Domain Containing 11	Protein Coding	43	GC05M171861	2.51838755607605	https://www.genecards.org/cgi-bin/carddisp.pl?gene=FBXW11
PSMD10	Proteasome 26S Subunit, Non-ATPase 10	Protein Coding	38	GC0XM108084	2.50169658660889	https://www.genecards.org/cgi-bin/carddisp.pl?gene=PSMD10
MAPK8	Mitogen-Activated Protein Kinase 8	Protein Coding	48	GC10P048306	2.50025129318237	https://www.genecards.org/cgi-bin/carddisp.pl?gene=MAPK8
ERCC2	ERCC Excision Repair 2, TFIIH Core Complex Helicase Subunit	Protein Coding	47	GC19M045349	2.49318480491638	https://www.genecards.org/cgi-bin/carddisp.pl?gene=ERCC2
RAD17	RAD17 Checkpoint Clamp Loader Component	Protein Coding	42	GC05P069369	2.48144769668579	https://www.genecards.org/cgi-bin/carddisp.pl?gene=RAD17
SPICE1	Spindle And Centriole Associated Protein 1	Protein Coding	33	GC03M113442	2.46222591400146	https://www.genecards.org/cgi-bin/carddisp.pl?gene=SPICE1
EVI5	Ecotropic Viral Integration Site 5	Protein Coding	38	GC01M092508	2.45210337638855	https://www.genecards.org/cgi-bin/carddisp.pl?gene=EVI5
CDKN2B	Cyclin Dependent Kinase Inhibitor 2B	Protein Coding	47	GC09M022002	2.44295454025269	https://www.genecards.org/cgi-bin/carddisp.pl?gene=CDKN2B
MCL1	MCL1 Apoptosis Regulator, BCL2 Family Member	Protein Coding	45	GC01M151420	2.43838405609131	https://www.genecards.org/cgi-bin/carddisp.pl?gene=MCL1
CEP152	Centrosomal Protein 152	Protein Coding	38	GC15M048663	2.42997908592224	https://www.genecards.org/cgi-bin/carddisp.pl?gene=CEP152
SYP	Synaptophysin	Protein Coding	45	GC0XM049187	2.41555643081665	https://www.genecards.org/cgi-bin/carddisp.pl?gene=SYP
PTK2	Protein Tyrosine Kinase 2	Protein Coding	46	GC08M140657	2.40260243415833	https://www.genecards.org/cgi-bin/carddisp.pl?gene=PTK2
TICRR	TOPBP1 Interacting Checkpoint And Replication Regulator	Protein Coding	31	GC15P089575	2.40073657035828	https://www.genecards.org/cgi-bin/carddisp.pl?gene=TICRR
PSMA8	Proteasome 20S Subunit Alpha 8	Protein Coding	37	GC18P026133	2.37311792373657	https://www.genecards.org/cgi-bin/carddisp.pl?gene=PSMA8
HIF1A	Hypoxia Inducible Factor 1 Subunit Alpha	Protein Coding	46	GC14P061695	2.3549165725708	https://www.genecards.org/cgi-bin/carddisp.pl?gene=HIF1A
UBB	Ubiquitin B	Protein Coding	42	GC17P016380	2.33551907539368	https://www.genecards.org/cgi-bin/carddisp.pl?gene=UBB
PSME4	Proteasome Activator Subunit 4	Protein Coding	39	GC02M053864	2.30685210227966	https://www.genecards.org/cgi-bin/carddisp.pl?gene=PSME4
TUBB3	Tubulin Beta 3 Class III	Protein Coding	47	GC16P091061	2.29361319541931	https://www.genecards.org/cgi-bin/carddisp.pl?gene=TUBB3
ALMS1	ALMS1 Centrosome And Basal Body Associated Protein	Protein Coding	41	GC02P073385	2.29347395896912	https://www.genecards.org/cgi-bin/carddisp.pl?gene=ALMS1
VEGFA	Vascular Endothelial Growth Factor A	Protein Coding	47	GC06P043770	2.28602957725525	https://www.genecards.org/cgi-bin/carddisp.pl?gene=VEGFA
MAPK3	Mitogen-Activated Protein Kinase 3	Protein Coding	48	GC16M035783	2.28440928459167	https://www.genecards.org/cgi-bin/carddisp.pl?gene=MAPK3
RPA3	Replication Protein A3	Protein Coding	41	GC07M007974	2.27919626235962	https://www.genecards.org/cgi-bin/carddisp.pl?gene=RPA3
ANXA2	Annexin A2	Protein Coding	47	GC15M060347	2.27476191520691	https://www.genecards.org/cgi-bin/carddisp.pl?gene=ANXA2
DTL	Denticleless E3 Ubiquitin Protein Ligase Homolog	Protein Coding	38	GC01P212035	2.27273797988892	https://www.genecards.org/cgi-bin/carddisp.pl?gene=DTL
CEP131	Centrosomal Protein 131	Protein Coding	33	GC17M081189	2.26515603065491	https://www.genecards.org/cgi-bin/carddisp.pl?gene=CEP131
GSK3B	Glycogen Synthase Kinase 3 Beta	Protein Coding	48	GC03M119821	2.25283050537109	https://www.genecards.org/cgi-bin/carddisp.pl?gene=GSK3B
POT1	Protection Of Telomeres 1	Protein Coding	42	GC07M124822	2.25230956077576	https://www.genecards.org/cgi-bin/carddisp.pl?gene=POT1
BDNF	Brain Derived Neurotrophic Factor	Protein Coding	46	GC11M027654	2.24217867851257	https://www.genecards.org/cgi-bin/carddisp.pl?gene=BDNF
ARF6	ADP Ribosylation Factor 6	Protein Coding	43	GC14P049895	2.23010444641113	https://www.genecards.org/cgi-bin/carddisp.pl?gene=ARF6
DMC1	DNA Meiotic Recombinase 1	Protein Coding	42	GC22M055079	2.22811555862427	https://www.genecards.org/cgi-bin/carddisp.pl?gene=DMC1
DCX	Doublecortin	Protein Coding	45	GC0XM111293	2.22611260414124	https://www.genecards.org/cgi-bin/carddisp.pl?gene=DCX
PTPA	Protein Phosphatase 2 Phosphatase Activator	Protein Coding	34	GC09P129111	2.21262335777283	https://www.genecards.org/cgi-bin/carddisp.pl?gene=PTPA
PSMD9	Proteasome 26S Subunit, Non-ATPase 9	Protein Coding	42	GC12P125523	2.20088315010071	https://www.genecards.org/cgi-bin/carddisp.pl?gene=PSMD9
TOP1	DNA Topoisomerase I	Protein Coding	48	GC20P041028	2.19693636894226	https://www.genecards.org/cgi-bin/carddisp.pl?gene=TOP1
GFAP	Glial Fibrillary Acidic Protein	Protein Coding	46	GC17M044905	2.19013833999634	https://www.genecards.org/cgi-bin/carddisp.pl?gene=GFAP
SEPTIN2	Septin 2	Protein Coding	32	GC02P241316	2.17287731170654	https://www.genecards.org/cgi-bin/carddisp.pl?gene=SEPTIN2
TP73	Tumor Protein P73	Protein Coding	45	GC01P003652	2.17225480079651	https://www.genecards.org/cgi-bin/carddisp.pl?gene=TP73
UBA52	Ubiquitin A-52 Residue Ribosomal Protein Fusion Product 1	Protein Coding	40	GC19P018563	2.17107391357422	https://www.genecards.org/cgi-bin/carddisp.pl?gene=UBA52
ROCK1	Rho Associated Coiled-Coil Containing Protein Kinase 1	Protein Coding	49	GC18M020946	2.16930532455444	https://www.genecards.org/cgi-bin/carddisp.pl?gene=ROCK1
ORC2	Origin Recognition Complex Subunit 2	Protein Coding	38	GC02M200908	2.16616582870483	https://www.genecards.org/cgi-bin/carddisp.pl?gene=ORC2
TGFB1	Transforming Growth Factor Beta 1	Protein Coding	50	GC19M041301	2.16449213027954	https://www.genecards.org/cgi-bin/carddisp.pl?gene=TGFB1
SNW1	SNW Domain Containing 1	Protein Coding	42	GC14M077717	2.15984678268433	https://www.genecards.org/cgi-bin/carddisp.pl?gene=SNW1
PSMD5	Proteasome 26S Subunit, Non-ATPase 5	Protein Coding	38	GC09M120815	2.15330410003662	https://www.genecards.org/cgi-bin/carddisp.pl?gene=PSMD5
CDC45	Cell Division Cycle 45	Protein Coding	44	GC22P019479	2.14873266220093	https://www.genecards.org/cgi-bin/carddisp.pl?gene=CDC45
PKD2	Polycystin 2, Transient Receptor Potential Cation Channel	Protein Coding	46	GC04P088007	2.13530516624451	https://www.genecards.org/cgi-bin/carddisp.pl?gene=PKD2
HSP90AB1	Heat Shock Protein 90 Alpha Family Class B Member 1	Protein Coding	46	GC06P044246	2.13141202926636	https://www.genecards.org/cgi-bin/carddisp.pl?gene=HSP90AB1
CDK11A	Cyclin Dependent Kinase 11A	Protein Coding	38	GC01M001702	2.11154127120972	https://www.genecards.org/cgi-bin/carddisp.pl?gene=CDK11A
CEP350	Centrosomal Protein 350	Protein Coding	34	GC01P179955	2.11139702796936	https://www.genecards.org/cgi-bin/carddisp.pl?gene=CEP350
TBCD	Tubulin Folding Cofactor D	Protein Coding	40	GC17P082752	2.10855484008789	https://www.genecards.org/cgi-bin/carddisp.pl?gene=TBCD
MAPRE3	Microtubule Associated Protein RP/EB Family Member 3	Protein Coding	38	GC02P026935	2.10379838943481	https://www.genecards.org/cgi-bin/carddisp.pl?gene=MAPRE3
ENO2	Enolase 2	Protein Coding	46	GC12P006913	2.09814262390137	https://www.genecards.org/cgi-bin/carddisp.pl?gene=ENO2
PPP1R9B	Protein Phosphatase 1 Regulatory Subunit 9B	Protein Coding	40	GC17M050133	2.09396171569824	https://www.genecards.org/cgi-bin/carddisp.pl?gene=PPP1R9B
NUP88	Nucleoporin 88	Protein Coding	38	GC17M005997	2.09043169021606	https://www.genecards.org/cgi-bin/carddisp.pl?gene=NUP88
CASP7	Caspase 7	Protein Coding	48	GC10P113679	2.08067941665649	https://www.genecards.org/cgi-bin/carddisp.pl?gene=CASP7
CASP9	Caspase 9	Protein Coding	46	GC01M015491	2.07851386070251	https://www.genecards.org/cgi-bin/carddisp.pl?gene=CASP9
MAP2	Microtubule Associated Protein 2	Protein Coding	43	GC02P209424	2.07710027694702	https://www.genecards.org/cgi-bin/carddisp.pl?gene=MAP2
STAG3	Stromal Antigen 3	Protein Coding	42	GC07P100177	2.07679319381714	https://www.genecards.org/cgi-bin/carddisp.pl?gene=STAG3
CASP6	Caspase 6	Protein Coding	47	GC04M109688	2.06665849685669	https://www.genecards.org/cgi-bin/carddisp.pl?gene=CASP6
NGFR	Nerve Growth Factor Receptor	Protein Coding	45	GC17P049495	2.0470986366272	https://www.genecards.org/cgi-bin/carddisp.pl?gene=NGFR
IL6	Interleukin 6	Protein Coding	48	GC07P022725	2.01327466964722	https://www.genecards.org/cgi-bin/carddisp.pl?gene=IL6
TUBB8	Tubulin Beta 8 Class VIII	Protein Coding	38	GC10M000048	2.0071587562561	https://www.genecards.org/cgi-bin/carddisp.pl?gene=TUBB8
YWHAZ	Tyrosine 3-Monooxygenase/Tryptophan 5-Monooxygenase Activation Protein Zeta	Protein Coding	46	GC08M100917	1.99038171768188	https://www.genecards.org/cgi-bin/carddisp.pl?gene=YWHAZ
VWF	Von Willebrand Factor	Protein Coding	48	GC12M005917	1.98167419433594	https://www.genecards.org/cgi-bin/carddisp.pl?gene=VWF
FBXW5	F-Box And WD Repeat Domain Containing 5	Protein Coding	37	GC09M137365	1.97492432594299	https://www.genecards.org/cgi-bin/carddisp.pl?gene=FBXW5
MIIP	Migration And Invasion Inhibitory Protein	Protein Coding	35	GC01P012019	1.96684312820435	https://www.genecards.org/cgi-bin/carddisp.pl?gene=MIIP
ROCK2	Rho Associated Coiled-Coil Containing Protein Kinase 2	Protein Coding	46	GC02M011289	1.96165502071381	https://www.genecards.org/cgi-bin/carddisp.pl?gene=ROCK2
HSPB1	Heat Shock Protein Family B (Small) Member 1	Protein Coding	50	GC07P076302	1.96152281761169	https://www.genecards.org/cgi-bin/carddisp.pl?gene=HSPB1
PSMB11	Proteasome Subunit Beta 11	Protein Coding	32	GC14P031367	1.95845973491669	https://www.genecards.org/cgi-bin/carddisp.pl?gene=PSMB11
TUBB2A	Tubulin Beta 2A Class IIa	Protein Coding	45	GC06M003153	1.94136643409729	https://www.genecards.org/cgi-bin/carddisp.pl?gene=TUBB2A
ANXA5	Annexin A5	Protein Coding	45	GC04M121667	1.9399276971817	https://www.genecards.org/cgi-bin/carddisp.pl?gene=ANXA5
SPHK1	Sphingosine Kinase 1	Protein Coding	46	GC17P076376	1.93922686576843	https://www.genecards.org/cgi-bin/carddisp.pl?gene=SPHK1
MCM10	Minichromosome Maintenance 10 Replication Initiation Factor	Protein Coding	38	GC10P013161	1.93921113014221	https://www.genecards.org/cgi-bin/carddisp.pl?gene=MCM10
NFKB1	Nuclear Factor Kappa B Subunit 1	Protein Coding	50	GC04P102501	1.93407154083252	https://www.genecards.org/cgi-bin/carddisp.pl?gene=NFKB1
SOD1	Superoxide Dismutase 1	Protein Coding	50	GC21P031659	1.89781296253204	https://www.genecards.org/cgi-bin/carddisp.pl?gene=SOD1
GJA1	Gap Junction Protein Alpha 1	Protein Coding	49	GC06P121436	1.89268016815186	https://www.genecards.org/cgi-bin/carddisp.pl?gene=GJA1
MOS	MOS Proto-Oncogene, Serine/Threonine Kinase	Protein Coding	37	GC08M056112	1.88333964347839	https://www.genecards.org/cgi-bin/carddisp.pl?gene=MOS
CEP85	Centrosomal Protein 85	Protein Coding	33	GC01P026234	1.88052678108215	https://www.genecards.org/cgi-bin/carddisp.pl?gene=CEP85
PPARG	Peroxisome Proliferator Activated Receptor Gamma	Protein Coding	51	GC03P012287	1.86919617652893	https://www.genecards.org/cgi-bin/carddisp.pl?gene=PPARG
CTSB	Cathepsin B	Protein Coding	50	GC08M011842	1.85591804981232	https://www.genecards.org/cgi-bin/carddisp.pl?gene=CTSB
GADD45A	Growth Arrest And DNA Damage Inducible Alpha	Protein Coding	43	GC01P067685	1.84127068519592	https://www.genecards.org/cgi-bin/carddisp.pl?gene=GADD45A
AIFM1	Apoptosis Inducing Factor Mitochondria Associated 1	Protein Coding	47	GC0XM130129	1.82728171348572	https://www.genecards.org/cgi-bin/carddisp.pl?gene=AIFM1
MTOR	Mechanistic Target Of Rapamycin Kinase	Protein Coding	52	GC01M011106	1.80569362640381	https://www.genecards.org/cgi-bin/carddisp.pl?gene=MTOR
PPP1R13L	Protein Phosphatase 1 Regulatory Subunit 13 Like	Protein Coding	41	GC19M045379	1.80156409740448	https://www.genecards.org/cgi-bin/carddisp.pl?gene=PPP1R13L
FLNA	Filamin A	Protein Coding	48	GC0XM154348	1.79521942138672	https://www.genecards.org/cgi-bin/carddisp.pl?gene=FLNA
IGF1R	Insulin Like Growth Factor 1 Receptor	Protein Coding	53	GC15P098648	1.78636693954468	https://www.genecards.org/cgi-bin/carddisp.pl?gene=IGF1R
TRIM39	Tripartite Motif Containing 39	Protein Coding	38	GC06P076830	1.78334641456604	https://www.genecards.org/cgi-bin/carddisp.pl?gene=TRIM39
MEN1	Menin 1	Protein Coding	45	GC11M064803	1.77314734458923	https://www.genecards.org/cgi-bin/carddisp.pl?gene=MEN1
RNF2	Ring Finger Protein 2	Protein Coding	44	GC01P185045	1.76201164722443	https://www.genecards.org/cgi-bin/carddisp.pl?gene=RNF2
CBX5	Chromobox 5	Protein Coding	43	GC12M054230	1.75352025032043	https://www.genecards.org/cgi-bin/carddisp.pl?gene=CBX5
NCOR1	Nuclear Receptor Corepressor 1	Protein Coding	44	GC17M016029	1.75001430511475	https://www.genecards.org/cgi-bin/carddisp.pl?gene=NCOR1
HDAC2	Histone Deacetylase 2	Protein Coding	50	GC06M113933	1.74065923690796	https://www.genecards.org/cgi-bin/carddisp.pl?gene=HDAC2
IFI27	Interferon Alpha Inducible Protein 27	Protein Coding	38	GC14P094104	1.73828721046448	https://www.genecards.org/cgi-bin/carddisp.pl?gene=IFI27
GEN1	GEN1 Holliday Junction 5' Flap Endonuclease	Protein Coding	39	GC02P017754	1.72433972358704	https://www.genecards.org/cgi-bin/carddisp.pl?gene=GEN1
CELF2	CUGBP Elav-Like Family Member 2	Protein Coding	43	GC10P010462	1.71717119216919	https://www.genecards.org/cgi-bin/carddisp.pl?gene=CELF2
HSPA9	Heat Shock Protein Family A (Hsp70) Member 9	Protein Coding	46	GC05M138554	1.71645820140839	https://www.genecards.org/cgi-bin/carddisp.pl?gene=HSPA9
DSP	Desmoplakin	Protein Coding	49	GC06P007541	1.71512281894684	https://www.genecards.org/cgi-bin/carddisp.pl?gene=DSP
REC8	REC8 Meiotic Recombination Protein	Protein Coding	37	GC14P024171	1.70990800857544	https://www.genecards.org/cgi-bin/carddisp.pl?gene=REC8
DNMT1	DNA Methyltransferase 1	Protein Coding	50	GC19M010133	1.68682289123535	https://www.genecards.org/cgi-bin/carddisp.pl?gene=DNMT1
NCL	Nucleolin	Protein Coding	41	GC02M231453	1.68312215805054	https://www.genecards.org/cgi-bin/carddisp.pl?gene=NCL
GTSE1	G2 And S-Phase Expressed 1	Protein Coding	38	GC22P046296	1.65864074230194	https://www.genecards.org/cgi-bin/carddisp.pl?gene=GTSE1
DDX5	DEAD-Box Helicase 5	Protein Coding	45	GC17M064498	1.65326178073883	https://www.genecards.org/cgi-bin/carddisp.pl?gene=DDX5
LIMK1	LIM Domain Kinase 1	Protein Coding	49	GC07P074082	1.64287090301514	https://www.genecards.org/cgi-bin/carddisp.pl?gene=LIMK1
ST8SIA6-AS1	ST8SIA6 Antisense RNA 1	RNA Gene	16	GC10P017386	1.64030766487122	https://www.genecards.org/cgi-bin/carddisp.pl?gene=ST8SIA6-AS1
FAS	Fas Cell Surface Death Receptor	Protein Coding	49	GC10P090723	1.63690543174744	https://www.genecards.org/cgi-bin/carddisp.pl?gene=FAS
TNFSF10	TNF Superfamily Member 10	Protein Coding	44	GC03M172505	1.60057520866394	https://www.genecards.org/cgi-bin/carddisp.pl?gene=TNFSF10
TERF2	Telomeric Repeat Binding Factor 2	Protein Coding	40	GC16M069355	1.59989166259766	https://www.genecards.org/cgi-bin/carddisp.pl?gene=TERF2
PINX1	PIN2 (TERF1) Interacting Telomerase Inhibitor 1	Protein Coding	40	GC08M010764	1.59788501262665	https://www.genecards.org/cgi-bin/carddisp.pl?gene=PINX1
ELAVL1	ELAV Like RNA Binding Protein 1	Protein Coding	41	GC19M007958	1.58939838409424	https://www.genecards.org/cgi-bin/carddisp.pl?gene=ELAVL1
PRDX1	Peroxiredoxin 1	Protein Coding	47	GC01M045511	1.580974817276	https://www.genecards.org/cgi-bin/carddisp.pl?gene=PRDX1
PIK3R1	Phosphoinositide-3-Kinase Regulatory Subunit 1	Protein Coding	49	GC05P068215	1.55385875701904	https://www.genecards.org/cgi-bin/carddisp.pl?gene=PIK3R1
GDNF	Glial Cell Derived Neurotrophic Factor	Protein Coding	47	GC05M037812	1.55136716365814	https://www.genecards.org/cgi-bin/carddisp.pl?gene=GDNF
MMP9	Matrix Metallopeptidase 9	Protein Coding	53	GC20P046008	1.54670095443726	https://www.genecards.org/cgi-bin/carddisp.pl?gene=MMP9
SUMO1	Small Ubiquitin Like Modifier 1	Protein Coding	45	GC02M202206	1.54193377494812	https://www.genecards.org/cgi-bin/carddisp.pl?gene=SUMO1
RBBP6	RB Binding Protein 6, Ubiquitin Ligase	Protein Coding	39	GC16P024537	1.53577935695648	https://www.genecards.org/cgi-bin/carddisp.pl?gene=RBBP6
WDR1	WD Repeat Domain 1	Protein Coding	40	GC04M010075	1.53384232521057	https://www.genecards.org/cgi-bin/carddisp.pl?gene=WDR1
H1-1	H1.1 Linker Histone, Cluster Member	Protein Coding	30	GC06M026018	1.53330671787262	https://www.genecards.org/cgi-bin/carddisp.pl?gene=H1-1
DUSP19	Dual Specificity Phosphatase 19	Protein Coding	38	GC02P183078	1.53284311294556	https://www.genecards.org/cgi-bin/carddisp.pl?gene=DUSP19
JAK2	Janus Kinase 2	Protein Coding	51	GC09P004985	1.53097796440125	https://www.genecards.org/cgi-bin/carddisp.pl?gene=JAK2
CTCF	CCCTC-Binding Factor	Protein Coding	46	GC16P067563	1.51431250572205	https://www.genecards.org/cgi-bin/carddisp.pl?gene=CTCF
KIF13A	Kinesin Family Member 13A	Protein Coding	41	GC06M017759	1.51053011417389	https://www.genecards.org/cgi-bin/carddisp.pl?gene=KIF13A
IKBKG	Inhibitor Of Nuclear Factor Kappa B Kinase Regulatory Subunit Gamma	Protein Coding	47	GC0XP154541	1.50968647003174	https://www.genecards.org/cgi-bin/carddisp.pl?gene=IKBKG
CEP170	Centrosomal Protein 170	Protein Coding	38	GC01M243124	1.50097715854645	https://www.genecards.org/cgi-bin/carddisp.pl?gene=CEP170
KIF13B	Kinesin Family Member 13B	Protein Coding	40	GC08M029067	1.49915170669556	https://www.genecards.org/cgi-bin/carddisp.pl?gene=KIF13B
IQGAP1	IQ Motif Containing GTPase Activating Protein 1	Protein Coding	42	GC15P090388	1.49540078639984	https://www.genecards.org/cgi-bin/carddisp.pl?gene=IQGAP1
APP	Amyloid Beta Precursor Protein	Protein Coding	50	GC21M025880	1.49067342281342	https://www.genecards.org/cgi-bin/carddisp.pl?gene=APP
TG	Thyroglobulin	Protein Coding	44	GC08P132866	1.48766326904297	https://www.genecards.org/cgi-bin/carddisp.pl?gene=TG
BARD1	BRCA1 Associated RING Domain 1	Protein Coding	46	GC02M214725	1.46342766284943	https://www.genecards.org/cgi-bin/carddisp.pl?gene=BARD1
PARG	Poly(ADP-Ribose) Glycohydrolase	Protein Coding	40	GC10M049818	1.46313107013702	https://www.genecards.org/cgi-bin/carddisp.pl?gene=PARG
SMAD4	SMAD Family Member 4	Protein Coding	49	GC18P051028	1.45587646961212	https://www.genecards.org/cgi-bin/carddisp.pl?gene=SMAD4
MAPRE2	Microtubule Associated Protein RP/EB Family Member 2	Protein Coding	42	GC18P034976	1.45119595527649	https://www.genecards.org/cgi-bin/carddisp.pl?gene=MAPRE2
HMGA2	High Mobility Group AT-Hook 2	Protein Coding	44	GC12P065824	1.43448853492737	https://www.genecards.org/cgi-bin/carddisp.pl?gene=HMGA2
HSPA8	Heat Shock Protein Family A (Hsp70) Member 8	Protein Coding	47	GC11M123057	1.43332600593567	https://www.genecards.org/cgi-bin/carddisp.pl?gene=HSPA8
ATF2	Activating Transcription Factor 2	Protein Coding	45	GC02M175072	1.41233777999878	https://www.genecards.org/cgi-bin/carddisp.pl?gene=ATF2
RELA	RELA Proto-Oncogene, NF-KB Subunit	Protein Coding	50	GC11M065653	1.41159379482269	https://www.genecards.org/cgi-bin/carddisp.pl?gene=RELA
PPM1D	Protein Phosphatase, Mg2+/Mn2+ Dependent 1D	Protein Coding	46	GC17P060600	1.41070938110352	https://www.genecards.org/cgi-bin/carddisp.pl?gene=PPM1D
RAC1	Rac Family Small GTPase 1	Protein Coding	48	GC07P006377	1.40759181976318	https://www.genecards.org/cgi-bin/carddisp.pl?gene=RAC1
USP33	Ubiquitin Specific Peptidase 33	Protein Coding	38	GC01M077695	1.40384161472321	https://www.genecards.org/cgi-bin/carddisp.pl?gene=USP33
SF3B1	Splicing Factor 3b Subunit 1	Protein Coding	45	GC02M197401	1.40227079391479	https://www.genecards.org/cgi-bin/carddisp.pl?gene=SF3B1
CNTROB	Centrobin, Centriole Duplication And Spindle Assembly Protein	Protein Coding	37	GC17P007932	1.3978533744812	https://www.genecards.org/cgi-bin/carddisp.pl?gene=CNTROB
TRIO	Trio Rho Guanine Nucleotide Exchange Factor	Protein Coding	45	GC05P014143	1.39362668991089	https://www.genecards.org/cgi-bin/carddisp.pl?gene=TRIO
YEATS2	YEATS Domain Containing 2	Protein Coding	36	GC03P183698	1.39184260368347	https://www.genecards.org/cgi-bin/carddisp.pl?gene=YEATS2
CD9	CD9 Molecule	Protein Coding	42	GC12P018518	1.38842701911926	https://www.genecards.org/cgi-bin/carddisp.pl?gene=CD9
PPP1R10	Protein Phosphatase 1 Regulatory Subunit 10	Protein Coding	38	GC06M030600	1.38371062278748	https://www.genecards.org/cgi-bin/carddisp.pl?gene=PPP1R10
RAD52	RAD52 Homolog, DNA Repair Protein	Protein Coding	41	GC12M000912	1.38309168815613	https://www.genecards.org/cgi-bin/carddisp.pl?gene=RAD52
HSPA4	Heat Shock Protein Family A (Hsp70) Member 4	Protein Coding	41	GC05P133051	1.38272035121918	https://www.genecards.org/cgi-bin/carddisp.pl?gene=HSPA4
EXO1	Exonuclease 1	Protein Coding	43	GC01P241847	1.3752818107605	https://www.genecards.org/cgi-bin/carddisp.pl?gene=EXO1
RBM3	RNA Binding Motif Protein 3	Protein Coding	37	GC0XP048574	1.37230968475342	https://www.genecards.org/cgi-bin/carddisp.pl?gene=RBM3
SETD2	SET Domain Containing 2, Histone Lysine Methyltransferase	Protein Coding	46	GC03M047033	1.35882639884949	https://www.genecards.org/cgi-bin/carddisp.pl?gene=SETD2
IGF1	Insulin Like Growth Factor 1	Protein Coding	48	GC12M102395	1.35168516635895	https://www.genecards.org/cgi-bin/carddisp.pl?gene=IGF1
VCPIP1	Valosin Containing Protein Interacting Protein 1	Protein Coding	36	GC08M066628	1.34507536888123	https://www.genecards.org/cgi-bin/carddisp.pl?gene=VCPIP1
PSPC1	Paraspeckle Component 1	Protein Coding	35	GC13M019674	1.34355783462524	https://www.genecards.org/cgi-bin/carddisp.pl?gene=PSPC1
CCNG1	Cyclin G1	Protein Coding	40	GC05P163438	1.34277617931366	https://www.genecards.org/cgi-bin/carddisp.pl?gene=CCNG1
CASP8	Caspase 8	Protein Coding	50	GC02P201233	1.32673621177673	https://www.genecards.org/cgi-bin/carddisp.pl?gene=CASP8
DIAPH3	Diaphanous Related Formin 3	Protein Coding	42	GC13M059665	1.32528185844421	https://www.genecards.org/cgi-bin/carddisp.pl?gene=DIAPH3
IL1B	Interleukin 1 Beta	Protein Coding	46	GC02M112829	1.31704068183899	https://www.genecards.org/cgi-bin/carddisp.pl?gene=IL1B
SART1	Spliceosome Associated Factor 1, Recruiter Of U4/U6.U5 Tri-SnRNP	Protein Coding	40	GC11P069032	1.31395316123962	https://www.genecards.org/cgi-bin/carddisp.pl?gene=SART1
PRMT5	Protein Arginine Methyltransferase 5	Protein Coding	43	GC14M022920	1.3112850189209	https://www.genecards.org/cgi-bin/carddisp.pl?gene=PRMT5
PIK3C2A	Phosphatidylinositol-4-Phosphate 3-Kinase Catalytic Subunit Type 2 Alpha	Protein Coding	46	GC11M017506	1.29873704910278	https://www.genecards.org/cgi-bin/carddisp.pl?gene=PIK3C2A
HMGA1	High Mobility Group AT-Hook 1	Protein Coding	45	GC06P076971	1.29873704910278	https://www.genecards.org/cgi-bin/carddisp.pl?gene=HMGA1
NPY4R	Neuropeptide Y Receptor Y4	Protein Coding	38	GC10M046461	1.29597878456116	https://www.genecards.org/cgi-bin/carddisp.pl?gene=NPY4R
CXCL8	C-X-C Motif Chemokine Ligand 8	Protein Coding	40	GC04P073740	1.26716339588165	https://www.genecards.org/cgi-bin/carddisp.pl?gene=CXCL8
EIF4E	Eukaryotic Translation Initiation Factor 4E	Protein Coding	48	GC04M098879	1.25810694694519	https://www.genecards.org/cgi-bin/carddisp.pl?gene=EIF4E
SUGT1	SGT1 Homolog, MIS12 Kinetochore Complex Assembly Cochaperone	Protein Coding	37	GC13P052652	1.25313127040863	https://www.genecards.org/cgi-bin/carddisp.pl?gene=SUGT1
RBM27	RNA Binding Motif Protein 27	Protein Coding	34	GC05P146204	1.24238049983978	https://www.genecards.org/cgi-bin/carddisp.pl?gene=RBM27
MYCN	MYCN Proto-Oncogene, BHLH Transcription Factor	Protein Coding	46	GC02P015949	1.24084258079529	https://www.genecards.org/cgi-bin/carddisp.pl?gene=MYCN
SF3B4	Splicing Factor 3b Subunit 4	Protein Coding	43	GC01M149923	1.23922371864319	https://www.genecards.org/cgi-bin/carddisp.pl?gene=SF3B4
XRCC2	X-Ray Repair Cross Complementing 2	Protein Coding	41	GC07M152644	1.23895382881165	https://www.genecards.org/cgi-bin/carddisp.pl?gene=XRCC2
ATG5	Autophagy Related 5	Protein Coding	43	GC06M106045	1.23688507080078	https://www.genecards.org/cgi-bin/carddisp.pl?gene=ATG5
TSPAN32	Tetraspanin 32	Protein Coding	36	GC11P002302	1.23688507080078	https://www.genecards.org/cgi-bin/carddisp.pl?gene=TSPAN32
SMC6	Structural Maintenance Of Chromosomes 6	Protein Coding	35	GC02M017663	1.23198199272156	https://www.genecards.org/cgi-bin/carddisp.pl?gene=SMC6
CTSD	Cathepsin D	Protein Coding	50	GC11M001752	1.22717523574829	https://www.genecards.org/cgi-bin/carddisp.pl?gene=CTSD
EYA2	EYA Transcriptional Coactivator And Phosphatase 2	Protein Coding	37	GC20P046894	1.21927785873413	https://www.genecards.org/cgi-bin/carddisp.pl?gene=EYA2
FOXL2	Forkhead Box L2	Protein Coding	41	GC03M138944	1.21794843673706	https://www.genecards.org/cgi-bin/carddisp.pl?gene=FOXL2
PIK3CA	Phosphatidylinositol-4,5-Bisphosphate 3-Kinase Catalytic Subunit Alpha	Protein Coding	52	GC03P179148	1.21759259700775	https://www.genecards.org/cgi-bin/carddisp.pl?gene=PIK3CA
GSTP1	Glutathione S-Transferase Pi 1	Protein Coding	49	GC11P067583	1.21606886386871	https://www.genecards.org/cgi-bin/carddisp.pl?gene=GSTP1
XIAP	X-Linked Inhibitor Of Apoptosis	Protein Coding	47	GC0XP123859	1.21089482307434	https://www.genecards.org/cgi-bin/carddisp.pl?gene=XIAP
MAPK10	Mitogen-Activated Protein Kinase 10	Protein Coding	49	GC04M085990	1.20418345928192	https://www.genecards.org/cgi-bin/carddisp.pl?gene=MAPK10
ZNF217	Zinc Finger Protein 217	Protein Coding	38	GC20M053567	1.20309638977051	https://www.genecards.org/cgi-bin/carddisp.pl?gene=ZNF217
PLA2G7	Phospholipase A2 Group VII	Protein Coding	49	GC06M061586	1.19487702846527	https://www.genecards.org/cgi-bin/carddisp.pl?gene=PLA2G7
YWHAB	Tyrosine 3-Monooxygenase/Tryptophan 5-Monooxygenase Activation Protein Beta	Protein Coding	46	GC20P044885	1.19441390037537	https://www.genecards.org/cgi-bin/carddisp.pl?gene=YWHAB
VDAC2	Voltage Dependent Anion Channel 2	Protein Coding	42	GC10P075210	1.19389986991882	https://www.genecards.org/cgi-bin/carddisp.pl?gene=VDAC2
DICER1	Dicer 1, Ribonuclease III	Protein Coding	47	GC14M095086	1.19091975688934	https://www.genecards.org/cgi-bin/carddisp.pl?gene=DICER1
NUP54	Nucleoporin 54	Protein Coding	36	GC04M076114	1.18932235240936	https://www.genecards.org/cgi-bin/carddisp.pl?gene=NUP54
ALB	Albumin	Protein Coding	49	GC04P073397	1.18819558620453	https://www.genecards.org/cgi-bin/carddisp.pl?gene=ALB
TBP	TATA-Box Binding Protein	Protein Coding	48	GC06P170554	1.18769788742065	https://www.genecards.org/cgi-bin/carddisp.pl?gene=TBP
MIR34A	MicroRNA 34a	RNA Gene	23	GC01M009151	1.18734240531921	https://www.genecards.org/cgi-bin/carddisp.pl?gene=MIR34A
FBN1	Fibrillin 1	Protein Coding	46	GC15M048408	1.1863477230072	https://www.genecards.org/cgi-bin/carddisp.pl?gene=FBN1
ARL2	ADP Ribosylation Factor Like GTPase 2	Protein Coding	41	GC11P065015	1.18499183654785	https://www.genecards.org/cgi-bin/carddisp.pl?gene=ARL2
CXCL12	C-X-C Motif Chemokine Ligand 12	Protein Coding	44	GC10M044294	1.17903804779053	https://www.genecards.org/cgi-bin/carddisp.pl?gene=CXCL12
INSR	Insulin Receptor	Protein Coding	52	GC19M007112	1.17864918708801	https://www.genecards.org/cgi-bin/carddisp.pl?gene=INSR
KMT2A	Lysine Methyltransferase 2A	Protein Coding	45	GC11P118436	1.17481589317322	https://www.genecards.org/cgi-bin/carddisp.pl?gene=KMT2A
TINF2	TERF1 Interacting Nuclear Factor 2	Protein Coding	41	GC14M024258	1.17398571968079	https://www.genecards.org/cgi-bin/carddisp.pl?gene=TINF2
AQP4	Aquaporin 4	Protein Coding	46	GC18M026852	1.16896498203278	https://www.genecards.org/cgi-bin/carddisp.pl?gene=AQP4
MACROH2A1	MacroH2A.1 Histone	Protein Coding	34	GC05M135334	1.16727077960968	https://www.genecards.org/cgi-bin/carddisp.pl?gene=MACROH2A1
ORAI3	ORAI Calcium Release-Activated Calcium Modulator 3	Protein Coding	33	GC16P030949	1.15987265110016	https://www.genecards.org/cgi-bin/carddisp.pl?gene=ORAI3
MIR663A	MicroRNA 663a	RNA Gene	16	GC20M026189	1.15987265110016	https://www.genecards.org/cgi-bin/carddisp.pl?gene=MIR663A
MAPT	Microtubule Associated Protein Tau	Protein Coding	49	GC17P045894	1.15783703327179	https://www.genecards.org/cgi-bin/carddisp.pl?gene=MAPT
GATA1	GATA Binding Protein 1	Protein Coding	46	GC0XP048786	1.15163040161133	https://www.genecards.org/cgi-bin/carddisp.pl?gene=GATA1
APEX1	Apurinic/Apyrimidinic Endodeoxyribonuclease 1	Protein Coding	44	GC14P020455	1.1458146572113	https://www.genecards.org/cgi-bin/carddisp.pl?gene=APEX1
SQSTM1	Sequestosome 1	Protein Coding	47	GC05P179806	1.14188289642334	https://www.genecards.org/cgi-bin/carddisp.pl?gene=SQSTM1
EPOR	Erythropoietin Receptor	Protein Coding	46	GC19M011377	1.13639330863953	https://www.genecards.org/cgi-bin/carddisp.pl?gene=EPOR
LRP5	LDL Receptor Related Protein 5	Protein Coding	49	GC11P068298	1.12692713737488	https://www.genecards.org/cgi-bin/carddisp.pl?gene=LRP5
TXN	Thioredoxin	Protein Coding	45	GC09M110243	1.12679004669189	https://www.genecards.org/cgi-bin/carddisp.pl?gene=TXN
NOTCH2	Notch Receptor 2	Protein Coding	49	GC01M119911	1.12265706062317	https://www.genecards.org/cgi-bin/carddisp.pl?gene=NOTCH2
APOBEC3B	Apolipoprotein B MRNA Editing Enzyme Catalytic Subunit 3B	Protein Coding	40	GC22P038982	1.12047839164734	https://www.genecards.org/cgi-bin/carddisp.pl?gene=APOBEC3B
LZTS2	Leucine Zipper Tumor Suppressor 2	Protein Coding	35	GC10P100996	1.11872601509094	https://www.genecards.org/cgi-bin/carddisp.pl?gene=LZTS2
KDR	Kinase Insert Domain Receptor	Protein Coding	52	GC04M055078	1.11383986473083	https://www.genecards.org/cgi-bin/carddisp.pl?gene=KDR
USP7	Ubiquitin Specific Peptidase 7	Protein Coding	48	GC16M008892	1.10138487815857	https://www.genecards.org/cgi-bin/carddisp.pl?gene=USP7
TAOK2	TAO Kinase 2	Protein Coding	40	GC16P039377	1.09737074375153	https://www.genecards.org/cgi-bin/carddisp.pl?gene=TAOK2
BCL2L11	BCL2 Like 11	Protein Coding	44	GC02P111119	1.09493482112885	https://www.genecards.org/cgi-bin/carddisp.pl?gene=BCL2L11
SLAIN2	SLAIN Motif Family Member 2	Protein Coding	36	GC04P048373	1.09435033798218	https://www.genecards.org/cgi-bin/carddisp.pl?gene=SLAIN2
MCTS1	MCTS1 Re-Initiation And Release Factor	Protein Coding	35	GC0XP120594	1.08881425857544	https://www.genecards.org/cgi-bin/carddisp.pl?gene=MCTS1
ERCC1	ERCC Excision Repair 1, Endonuclease Non-Catalytic Subunit	Protein Coding	45	GC19M062024	1.08834445476532	https://www.genecards.org/cgi-bin/carddisp.pl?gene=ERCC1
BAG3	BAG Cochaperone 3	Protein Coding	43	GC10P119651	1.08769714832306	https://www.genecards.org/cgi-bin/carddisp.pl?gene=BAG3
RASA1	RAS P21 Protein Activator 1	Protein Coding	46	GC05P087267	1.08634984493256	https://www.genecards.org/cgi-bin/carddisp.pl?gene=RASA1
MET	MET Proto-Oncogene, Receptor Tyrosine Kinase	Protein Coding	52	GC07P116672	1.08338117599487	https://www.genecards.org/cgi-bin/carddisp.pl?gene=MET
SUMO2	Small Ubiquitin Like Modifier 2	Protein Coding	38	GC17M075165	1.07443082332611	https://www.genecards.org/cgi-bin/carddisp.pl?gene=SUMO2
GIGYF2	GRB10 Interacting GYF Protein 2	Protein Coding	40	GC02P232698	1.06918346881866	https://www.genecards.org/cgi-bin/carddisp.pl?gene=GIGYF2
TRAK1	Trafficking Kinesin Protein 1	Protein Coding	41	GC03P042016	1.06773591041565	https://www.genecards.org/cgi-bin/carddisp.pl?gene=TRAK1
UBR5	Ubiquitin Protein Ligase E3 Component N-Recognin 5	Protein Coding	41	GC08M102252	1.06560969352722	https://www.genecards.org/cgi-bin/carddisp.pl?gene=UBR5
FES	FES Proto-Oncogene, Tyrosine Kinase	Protein Coding	47	GC15P090883	1.06306421756744	https://www.genecards.org/cgi-bin/carddisp.pl?gene=FES
COPB2	COPI Coat Complex Subunit Beta 2	Protein Coding	45	GC03M139355	1.0605993270874	https://www.genecards.org/cgi-bin/carddisp.pl?gene=COPB2
MYT1	Myelin Transcription Factor 1	Protein Coding	40	GC20P064918	1.05626225471497	https://www.genecards.org/cgi-bin/carddisp.pl?gene=MYT1
FLT1	Fms Related Receptor Tyrosine Kinase 1	Protein Coding	50	GC13M028300	1.05510377883911	https://www.genecards.org/cgi-bin/carddisp.pl?gene=FLT1
POLG	DNA Polymerase Gamma, Catalytic Subunit	Protein Coding	47	GC15M089475	1.05479073524475	https://www.genecards.org/cgi-bin/carddisp.pl?gene=POLG
PRKCQ	Protein Kinase C Theta	Protein Coding	48	GC10M006393	1.04697000980377	https://www.genecards.org/cgi-bin/carddisp.pl?gene=PRKCQ
HSPA5	Heat Shock Protein Family A (Hsp70) Member 5	Protein Coding	46	GC09M125234	1.04627776145935	https://www.genecards.org/cgi-bin/carddisp.pl?gene=HSPA5
HLCS	Holocarboxylase Synthetase	Protein Coding	42	GC21M036750	1.04122459888458	https://www.genecards.org/cgi-bin/carddisp.pl?gene=HLCS
ARG1	Arginase 1	Protein Coding	48	GC06P131473	1.0323611497879	https://www.genecards.org/cgi-bin/carddisp.pl?gene=ARG1
BID	BH3 Interacting Domain Death Agonist	Protein Coding	44	GC22M017734	1.02469253540039	https://www.genecards.org/cgi-bin/carddisp.pl?gene=BID
TIPIN	TIMELESS Interacting Protein	Protein Coding	38	GC15M079248	1.02469253540039	https://www.genecards.org/cgi-bin/carddisp.pl?gene=TIPIN
DIABLO	Diablo IAP-Binding Mitochondrial Protein	Protein Coding	46	GC12M122208	1.01859498023987	https://www.genecards.org/cgi-bin/carddisp.pl?gene=DIABLO
MAPKAPK2	MAPK Activated Protein Kinase 2	Protein Coding	47	GC01P206684	1.01481235027313	https://www.genecards.org/cgi-bin/carddisp.pl?gene=MAPKAPK2
MAP7D3	MAP7 Domain Containing 3	Protein Coding	33	GC0XM136213	1.01481235027313	https://www.genecards.org/cgi-bin/carddisp.pl?gene=MAP7D3
NQO1	NAD(P)H Quinone Dehydrogenase 1	Protein Coding	47	GC16M069706	1.00376129150391	https://www.genecards.org/cgi-bin/carddisp.pl?gene=NQO1
TJP1	Tight Junction Protein 1	Protein Coding	43	GC15M029699	1.00376129150391	https://www.genecards.org/cgi-bin/carddisp.pl?gene=TJP1
CCAR2	Cell Cycle And Apoptosis Regulator 2	Protein Coding	37	GC08P022604	1.00330197811127	https://www.genecards.org/cgi-bin/carddisp.pl?gene=CCAR2
SEPTIN6	Septin 6	Protein Coding	29	GC0XM119616	0.997523188591003	https://www.genecards.org/cgi-bin/carddisp.pl?gene=SEPTIN6
F2	Coagulation Factor II, Thrombin	Protein Coding	48	GC11P046720	0.994278430938721	https://www.genecards.org/cgi-bin/carddisp.pl?gene=F2
POU5F1	POU Class 5 Homeobox 1	Protein Coding	45	GC06M061255	0.988653361797333	https://www.genecards.org/cgi-bin/carddisp.pl?gene=POU5F1
TERF2IP	TERF2 Interacting Protein	Protein Coding	42	GC16P075647	0.986015439033508	https://www.genecards.org/cgi-bin/carddisp.pl?gene=TERF2IP
RPL18	Ribosomal Protein L18	Protein Coding	44	GC19M048615	0.983195185661316	https://www.genecards.org/cgi-bin/carddisp.pl?gene=RPL18
RPL4	Ribosomal Protein L4	Protein Coding	41	GC15M066498	0.983195185661316	https://www.genecards.org/cgi-bin/carddisp.pl?gene=RPL4
PPP2R3A	Protein Phosphatase 2 Regulatory Subunit B''Alpha	Protein Coding	37	GC03P135965	0.982232570648193	https://www.genecards.org/cgi-bin/carddisp.pl?gene=PPP2R3A
ACD	ACD Shelterin Complex Subunit And Telomerase Recruitment Factor	Protein Coding	43	GC16M067658	0.971861779689789	https://www.genecards.org/cgi-bin/carddisp.pl?gene=ACD
EEF1A1	Eukaryotic Translation Elongation Factor 1 Alpha 1	Protein Coding	42	GC06M073515	0.971536338329315	https://www.genecards.org/cgi-bin/carddisp.pl?gene=EEF1A1
SP1	Sp1 Transcription Factor	Protein Coding	45	GC12P053380	0.97064483165741	https://www.genecards.org/cgi-bin/carddisp.pl?gene=SP1
PAK1	P21 (RAC1) Activated Kinase 1	Protein Coding	48	GC11M085111	0.96905243396759	https://www.genecards.org/cgi-bin/carddisp.pl?gene=PAK1
GNAS	GNAS Complex Locus	Protein Coding	50	GC20P058839	0.966163098812103	https://www.genecards.org/cgi-bin/carddisp.pl?gene=GNAS
FGFR1	Fibroblast Growth Factor Receptor 1	Protein Coding	53	GC08M038400	0.966034412384033	https://www.genecards.org/cgi-bin/carddisp.pl?gene=FGFR1
KCNH5	Potassium Voltage-Gated Channel Subfamily H Member 5	Protein Coding	44	GC14M062699	0.964097797870636	https://www.genecards.org/cgi-bin/carddisp.pl?gene=KCNH5
COL3A1	Collagen Type III Alpha 1 Chain	Protein Coding	46	GC02P188974	0.962297320365906	https://www.genecards.org/cgi-bin/carddisp.pl?gene=COL3A1
ACTA1	Actin Alpha 1, Skeletal Muscle	Protein Coding	46	GC01M229460	0.96172833442688	https://www.genecards.org/cgi-bin/carddisp.pl?gene=ACTA1
POLR2A	RNA Polymerase II Subunit A	Protein Coding	44	GC17P010603	0.96172833442688	https://www.genecards.org/cgi-bin/carddisp.pl?gene=POLR2A
PALLD	Palladin, Cytoskeletal Associated Protein	Protein Coding	43	GC04P168497	0.96172833442688	https://www.genecards.org/cgi-bin/carddisp.pl?gene=PALLD
SEC16A	SEC16 Homolog A, Endoplasmic Reticulum Export Factor	Protein Coding	36	GC09M136440	0.96172833442688	https://www.genecards.org/cgi-bin/carddisp.pl?gene=SEC16A
RECQL	RecQ Like Helicase	Protein Coding	41	GC12M021468	0.961017847061157	https://www.genecards.org/cgi-bin/carddisp.pl?gene=RECQL
SUB1	SUB1 Regulator Of Transcription	Protein Coding	37	GC05P032577	0.954218685626984	https://www.genecards.org/cgi-bin/carddisp.pl?gene=SUB1
RPS8	Ribosomal Protein S8	Protein Coding	38	GC01P044775	0.946508646011353	https://www.genecards.org/cgi-bin/carddisp.pl?gene=RPS8
NF2	NF2, Moesin-Ezrin-Radixin Like (MERLIN) Tumor Suppressor	Protein Coding	48	GC22P029603	0.938581347465515	https://www.genecards.org/cgi-bin/carddisp.pl?gene=NF2
RBM10	RNA Binding Motif Protein 10	Protein Coding	40	GC0XP047418	0.938581347465515	https://www.genecards.org/cgi-bin/carddisp.pl?gene=RBM10
BNIP3	BCL2 Interacting Protein 3	Protein Coding	41	GC10M131966	0.930417239665985	https://www.genecards.org/cgi-bin/carddisp.pl?gene=BNIP3
TNRC6A	Trinucleotide Repeat Containing Adaptor 6A	Protein Coding	39	GC16P024611	0.930417239665985	https://www.genecards.org/cgi-bin/carddisp.pl?gene=TNRC6A
HUWE1	HECT, UBA And WWE Domain Containing E3 Ubiquitin Protein Ligase 1	Protein Coding	44	GC0XM053532	0.925638496875763	https://www.genecards.org/cgi-bin/carddisp.pl?gene=HUWE1
KIF6	Kinesin Family Member 6	Protein Coding	38	GC06M061463	0.925001382827759	https://www.genecards.org/cgi-bin/carddisp.pl?gene=KIF6
SUPT5H	SPT5 Homolog, DSIF Elongation Factor Subunit	Protein Coding	39	GC19P039436	0.921993732452393	https://www.genecards.org/cgi-bin/carddisp.pl?gene=SUPT5H
NUTM1	NUT Midline Carcinoma Family Member 1	Protein Coding	34	GC15P034343	0.921917974948883	https://www.genecards.org/cgi-bin/carddisp.pl?gene=NUTM1
MB	Myoglobin	Protein Coding	43	GC22M035606	0.914375960826874	https://www.genecards.org/cgi-bin/carddisp.pl?gene=MB
H1-2	H1.2 Linker Histone, Cluster Member	Protein Coding	33	GC06M026056	0.911162614822388	https://www.genecards.org/cgi-bin/carddisp.pl?gene=H1-2
SEPTIN7	Septin 7	Protein Coding	31	GC07P035995	0.909635305404663	https://www.genecards.org/cgi-bin/carddisp.pl?gene=SEPTIN7
CTNND1	Catenin Delta 1	Protein Coding	45	GC11P058081	0.904258191585541	https://www.genecards.org/cgi-bin/carddisp.pl?gene=CTNND1
FKBP4	FKBP Prolyl Isomerase 4	Protein Coding	44	GC12P002795	0.904258191585541	https://www.genecards.org/cgi-bin/carddisp.pl?gene=FKBP4
SEC24B	SEC24 Homolog B, COPII Coat Complex Component	Protein Coding	40	GC04P109433	0.904258191585541	https://www.genecards.org/cgi-bin/carddisp.pl?gene=SEC24B
SERPINC1	Serpin Family C Member 1	Protein Coding	47	GC01M174490	0.895979404449463	https://www.genecards.org/cgi-bin/carddisp.pl?gene=SERPINC1
SELE	Selectin E	Protein Coding	42	GC01M169722	0.895979404449463	https://www.genecards.org/cgi-bin/carddisp.pl?gene=SELE
BIRC3	Baculoviral IAP Repeat Containing 3	Protein Coding	45	GC11P102317	0.894359350204468	https://www.genecards.org/cgi-bin/carddisp.pl?gene=BIRC3
IRS2	Insulin Receptor Substrate 2	Protein Coding	45	GC13M109752	0.885097205638885	https://www.genecards.org/cgi-bin/carddisp.pl?gene=IRS2
DNASE1	Deoxyribonuclease 1	Protein Coding	42	GC16P003611	0.875213086605072	https://www.genecards.org/cgi-bin/carddisp.pl?gene=DNASE1
FST	Follistatin	Protein Coding	47	GC05P053480	0.87237536907196	https://www.genecards.org/cgi-bin/carddisp.pl?gene=FST
SPOP	Speckle Type BTB/POZ Protein	Protein Coding	42	GC17M049598	0.87237536907196	https://www.genecards.org/cgi-bin/carddisp.pl?gene=SPOP
PKD1	Polycystin 1, Transient Receptor Potential Channel Interacting	Protein Coding	46	GC16M006281	0.870430409908295	https://www.genecards.org/cgi-bin/carddisp.pl?gene=PKD1
SIPA1L3	Signal Induced Proliferation Associated 1 Like 3	Protein Coding	38	GC19P037906	0.85272091627121	https://www.genecards.org/cgi-bin/carddisp.pl?gene=SIPA1L3
CEP170B	Centrosomal Protein 170B	Protein Coding	31	GC14P104865	0.85272091627121	https://www.genecards.org/cgi-bin/carddisp.pl?gene=CEP170B
F10	Coagulation Factor X	Protein Coding	49	GC13P113122	0.846436738967896	https://www.genecards.org/cgi-bin/carddisp.pl?gene=F10
PLAT	Plasminogen Activator, Tissue Type	Protein Coding	48	GC08M042174	0.846436738967896	https://www.genecards.org/cgi-bin/carddisp.pl?gene=PLAT
THBD	Thrombomodulin	Protein Coding	45	GC20M023026	0.846436738967896	https://www.genecards.org/cgi-bin/carddisp.pl?gene=THBD
NOG	Noggin	Protein Coding	46	GC17P056593	0.844905614852905	https://www.genecards.org/cgi-bin/carddisp.pl?gene=NOG
CHRD	Chordin	Protein Coding	42	GC03P184380	0.844905614852905	https://www.genecards.org/cgi-bin/carddisp.pl?gene=CHRD
ID3	Inhibitor Of DNA Binding 3, HLH Protein	Protein Coding	41	GC01M023557	0.841787695884705	https://www.genecards.org/cgi-bin/carddisp.pl?gene=ID3
TARDBP	TAR DNA Binding Protein	Protein Coding	45	GC01P011013	0.840606212615967	https://www.genecards.org/cgi-bin/carddisp.pl?gene=TARDBP
DMD	Dystrophin	Protein Coding	46	GC0XM031097	0.834531486034393	https://www.genecards.org/cgi-bin/carddisp.pl?gene=DMD
TNRC6B	Trinucleotide Repeat Containing Adaptor 6B	Protein Coding	37	GC22P040044	0.83030891418457	https://www.genecards.org/cgi-bin/carddisp.pl?gene=TNRC6B
IL10	Interleukin 10	Protein Coding	46	GC01M206767	0.826612830162048	https://www.genecards.org/cgi-bin/carddisp.pl?gene=IL10
GSTM1	Glutathione S-Transferase Mu 1	Protein Coding	41	GC01P109687	0.823802292346954	https://www.genecards.org/cgi-bin/carddisp.pl?gene=GSTM1
LEP	Leptin	Protein Coding	46	GC07P128241	0.822957456111908	https://www.genecards.org/cgi-bin/carddisp.pl?gene=LEP
HDAC9	Histone Deacetylase 9	Protein Coding	46	GC07P018086	0.821885466575623	https://www.genecards.org/cgi-bin/carddisp.pl?gene=HDAC9
ZC3H11A	Zinc Finger CCCH-Type Containing 11A	Protein Coding	36	GC01P203795	0.821885466575623	https://www.genecards.org/cgi-bin/carddisp.pl?gene=ZC3H11A
FHL1	Four And A Half LIM Domains 1	Protein Coding	45	GC0XP136146	0.820887804031372	https://www.genecards.org/cgi-bin/carddisp.pl?gene=FHL1
MYH11	Myosin Heavy Chain 11	Protein Coding	45	GC16M015704	0.81353360414505	https://www.genecards.org/cgi-bin/carddisp.pl?gene=MYH11
NCOR2	Nuclear Receptor Corepressor 2	Protein Coding	44	GC12M124324	0.813176155090332	https://www.genecards.org/cgi-bin/carddisp.pl?gene=NCOR2
TRIM33	Tripartite Motif Containing 33	Protein Coding	43	GC01M114392	0.813176155090332	https://www.genecards.org/cgi-bin/carddisp.pl?gene=TRIM33
BCOR	BCL6 Corepressor	Protein Coding	42	GC0XM040049	0.813176155090332	https://www.genecards.org/cgi-bin/carddisp.pl?gene=BCOR
RPL7	Ribosomal Protein L7	Protein Coding	41	GC08M073290	0.813176155090332	https://www.genecards.org/cgi-bin/carddisp.pl?gene=RPL7
SMN1	Survival Of Motor Neuron 1, Telomeric	Protein Coding	41	GC05P070924	0.813176155090332	https://www.genecards.org/cgi-bin/carddisp.pl?gene=SMN1
SUMO3	Small Ubiquitin Like Modifier 3	Protein Coding	40	GC21M044805	0.813176155090332	https://www.genecards.org/cgi-bin/carddisp.pl?gene=SUMO3
SEC23IP	SEC23 Interacting Protein	Protein Coding	40	GC10P119892	0.813176155090332	https://www.genecards.org/cgi-bin/carddisp.pl?gene=SEC23IP
SF3B3	Splicing Factor 3b Subunit 3	Protein Coding	38	GC16P070523	0.813176155090332	https://www.genecards.org/cgi-bin/carddisp.pl?gene=SF3B3
TIMELESS	Timeless Circadian Regulator	Protein Coding	38	GC12M056416	0.813176155090332	https://www.genecards.org/cgi-bin/carddisp.pl?gene=TIMELESS
LUC7L2	LUC7 Like 2, Pre-MRNA Splicing Factor	Protein Coding	36	GC07P139344	0.813176155090332	https://www.genecards.org/cgi-bin/carddisp.pl?gene=LUC7L2
NOS2	Nitric Oxide Synthase 2	Protein Coding	48	GC17M027756	0.808803737163544	https://www.genecards.org/cgi-bin/carddisp.pl?gene=NOS2
VCAM1	Vascular Cell Adhesion Molecule 1	Protein Coding	45	GC01P100719	0.808803737163544	https://www.genecards.org/cgi-bin/carddisp.pl?gene=VCAM1
COL5A1	Collagen Type V Alpha 1 Chain	Protein Coding	46	GC09P134641	0.806056618690491	https://www.genecards.org/cgi-bin/carddisp.pl?gene=COL5A1
NDUFB10	NADH:Ubiquinone Oxidoreductase Subunit B10	Protein Coding	43	GC16P009889	0.806056618690491	https://www.genecards.org/cgi-bin/carddisp.pl?gene=NDUFB10
EDC3	Enhancer Of MRNA Decapping 3	Protein Coding	41	GC15M079460	0.804149925708771	https://www.genecards.org/cgi-bin/carddisp.pl?gene=EDC3
NFRKB	Nuclear Factor Related To KappaB Binding Protein	Protein Coding	39	GC11M129863	0.804149925708771	https://www.genecards.org/cgi-bin/carddisp.pl?gene=NFRKB
RNF169	Ring Finger Protein 169	Protein Coding	34	GC11P074826	0.804149925708771	https://www.genecards.org/cgi-bin/carddisp.pl?gene=RNF169
RAVER1	Ribonucleoprotein, PTB Binding 1	Protein Coding	34	GC19M010316	0.804149925708771	https://www.genecards.org/cgi-bin/carddisp.pl?gene=RAVER1
UTP14A	UTP14A Small Subunit Processome Component	Protein Coding	34	GC0XP129906	0.804149925708771	https://www.genecards.org/cgi-bin/carddisp.pl?gene=UTP14A
RAD51D	RAD51 Paralog D	Protein Coding	38	GC17M035092	0.802155256271362	https://www.genecards.org/cgi-bin/carddisp.pl?gene=RAD51D
LDHA	Lactate Dehydrogenase A	Protein Coding	50	GC11P018394	0.794769287109375	https://www.genecards.org/cgi-bin/carddisp.pl?gene=LDHA
TRIM24	Tripartite Motif Containing 24	Protein Coding	42	GC07P138460	0.794769287109375	https://www.genecards.org/cgi-bin/carddisp.pl?gene=TRIM24
KMT2D	Lysine Methyltransferase 2D	Protein Coding	41	GC12M049018	0.794769287109375	https://www.genecards.org/cgi-bin/carddisp.pl?gene=KMT2D
SPEN	Spen Family Transcriptional Repressor	Protein Coding	41	GC01P015848	0.794769287109375	https://www.genecards.org/cgi-bin/carddisp.pl?gene=SPEN
STAU1	Staufen Double-Stranded RNA Binding Protein 1	Protein Coding	37	GC20M049113	0.794769287109375	https://www.genecards.org/cgi-bin/carddisp.pl?gene=STAU1
UNC45A	Unc-45 Myosin Chaperone A	Protein Coding	37	GC15P112436	0.794769287109375	https://www.genecards.org/cgi-bin/carddisp.pl?gene=UNC45A
NCKAP5L	NCK Associated Protein 5 Like	Protein Coding	31	GC12M049791	0.794769287109375	https://www.genecards.org/cgi-bin/carddisp.pl?gene=NCKAP5L
INS	Insulin	Protein Coding	46	GC11M002159	0.793523013591766	https://www.genecards.org/cgi-bin/carddisp.pl?gene=INS
BIRC2	Baculoviral IAP Repeat Containing 2	Protein Coding	44	GC11P102347	0.793292760848999	https://www.genecards.org/cgi-bin/carddisp.pl?gene=BIRC2
PRDX5	Peroxiredoxin 5	Protein Coding	44	GC11P064317	0.791617035865784	https://www.genecards.org/cgi-bin/carddisp.pl?gene=PRDX5
KDM5A	Lysine Demethylase 5A	Protein Coding	41	GC12M000280	0.790040552616119	https://www.genecards.org/cgi-bin/carddisp.pl?gene=KDM5A
CDKN2AIP	CDKN2A Interacting Protein	Protein Coding	35	GC04P183444	0.790040552616119	https://www.genecards.org/cgi-bin/carddisp.pl?gene=CDKN2AIP
BOD1L1	Biorientation Of Chromosomes In Cell Division 1 Like 1	Protein Coding	32	GC04M013571	0.790040552616119	https://www.genecards.org/cgi-bin/carddisp.pl?gene=BOD1L1
PRKAB1	Protein Kinase AMP-Activated Non-Catalytic Subunit Beta 1	Protein Coding	46	GC12P119632	0.788023173809052	https://www.genecards.org/cgi-bin/carddisp.pl?gene=PRKAB1
PLA2G4A	Phospholipase A2 Group IVA	Protein Coding	48	GC01P186798	0.787403285503387	https://www.genecards.org/cgi-bin/carddisp.pl?gene=PLA2G4A
CKB	Creatine Kinase B	Protein Coding	44	GC14M103519	0.784988880157471	https://www.genecards.org/cgi-bin/carddisp.pl?gene=CKB
RAB6A	RAB6A, Member RAS Oncogene Family	Protein Coding	40	GC11M084958	0.784988880157471	https://www.genecards.org/cgi-bin/carddisp.pl?gene=RAB6A
PSIP1	PC4 And SFRS1 Interacting Protein 1	Protein Coding	39	GC09M015464	0.77897983789444	https://www.genecards.org/cgi-bin/carddisp.pl?gene=PSIP1
KCNJ6	Potassium Inwardly Rectifying Channel Subfamily J Member 6	Protein Coding	47	GC21M037607	0.778586864471436	https://www.genecards.org/cgi-bin/carddisp.pl?gene=KCNJ6
ALPP	Alkaline Phosphatase, Placental	Protein Coding	45	GC02P232378	0.777024924755096	https://www.genecards.org/cgi-bin/carddisp.pl?gene=ALPP
SVIL	Supervillin	Protein Coding	41	GC10M032462	0.774752914905548	https://www.genecards.org/cgi-bin/carddisp.pl?gene=SVIL
CDK20	Cyclin Dependent Kinase 20	Protein Coding	41	GC09M087966	0.774752914905548	https://www.genecards.org/cgi-bin/carddisp.pl?gene=CDK20
TRIP6	Thyroid Hormone Receptor Interactor 6	Protein Coding	38	GC07P100867	0.774752914905548	https://www.genecards.org/cgi-bin/carddisp.pl?gene=TRIP6
STRAP	Serine/Threonine Kinase Receptor Associated Protein	Protein Coding	37	GC12P015882	0.774752914905548	https://www.genecards.org/cgi-bin/carddisp.pl?gene=STRAP
MGA	MAX Dimerization Protein MGA	Protein Coding	37	GC15P041621	0.774752914905548	https://www.genecards.org/cgi-bin/carddisp.pl?gene=MGA
CGAS	Cyclic GMP-AMP Synthase	Protein Coding	29	GC06M073414	0.774752914905548	https://www.genecards.org/cgi-bin/carddisp.pl?gene=CGAS
USP15	Ubiquitin Specific Peptidase 15	Protein Coding	45	GC12P062260	0.763990998268127	https://www.genecards.org/cgi-bin/carddisp.pl?gene=USP15
ENDOG	Endonuclease G	Protein Coding	42	GC09P128818	0.763990998268127	https://www.genecards.org/cgi-bin/carddisp.pl?gene=ENDOG
SMG7	SMG7 Nonsense Mediated MRNA Decay Factor	Protein Coding	38	GC01P183441	0.763990998268127	https://www.genecards.org/cgi-bin/carddisp.pl?gene=SMG7
BASP1	Brain Abundant Membrane Attached Signal Protein 1	Protein Coding	37	GC05P017065	0.763990998268127	https://www.genecards.org/cgi-bin/carddisp.pl?gene=BASP1
XAB2	XPA Binding Protein 2	Protein Coding	37	GC19M007619	0.763990998268127	https://www.genecards.org/cgi-bin/carddisp.pl?gene=XAB2
PHLDB2	Pleckstrin Homology Like Domain Family B Member 2	Protein Coding	36	GC03P111732	0.763990998268127	https://www.genecards.org/cgi-bin/carddisp.pl?gene=PHLDB2
DCAF7	DDB1 And CUL4 Associated Factor 7	Protein Coding	35	GC17P063550	0.763990998268127	https://www.genecards.org/cgi-bin/carddisp.pl?gene=DCAF7
PRR12	Proline Rich 12	Protein Coding	31	GC19P049591	0.763990998268127	https://www.genecards.org/cgi-bin/carddisp.pl?gene=PRR12
NFKBIA	NFKB Inhibitor Alpha	Protein Coding	49	GC14M035401	0.75863379240036	https://www.genecards.org/cgi-bin/carddisp.pl?gene=NFKBIA
NOXA1	NADPH Oxidase Activator 1	Protein Coding	37	GC09P137423	0.752768874168396	https://www.genecards.org/cgi-bin/carddisp.pl?gene=NOXA1
RXRA	Retinoid X Receptor Alpha	Protein Coding	48	GC09P134317	0.75261265039444	https://www.genecards.org/cgi-bin/carddisp.pl?gene=RXRA
ACVR1	Activin A Receptor Type 1	Protein Coding	50	GC02M157736	0.747658848762512	https://www.genecards.org/cgi-bin/carddisp.pl?gene=ACVR1
C3	Complement C3	Protein Coding	48	GC19M006677	0.726830244064331	https://www.genecards.org/cgi-bin/carddisp.pl?gene=C3
MRPL58	Mitochondrial Ribosomal Protein L58	Protein Coding	31	GC17P075015	0.726830244064331	https://www.genecards.org/cgi-bin/carddisp.pl?gene=MRPL58
HK2	Hexokinase 2	Protein Coding	46	GC02P074833	0.725299119949341	https://www.genecards.org/cgi-bin/carddisp.pl?gene=HK2
DNMT3L	DNA Methyltransferase 3 Like	Protein Coding	41	GC21M044246	0.725299119949341	https://www.genecards.org/cgi-bin/carddisp.pl?gene=DNMT3L
HNF1B	HNF1 Homeobox B	Protein Coding	43	GC17M037686	0.723646759986877	https://www.genecards.org/cgi-bin/carddisp.pl?gene=HNF1B
IREB2	Iron Responsive Element Binding Protein 2	Protein Coding	44	GC15P078437	0.721085369586945	https://www.genecards.org/cgi-bin/carddisp.pl?gene=IREB2
PRDM5	PR/SET Domain 5	Protein Coding	39	GC04M120686	0.720189094543457	https://www.genecards.org/cgi-bin/carddisp.pl?gene=PRDM5
PTK7	Protein Tyrosine Kinase 7 (Inactive)	Protein Coding	45	GC06P043076	0.712268888950348	https://www.genecards.org/cgi-bin/carddisp.pl?gene=PTK7
C9orf72	C9orf72-SMCR8 Complex Subunit	Protein Coding	41	GC09M028148	0.712268888950348	https://www.genecards.org/cgi-bin/carddisp.pl?gene=C9orf72
SST	Somatostatin	Protein Coding	41	GC03M187668	0.701127171516418	https://www.genecards.org/cgi-bin/carddisp.pl?gene=SST
CYP1A1	Cytochrome P450 Family 1 Subfamily A Member 1	Protein Coding	48	GC15M074719	0.69867330789566	https://www.genecards.org/cgi-bin/carddisp.pl?gene=CYP1A1
H2AC13	H2A Clustered Histone 13	Protein Coding	29	GC06P076681	0.697673082351685	https://www.genecards.org/cgi-bin/carddisp.pl?gene=H2AC13
KCNA2	Potassium Voltage-Gated Channel Subfamily A Member 2	Protein Coding	45	GC01M110519	0.697592318058014	https://www.genecards.org/cgi-bin/carddisp.pl?gene=KCNA2
SETMAR	SET Domain And Mariner Transposase Fusion Gene	Protein Coding	40	GC03P004303	0.696709811687469	https://www.genecards.org/cgi-bin/carddisp.pl?gene=SETMAR
MAEA	Macrophage Erythroblast Attacher, E3 Ubiquitin Ligase	Protein Coding	38	GC04P001289	0.696709811687469	https://www.genecards.org/cgi-bin/carddisp.pl?gene=MAEA
CCN1	Cellular Communication Network Factor 1	Protein Coding	30	GC01P085581	0.693831920623779	https://www.genecards.org/cgi-bin/carddisp.pl?gene=CCN1
RBMX	RNA Binding Motif Protein X-Linked	Protein Coding	42	GC0XM136848	0.691421866416931	https://www.genecards.org/cgi-bin/carddisp.pl?gene=RBMX
MBD2	Methyl-CpG Binding Domain Protein 2	Protein Coding	40	GC18M054151	0.682712554931641	https://www.genecards.org/cgi-bin/carddisp.pl?gene=MBD2
RPL29	Ribosomal Protein L29	Protein Coding	39	GC03M052024	0.682712554931641	https://www.genecards.org/cgi-bin/carddisp.pl?gene=RPL29
A1BG	Alpha-1-B Glycoprotein	Protein Coding	39	GC19M058345	0.682012438774109	https://www.genecards.org/cgi-bin/carddisp.pl?gene=A1BG
H2AC11	H2A Clustered Histone 11	Protein Coding	29	GC06P077458	0.679903209209442	https://www.genecards.org/cgi-bin/carddisp.pl?gene=H2AC11
H2AC16	H2A Clustered Histone 16	Protein Coding	27	GC06P076690	0.679903209209442	https://www.genecards.org/cgi-bin/carddisp.pl?gene=H2AC16
H2AC15	H2A Clustered Histone 15	Protein Coding	27	GC06M061065	0.679903209209442	https://www.genecards.org/cgi-bin/carddisp.pl?gene=H2AC15
H2AC17	H2A Clustered Histone 17	Protein Coding	27	GC06M061825	0.679903209209442	https://www.genecards.org/cgi-bin/carddisp.pl?gene=H2AC17
GSTT1	Glutathione S-Transferase Theta 1	Protein Coding	33	GC22Mi00270	0.676379501819611	https://www.genecards.org/cgi-bin/carddisp.pl?gene=GSTT1
STOM	Stomatin	Protein Coding	38	GC09M121338	0.676203012466431	https://www.genecards.org/cgi-bin/carddisp.pl?gene=STOM
NCOA3	Nuclear Receptor Coactivator 3	Protein Coding	46	GC20P047501	0.673686325550079	https://www.genecards.org/cgi-bin/carddisp.pl?gene=NCOA3
MCM3AP	Minichromosome Maintenance Complex Component 3 Associated Protein	Protein Coding	41	GC21M046235	0.673686325550079	https://www.genecards.org/cgi-bin/carddisp.pl?gene=MCM3AP
FAU	FAU Ubiquitin Like And Ribosomal Protein S30 Fusion	Protein Coding	40	GC11M065120	0.673686325550079	https://www.genecards.org/cgi-bin/carddisp.pl?gene=FAU
RPL28	Ribosomal Protein L28	Protein Coding	39	GC19P062574	0.673686325550079	https://www.genecards.org/cgi-bin/carddisp.pl?gene=RPL28
CXCR4	C-X-C Motif Chemokine Receptor 4	Protein Coding	50	GC02M136114	0.671691656112671	https://www.genecards.org/cgi-bin/carddisp.pl?gene=CXCR4
TCF12	Transcription Factor 12	Protein Coding	46	GC15P056918	0.671691656112671	https://www.genecards.org/cgi-bin/carddisp.pl?gene=TCF12
BIN1	Bridging Integrator 1	Protein Coding	45	GC02M127048	0.670422971248627	https://www.genecards.org/cgi-bin/carddisp.pl?gene=BIN1
PBX1	PBX Homeobox 1	Protein Coding	48	GC01P164524	0.66690057516098	https://www.genecards.org/cgi-bin/carddisp.pl?gene=PBX1
EDN1	Endothelin 1	Protein Coding	48	GC06P012256	0.66690057516098	https://www.genecards.org/cgi-bin/carddisp.pl?gene=EDN1
TGIF1	TGFB Induced Factor Homeobox 1	Protein Coding	45	GC18P003411	0.665685057640076	https://www.genecards.org/cgi-bin/carddisp.pl?gene=TGIF1
GRN	Granulin Precursor	Protein Coding	46	GC17P044345	0.664305686950684	https://www.genecards.org/cgi-bin/carddisp.pl?gene=GRN
RPL6	Ribosomal Protein L6	Protein Coding	39	GC12M112320	0.664305686950684	https://www.genecards.org/cgi-bin/carddisp.pl?gene=RPL6
SLX4	SLX4 Structure-Specific Endonuclease Subunit	Protein Coding	37	GC16M006446	0.664305686950684	https://www.genecards.org/cgi-bin/carddisp.pl?gene=SLX4
SYNM	Synemin	Protein Coding	37	GC15P099098	0.664305686950684	https://www.genecards.org/cgi-bin/carddisp.pl?gene=SYNM
ESR2	Estrogen Receptor 2	Protein Coding	48	GC14M064084	0.660451054573059	https://www.genecards.org/cgi-bin/carddisp.pl?gene=ESR2
IFNG	Interferon Gamma	Protein Coding	47	GC12M068154	0.660451054573059	https://www.genecards.org/cgi-bin/carddisp.pl?gene=IFNG
SIPA1	Signal-Induced Proliferation-Associated 1	Protein Coding	40	GC11P065638	0.659576952457428	https://www.genecards.org/cgi-bin/carddisp.pl?gene=SIPA1
DZANK1	Double Zinc Ribbon And Ankyrin Repeat Domains 1	Protein Coding	30	GC20M018383	0.659576952457428	https://www.genecards.org/cgi-bin/carddisp.pl?gene=DZANK1
SOX17	SRY-Box Transcription Factor 17	Protein Coding	42	GC08P054457	0.654542624950409	https://www.genecards.org/cgi-bin/carddisp.pl?gene=SOX17
GATAD2B	GATA Zinc Finger Domain Containing 2B	Protein Coding	43	GC01M153805	0.654525279998779	https://www.genecards.org/cgi-bin/carddisp.pl?gene=GATAD2B
MBD3	Methyl-CpG Binding Domain Protein 3	Protein Coding	41	GC19M004391	0.654525279998779	https://www.genecards.org/cgi-bin/carddisp.pl?gene=MBD3
CAMSAP1	Calmodulin Regulated Spectrin Associated Protein 1	Protein Coding	36	GC09M135808	0.654525279998779	https://www.genecards.org/cgi-bin/carddisp.pl?gene=CAMSAP1
PDGFB	Platelet Derived Growth Factor Subunit B	Protein Coding	49	GC22M055561	0.649130702018738	https://www.genecards.org/cgi-bin/carddisp.pl?gene=PDGFB
MEIS2	Meis Homeobox 2	Protein Coding	42	GC15M036889	0.649130702018738	https://www.genecards.org/cgi-bin/carddisp.pl?gene=MEIS2
AIF1	Allograft Inflammatory Factor 1	Protein Coding	38	GC06P076863	0.649130702018738	https://www.genecards.org/cgi-bin/carddisp.pl?gene=AIF1
FHL2	Four And A Half LIM Domains 2	Protein Coding	45	GC02M105357	0.64656126499176	https://www.genecards.org/cgi-bin/carddisp.pl?gene=FHL2
COL1A2	Collagen Type I Alpha 2 Chain	Protein Coding	48	GC07P094394	0.644289314746857	https://www.genecards.org/cgi-bin/carddisp.pl?gene=COL1A2
CAST	Calpastatin	Protein Coding	45	GC05P096525	0.644289314746857	https://www.genecards.org/cgi-bin/carddisp.pl?gene=CAST
MEF2D	Myocyte Enhancer Factor 2D	Protein Coding	45	GC01M156463	0.644289314746857	https://www.genecards.org/cgi-bin/carddisp.pl?gene=MEF2D
FUS	FUS RNA Binding Protein	Protein Coding	44	GC16P031180	0.644289314746857	https://www.genecards.org/cgi-bin/carddisp.pl?gene=FUS
TANK	TRAF Family Member Associated NFKB Activator	Protein Coding	42	GC02P161136	0.644289314746857	https://www.genecards.org/cgi-bin/carddisp.pl?gene=TANK
MAP1A	Microtubule Associated Protein 1A	Protein Coding	40	GC15P043516	0.644289314746857	https://www.genecards.org/cgi-bin/carddisp.pl?gene=MAP1A
SIPA1L1	Signal Induced Proliferation Associated 1 Like 1	Protein Coding	38	GC14P071320	0.644289314746857	https://www.genecards.org/cgi-bin/carddisp.pl?gene=SIPA1L1
ZNF281	Zinc Finger Protein 281	Protein Coding	38	GC01M200404	0.644289314746857	https://www.genecards.org/cgi-bin/carddisp.pl?gene=ZNF281
CAMSAP2	Calmodulin Regulated Spectrin Associated Protein Family Member 2	Protein Coding	33	GC01P200739	0.644289314746857	https://www.genecards.org/cgi-bin/carddisp.pl?gene=CAMSAP2
SLC16A1	Solute Carrier Family 16 Member 1	Protein Coding	47	GC01M112959	0.633527398109436	https://www.genecards.org/cgi-bin/carddisp.pl?gene=SLC16A1
WNK1	WNK Lysine Deficient Protein Kinase 1	Protein Coding	47	GC12P000733	0.633527398109436	https://www.genecards.org/cgi-bin/carddisp.pl?gene=WNK1
PRKD2	Protein Kinase D2	Protein Coding	45	GC19M046674	0.633527398109436	https://www.genecards.org/cgi-bin/carddisp.pl?gene=PRKD2
ACTR3	Actin Related Protein 3	Protein Coding	41	GC02P113889	0.633527398109436	https://www.genecards.org/cgi-bin/carddisp.pl?gene=ACTR3
UBE2O	Ubiquitin Conjugating Enzyme E2 O	Protein Coding	39	GC17M076389	0.633527398109436	https://www.genecards.org/cgi-bin/carddisp.pl?gene=UBE2O
NAV1	Neuron Navigator 1	Protein Coding	37	GC01P201560	0.633527398109436	https://www.genecards.org/cgi-bin/carddisp.pl?gene=NAV1
RPRD2	Regulation Of Nuclear Pre-MRNA Domain Containing 2	Protein Coding	36	GC01P150363	0.633527398109436	https://www.genecards.org/cgi-bin/carddisp.pl?gene=RPRD2
U2SURP	U2 SnRNP Associated SURP Domain Containing	Protein Coding	35	GC03P142964	0.633527398109436	https://www.genecards.org/cgi-bin/carddisp.pl?gene=U2SURP
FHL3	Four And A Half LIM Domains 3	Protein Coding	41	GC01M038065	0.632469832897186	https://www.genecards.org/cgi-bin/carddisp.pl?gene=FHL3
PSAT1	Phosphoserine Aminotransferase 1	Protein Coding	46	GC09P078297	0.632407605648041	https://www.genecards.org/cgi-bin/carddisp.pl?gene=PSAT1
BMP4	Bone Morphogenetic Protein 4	Protein Coding	48	GC14M053949	0.628052413463593	https://www.genecards.org/cgi-bin/carddisp.pl?gene=BMP4
FBXO31	F-Box Protein 31	Protein Coding	37	GC16M087326	0.628052413463593	https://www.genecards.org/cgi-bin/carddisp.pl?gene=FBXO31
STN1	STN1 Subunit Of CST Complex	Protein Coding	32	GC10M103917	0.626240074634552	https://www.genecards.org/cgi-bin/carddisp.pl?gene=STN1
CHKA	Choline Kinase Alpha	Protein Coding	42	GC11M068052	0.623942375183105	https://www.genecards.org/cgi-bin/carddisp.pl?gene=CHKA
COL1A1	Collagen Type I Alpha 1 Chain	Protein Coding	50	GC17M050183	0.622149050235748	https://www.genecards.org/cgi-bin/carddisp.pl?gene=COL1A1
DCK	Deoxycytidine Kinase	Protein Coding	43	GC04P070992	0.622149050235748	https://www.genecards.org/cgi-bin/carddisp.pl?gene=DCK
TRIM37	Tripartite Motif Containing 37	Protein Coding	41	GC17M058982	0.622149050235748	https://www.genecards.org/cgi-bin/carddisp.pl?gene=TRIM37
ARHGAP29	Rho GTPase Activating Protein 29	Protein Coding	40	GC01M094148	0.622149050235748	https://www.genecards.org/cgi-bin/carddisp.pl?gene=ARHGAP29
MBD1	Methyl-CpG Binding Domain Protein 1	Protein Coding	40	GC18M050266	0.622149050235748	https://www.genecards.org/cgi-bin/carddisp.pl?gene=MBD1
SMTN	Smoothelin	Protein Coding	38	GC22P033751	0.622149050235748	https://www.genecards.org/cgi-bin/carddisp.pl?gene=SMTN
DLG5	Discs Large MAGUK Scaffold Protein 5	Protein Coding	38	GC10M077790	0.622149050235748	https://www.genecards.org/cgi-bin/carddisp.pl?gene=DLG5
NBR1	NBR1 Autophagy Cargo Receptor	Protein Coding	37	GC17P043170	0.622149050235748	https://www.genecards.org/cgi-bin/carddisp.pl?gene=NBR1
RASAL2	RAS Protein Activator Like 2	Protein Coding	37	GC01P178093	0.622149050235748	https://www.genecards.org/cgi-bin/carddisp.pl?gene=RASAL2
IRF2BP1	Interferon Regulatory Factor 2 Binding Protein 1	Protein Coding	36	GC19M062049	0.622149050235748	https://www.genecards.org/cgi-bin/carddisp.pl?gene=IRF2BP1
IRF2BP2	Interferon Regulatory Factor 2 Binding Protein 2	Protein Coding	36	GC01M234604	0.622149050235748	https://www.genecards.org/cgi-bin/carddisp.pl?gene=IRF2BP2
TBC1D2B	TBC1 Domain Family Member 2B	Protein Coding	36	GC15M077984	0.622149050235748	https://www.genecards.org/cgi-bin/carddisp.pl?gene=TBC1D2B
ZNF592	Zinc Finger Protein 592	Protein Coding	36	GC15P112259	0.622149050235748	https://www.genecards.org/cgi-bin/carddisp.pl?gene=ZNF592
ZNF318	Zinc Finger Protein 318	Protein Coding	36	GC06M061537	0.622149050235748	https://www.genecards.org/cgi-bin/carddisp.pl?gene=ZNF318
GIGYF1	GRB10 Interacting GYF Protein 1	Protein Coding	34	GC07M100679	0.622149050235748	https://www.genecards.org/cgi-bin/carddisp.pl?gene=GIGYF1
SCAF8	SR-Related CTD Associated Factor 8	Protein Coding	34	GC06P154733	0.622149050235748	https://www.genecards.org/cgi-bin/carddisp.pl?gene=SCAF8
CCDC102A	Coiled-Coil Domain Containing 102A	Protein Coding	33	GC16M057512	0.622149050235748	https://www.genecards.org/cgi-bin/carddisp.pl?gene=CCDC102A
BEND3	BEN Domain Containing 3	Protein Coding	33	GC06M107321	0.622149050235748	https://www.genecards.org/cgi-bin/carddisp.pl?gene=BEND3
BORCS6	BLOC-1 Related Complex Subunit 6	Protein Coding	27	GC17M010128	0.622149050235748	https://www.genecards.org/cgi-bin/carddisp.pl?gene=BORCS6
HLA-A	Major Histocompatibility Complex, Class I, A	Protein Coding	46	GC06P076821	0.616752028465271	https://www.genecards.org/cgi-bin/carddisp.pl?gene=HLA-A
HLA-DRB1	Major Histocompatibility Complex, Class II, DR Beta 1	Protein Coding	46	GC06M032578	0.616752028465271	https://www.genecards.org/cgi-bin/carddisp.pl?gene=HLA-DRB1
DENND5A	DENN Domain Containing 5A	Protein Coding	38	GC11M009162	0.615919291973114	https://www.genecards.org/cgi-bin/carddisp.pl?gene=DENND5A
BAP1	BRCA1 Associated Protein 1	Protein Coding	46	GC03M052401	0.610034346580505	https://www.genecards.org/cgi-bin/carddisp.pl?gene=BAP1
UBA2	Ubiquitin Like Modifier Activating Enzyme 2	Protein Coding	43	GC19P034428	0.610034346580505	https://www.genecards.org/cgi-bin/carddisp.pl?gene=UBA2
RPGRIP1L	RPGRIP1 Like	Protein Coding	38	GC16M053597	0.610034346580505	https://www.genecards.org/cgi-bin/carddisp.pl?gene=RPGRIP1L
CPSF6	Cleavage And Polyadenylation Specific Factor 6	Protein Coding	38	GC12P069239	0.610034346580505	https://www.genecards.org/cgi-bin/carddisp.pl?gene=CPSF6
BRAT1	BRCA1 Associated ATM Activator 1	Protein Coding	37	GC07M002716	0.610034346580505	https://www.genecards.org/cgi-bin/carddisp.pl?gene=BRAT1
CTC1	CST Telomere Replication Complex Component 1	Protein Coding	34	GC17M010137	0.600582599639893	https://www.genecards.org/cgi-bin/carddisp.pl?gene=CTC1
CALCA	Calcitonin Related Polypeptide Alpha	Protein Coding	44	GC11M014945	0.599530100822449	https://www.genecards.org/cgi-bin/carddisp.pl?gene=CALCA
GATA4	GATA Binding Protein 4	Protein Coding	48	GC08P011676	0.599367082118988	https://www.genecards.org/cgi-bin/carddisp.pl?gene=GATA4
APAF1	Apoptotic Peptidase Activating Factor 1	Protein Coding	46	GC12P098645	0.597018659114838	https://www.genecards.org/cgi-bin/carddisp.pl?gene=APAF1
BAD	BCL2 Associated Agonist Of Cell Death	Protein Coding	44	GC11M084618	0.597018659114838	https://www.genecards.org/cgi-bin/carddisp.pl?gene=BAD
MT2A	Metallothionein 2A	Protein Coding	42	GC16P056939	0.597018659114838	https://www.genecards.org/cgi-bin/carddisp.pl?gene=MT2A
ATXN1	Ataxin 1	Protein Coding	42	GC06M016299	0.597018659114838	https://www.genecards.org/cgi-bin/carddisp.pl?gene=ATXN1
RAB10	RAB10, Member RAS Oncogene Family	Protein Coding	41	GC02P026033	0.597018659114838	https://www.genecards.org/cgi-bin/carddisp.pl?gene=RAB10
C2CD3	C2 Domain Containing 3 Centriole Elongation Regulator	Protein Coding	40	GC11M074012	0.597018659114838	https://www.genecards.org/cgi-bin/carddisp.pl?gene=C2CD3
UBE2M	Ubiquitin Conjugating Enzyme E2 M	Protein Coding	40	GC19M058555	0.597018659114838	https://www.genecards.org/cgi-bin/carddisp.pl?gene=UBE2M
SCYL2	SCY1 Like Pseudokinase 2	Protein Coding	38	GC12P100267	0.597018659114838	https://www.genecards.org/cgi-bin/carddisp.pl?gene=SCYL2
TXNIP	Thioredoxin Interacting Protein	Protein Coding	37	GC01M145992	0.597018659114838	https://www.genecards.org/cgi-bin/carddisp.pl?gene=TXNIP
KIAA0753	KIAA0753	Protein Coding	34	GC17M006578	0.597018659114838	https://www.genecards.org/cgi-bin/carddisp.pl?gene=KIAA0753
CCDC14	Coiled-Coil Domain Containing 14	Protein Coding	34	GC03M123897	0.597018659114838	https://www.genecards.org/cgi-bin/carddisp.pl?gene=CCDC14
SPATA2	Spermatogenesis Associated 2	Protein Coding	33	GC20M049903	0.597018659114838	https://www.genecards.org/cgi-bin/carddisp.pl?gene=SPATA2
EPO	Erythropoietin	Protein Coding	41	GC07P100720	0.594133138656616	https://www.genecards.org/cgi-bin/carddisp.pl?gene=EPO
RTEL1	Regulator Of Telomere Elongation Helicase 1	Protein Coding	41	GC20P063658	0.583807289600372	https://www.genecards.org/cgi-bin/carddisp.pl?gene=RTEL1
CDK19	Cyclin Dependent Kinase 19	Protein Coding	44	GC06M110609	0.582864999771118	https://www.genecards.org/cgi-bin/carddisp.pl?gene=CDK19
TGM3	Transglutaminase 3	Protein Coding	42	GC20P002296	0.582864999771118	https://www.genecards.org/cgi-bin/carddisp.pl?gene=TGM3
ARHGEF18	Rho/Rac Guanine Nucleotide Exchange Factor 18	Protein Coding	42	GC19P007351	0.582864999771118	https://www.genecards.org/cgi-bin/carddisp.pl?gene=ARHGEF18
INF2	Inverted Formin 2	Protein Coding	40	GC14P108829	0.582864999771118	https://www.genecards.org/cgi-bin/carddisp.pl?gene=INF2
JMJD1C	Jumonji Domain Containing 1C	Protein Coding	40	GC10M063167	0.582864999771118	https://www.genecards.org/cgi-bin/carddisp.pl?gene=JMJD1C
CRIM1	Cysteine Rich Transmembrane BMP Regulator 1	Protein Coding	40	GC02P036355	0.582864999771118	https://www.genecards.org/cgi-bin/carddisp.pl?gene=CRIM1
KIF21A	Kinesin Family Member 21A	Protein Coding	40	GC12M039293	0.582864999771118	https://www.genecards.org/cgi-bin/carddisp.pl?gene=KIF21A
CIZ1	CDKN1A Interacting Zinc Finger Protein 1	Protein Coding	38	GC09M128181	0.582864999771118	https://www.genecards.org/cgi-bin/carddisp.pl?gene=CIZ1
TBC1D2	TBC1 Domain Family Member 2	Protein Coding	37	GC09M098198	0.582864999771118	https://www.genecards.org/cgi-bin/carddisp.pl?gene=TBC1D2
DCD	Dermcidin	Protein Coding	37	GC12M054644	0.582864999771118	https://www.genecards.org/cgi-bin/carddisp.pl?gene=DCD
ABT1	Activator Of Basal Transcription 1	Protein Coding	34	GC06P076642	0.582864999771118	https://www.genecards.org/cgi-bin/carddisp.pl?gene=ABT1
ANKRD12	Ankyrin Repeat Domain 12	Protein Coding	34	GC18P009136	0.582864999771118	https://www.genecards.org/cgi-bin/carddisp.pl?gene=ANKRD12
FAM193A	Family With Sequence Similarity 193 Member A	Protein Coding	31	GC04P002536	0.582864999771118	https://www.genecards.org/cgi-bin/carddisp.pl?gene=FAM193A
FBXO46	F-Box Protein 46	Protein Coding	29	GC19M045710	0.582864999771118	https://www.genecards.org/cgi-bin/carddisp.pl?gene=FBXO46
KIF21B	Kinesin Family Member 21B	Protein Coding	36	GC01M200938	0.577903866767883	https://www.genecards.org/cgi-bin/carddisp.pl?gene=KIF21B
SUCO	SUN Domain Containing Ossification Factor	Protein Coding	33	GC01P172532	0.577903866767883	https://www.genecards.org/cgi-bin/carddisp.pl?gene=SUCO
SYK	Spleen Associated Tyrosine Kinase	Protein Coding	49	GC09P091849	0.567209422588348	https://www.genecards.org/cgi-bin/carddisp.pl?gene=SYK
POSTN	Periostin	Protein Coding	44	GC13M037562	0.567209422588348	https://www.genecards.org/cgi-bin/carddisp.pl?gene=POSTN
HOOK2	Hook Microtubule Tethering Protein 2	Protein Coding	37	GC19M013468	0.567209422588348	https://www.genecards.org/cgi-bin/carddisp.pl?gene=HOOK2
STING1	Stimulator Of Interferon Response CGAMP Interactor 1	Protein Coding	33	GC05M139476	0.567209422588348	https://www.genecards.org/cgi-bin/carddisp.pl?gene=STING1
SBSN	Suprabasin	Protein Coding	33	GC19M063687	0.567209422588348	https://www.genecards.org/cgi-bin/carddisp.pl?gene=SBSN
STMN2	Stathmin 2	Protein Coding	38	GC08P079610	0.565804362297058	https://www.genecards.org/cgi-bin/carddisp.pl?gene=STMN2
CTSL	Cathepsin L	Protein Coding	46	GC09P087725	0.549439609050751	https://www.genecards.org/cgi-bin/carddisp.pl?gene=CTSL
HBB	Hemoglobin Subunit Beta	Protein Coding	45	GC11M006229	0.549439609050751	https://www.genecards.org/cgi-bin/carddisp.pl?gene=HBB
EYA1	EYA Transcriptional Coactivator And Phosphatase 1	Protein Coding	44	GC08M071210	0.549439609050751	https://www.genecards.org/cgi-bin/carddisp.pl?gene=EYA1
SALL4	Spalt Like Transcription Factor 4	Protein Coding	44	GC20M051784	0.549439609050751	https://www.genecards.org/cgi-bin/carddisp.pl?gene=SALL4
FBXO4	F-Box Protein 4	Protein Coding	36	GC05P042000	0.549439609050751	https://www.genecards.org/cgi-bin/carddisp.pl?gene=FBXO4
FASLG	Fas Ligand	Protein Coding	46	GC01P172628	0.544590473175049	https://www.genecards.org/cgi-bin/carddisp.pl?gene=FASLG
XAF1	XIAP Associated Factor 1	Protein Coding	39	GC17P006757	0.537252068519592	https://www.genecards.org/cgi-bin/carddisp.pl?gene=XAF1
ACO1	Aconitase 1	Protein Coding	44	GC09P032374	0.528361260890961	https://www.genecards.org/cgi-bin/carddisp.pl?gene=ACO1
ZFPM1	Zinc Finger Protein, FOG Family Member 1	Protein Coding	38	GC16P088451	0.528361260890961	https://www.genecards.org/cgi-bin/carddisp.pl?gene=ZFPM1
CHML	CHM Like Rab Escort Protein	Protein Coding	37	GC01M241628	0.528361260890961	https://www.genecards.org/cgi-bin/carddisp.pl?gene=CHML
EFL1	Elongation Factor Like GTPase 1	Protein Coding	32	GC15M082131	0.528361260890961	https://www.genecards.org/cgi-bin/carddisp.pl?gene=EFL1
CFI	Complement Factor I	Protein Coding	46	GC04M109732	0.527815163135529	https://www.genecards.org/cgi-bin/carddisp.pl?gene=CFI
OXT	Oxytocin/Neurophysin I Prepropeptide	Protein Coding	38	GC20P003068	0.527815163135529	https://www.genecards.org/cgi-bin/carddisp.pl?gene=OXT
EPAS1	Endothelial PAS Domain Protein 1	Protein Coding	48	GC02P046293	0.526820659637451	https://www.genecards.org/cgi-bin/carddisp.pl?gene=EPAS1
SYCE2	Synaptonemal Complex Central Element Protein 2	Protein Coding	33	GC19M012898	0.508603274822235	https://www.genecards.org/cgi-bin/carddisp.pl?gene=SYCE2
FBXO11	F-Box Protein 11	Protein Coding	42	GC02M047789	0.500891506671906	https://www.genecards.org/cgi-bin/carddisp.pl?gene=FBXO11
ACVRL1	Activin A Receptor Like Type 1	Protein Coding	48	GC12P051906	0.478894114494324	https://www.genecards.org/cgi-bin/carddisp.pl?gene=ACVRL1
ENG	Endoglin	Protein Coding	46	GC09M127815	0.470934092998505	https://www.genecards.org/cgi-bin/carddisp.pl?gene=ENG
NAIP	NLR Family Apoptosis Inhibitory Protein	Protein Coding	40	GC05M070968	0.426788419485092	https://www.genecards.org/cgi-bin/carddisp.pl?gene=NAIP
PRKN	Parkin RBR E3 Ubiquitin Protein Ligase	Protein Coding	38	GC06M161348	0.400969684123993	https://www.genecards.org/cgi-bin/carddisp.pl?gene=PRKN
VHL	Von Hippel-Lindau Tumor Suppressor	Protein Coding	45	GC03P012055	0.398881196975708	https://www.genecards.org/cgi-bin/carddisp.pl?gene=VHL
UBE3C	Ubiquitin Protein Ligase E3C	Protein Coding	40	GC07P157138	0.378864854574203	https://www.genecards.org/cgi-bin/carddisp.pl?gene=UBE3C
PTGS2	Prostaglandin-Endoperoxide Synthase 2	Protein Coding	48	GC01M186640	0.376454770565033	https://www.genecards.org/cgi-bin/carddisp.pl?gene=PTGS2
BIRC7	Baculoviral IAP Repeat Containing 7	Protein Coding	38	GC20P063235	0.371848821640015	https://www.genecards.org/cgi-bin/carddisp.pl?gene=BIRC7
CABIN1	Calcineurin Binding Protein 1	Protein Coding	42	GC22P024011	0.356724560260773	https://www.genecards.org/cgi-bin/carddisp.pl?gene=CABIN1
SPRY3	Sprouty RTK Signaling Antagonist 3	Protein Coding	33	GC0XP155612	0.356724560260773	https://www.genecards.org/cgi-bin/carddisp.pl?gene=SPRY3
RARB	Retinoic Acid Receptor Beta	Protein Coding	49	GC03P024689	0.331594228744507	https://www.genecards.org/cgi-bin/carddisp.pl?gene=RARB
BOLL	Boule Homolog, RNA Binding Protein	Protein Coding	37	GC02M197726	0.331594228744507	https://www.genecards.org/cgi-bin/carddisp.pl?gene=BOLL
LRP1	LDL Receptor Related Protein 1	Protein Coding	48	GC12P057128	0.329322218894958	https://www.genecards.org/cgi-bin/carddisp.pl?gene=LRP1
IL2	Interleukin 2	Protein Coding	44	GC04M122451	0.318560302257538	https://www.genecards.org/cgi-bin/carddisp.pl?gene=IL2
COL4A2	Collagen Type IV Alpha 2 Chain	Protein Coding	45	GC13P110305	0.317440509796143	https://www.genecards.org/cgi-bin/carddisp.pl?gene=COL4A2
CBR1	Carbonyl Reductase 1	Protein Coding	44	GC21P036069	0.317440509796143	https://www.genecards.org/cgi-bin/carddisp.pl?gene=CBR1
RPS29	Ribosomal Protein S29	Protein Coding	41	GC14M049570	0.317440509796143	https://www.genecards.org/cgi-bin/carddisp.pl?gene=RPS29
NSMCE4A	NSE4 Homolog A, SMC5-SMC6 Complex Component	Protein Coding	35	GC10M121957	0.317440509796143	https://www.genecards.org/cgi-bin/carddisp.pl?gene=NSMCE4A
MIR100	MicroRNA 100	RNA Gene	22	GC11M122152	0.317440509796143	https://www.genecards.org/cgi-bin/carddisp.pl?gene=MIR100
MECOM	MDS1 And EVI1 Complex Locus	Protein Coding	46	GC03M169083	0.30718195438385	https://www.genecards.org/cgi-bin/carddisp.pl?gene=MECOM
ELN	Elastin	Protein Coding	44	GC07P074027	0.305530905723572	https://www.genecards.org/cgi-bin/carddisp.pl?gene=ELN
ACADVL	Acyl-CoA Dehydrogenase Very Long Chain	Protein Coding	45	GC17P007219	0.301784992218018	https://www.genecards.org/cgi-bin/carddisp.pl?gene=ACADVL
ACE	Angiotensin I Converting Enzyme	Protein Coding	50	GC17P063477	0.300952225923538	https://www.genecards.org/cgi-bin/carddisp.pl?gene=ACE
HMOX1	Heme Oxygenase 1	Protein Coding	50	GC22P035380	0.295067250728607	https://www.genecards.org/cgi-bin/carddisp.pl?gene=HMOX1
KLF5	Kruppel Like Factor 5	Protein Coding	44	GC13P073054	0.295067250728607	https://www.genecards.org/cgi-bin/carddisp.pl?gene=KLF5
DSG1	Desmoglein 1	Protein Coding	43	GC18P031318	0.295067250728607	https://www.genecards.org/cgi-bin/carddisp.pl?gene=DSG1
STMN3	Stathmin 3	Protein Coding	37	GC20M063639	0.295067250728607	https://www.genecards.org/cgi-bin/carddisp.pl?gene=STMN3
UBN1	Ubinuclein 1	Protein Coding	37	GC16P009978	0.295067250728607	https://www.genecards.org/cgi-bin/carddisp.pl?gene=UBN1
HRNR	Hornerin	Protein Coding	36	GC01M152184	0.295067250728607	https://www.genecards.org/cgi-bin/carddisp.pl?gene=HRNR
MSI1	Musashi RNA Binding Protein 1	Protein Coding	40	GC12M120341	0.284015148878098	https://www.genecards.org/cgi-bin/carddisp.pl?gene=MSI1
DEFA5	Defensin Alpha 5	Protein Coding	37	GC08M007057	0.284015148878098	https://www.genecards.org/cgi-bin/carddisp.pl?gene=DEFA5
LDLR	Low Density Lipoprotein Receptor	Protein Coding	50	GC19P011091	0.282051593065262	https://www.genecards.org/cgi-bin/carddisp.pl?gene=LDLR
RELN	Reelin	Protein Coding	44	GC07M103471	0.282051593065262	https://www.genecards.org/cgi-bin/carddisp.pl?gene=RELN
LTA	Lymphotoxin Alpha	Protein Coding	41	GC06P076862	0.282051593065262	https://www.genecards.org/cgi-bin/carddisp.pl?gene=LTA
RFX5	Regulatory Factor X5	Protein Coding	41	GC01M151340	0.282051593065262	https://www.genecards.org/cgi-bin/carddisp.pl?gene=RFX5
XRN1	5'-3' Exoribonuclease 1	Protein Coding	35	GC03M142306	0.282051593065262	https://www.genecards.org/cgi-bin/carddisp.pl?gene=XRN1
NUDCD1	NudC Domain Containing 1	Protein Coding	33	GC08M109240	0.282051593065262	https://www.genecards.org/cgi-bin/carddisp.pl?gene=NUDCD1
ACTA2	Actin Alpha 2, Smooth Muscle	Protein Coding	46	GC10M088935	0.273482441902161	https://www.genecards.org/cgi-bin/carddisp.pl?gene=ACTA2
TBX20	T-Box Transcription Factor 20	Protein Coding	42	GC07M035237	0.273482441902161	https://www.genecards.org/cgi-bin/carddisp.pl?gene=TBX20
CAT	Catalase	Protein Coding	49	GC11P034460	0.26789790391922	https://www.genecards.org/cgi-bin/carddisp.pl?gene=CAT
SHH	Sonic Hedgehog Signaling Molecule	Protein Coding	49	GC07M155799	0.26789790391922	https://www.genecards.org/cgi-bin/carddisp.pl?gene=SHH
NFE2L2	NFE2 Like BZIP Transcription Factor 2	Protein Coding	48	GC02M177227	0.26789790391922	https://www.genecards.org/cgi-bin/carddisp.pl?gene=NFE2L2
SCN9A	Sodium Voltage-Gated Channel Alpha Subunit 9	Protein Coding	48	GC02M166195	0.26789790391922	https://www.genecards.org/cgi-bin/carddisp.pl?gene=SCN9A
THBS1	Thrombospondin 1	Protein Coding	45	GC15P039581	0.26789790391922	https://www.genecards.org/cgi-bin/carddisp.pl?gene=THBS1
SAE1	SUMO1 Activating Enzyme Subunit 1	Protein Coding	44	GC19P052127	0.26789790391922	https://www.genecards.org/cgi-bin/carddisp.pl?gene=SAE1
FBN2	Fibrillin 2	Protein Coding	42	GC05M128257	0.26789790391922	https://www.genecards.org/cgi-bin/carddisp.pl?gene=FBN2
CNBP	CCHC-Type Zinc Finger Nucleic Acid Binding Protein	Protein Coding	41	GC03M129167	0.26789790391922	https://www.genecards.org/cgi-bin/carddisp.pl?gene=CNBP
TTLL5	Tubulin Tyrosine Ligase Like 5	Protein Coding	39	GC14P075633	0.26789790391922	https://www.genecards.org/cgi-bin/carddisp.pl?gene=TTLL5
RPS28	Ribosomal Protein S28	Protein Coding	38	GC19P008371	0.26789790391922	https://www.genecards.org/cgi-bin/carddisp.pl?gene=RPS28
KCNH2	Potassium Voltage-Gated Channel Subfamily H Member 2	Protein Coding	50	GC07M150944	0.26293683052063	https://www.genecards.org/cgi-bin/carddisp.pl?gene=KCNH2
GLIPR1	GLI Pathogenesis Related 1	Protein Coding	39	GC12P075480	0.26293683052063	https://www.genecards.org/cgi-bin/carddisp.pl?gene=GLIPR1
SNCA	Synuclein Alpha	Protein Coding	49	GC04M089724	0.252242356538773	https://www.genecards.org/cgi-bin/carddisp.pl?gene=SNCA
FGA	Fibrinogen Alpha Chain	Protein Coding	48	GC04M154583	0.252242356538773	https://www.genecards.org/cgi-bin/carddisp.pl?gene=FGA
PCCB	Propionyl-CoA Carboxylase Subunit Beta	Protein Coding	46	GC03P136250	0.252242356538773	https://www.genecards.org/cgi-bin/carddisp.pl?gene=PCCB
TBX2	T-Box Transcription Factor 2	Protein Coding	45	GC17P061399	0.252242356538773	https://www.genecards.org/cgi-bin/carddisp.pl?gene=TBX2
NRIP1	Nuclear Receptor Interacting Protein 1	Protein Coding	43	GC21M014961	0.252242356538773	https://www.genecards.org/cgi-bin/carddisp.pl?gene=NRIP1
MED23	Mediator Complex Subunit 23	Protein Coding	42	GC06M131573	0.252242356538773	https://www.genecards.org/cgi-bin/carddisp.pl?gene=MED23
KAT8	Lysine Acetyltransferase 8	Protein Coding	41	GC16P039473	0.252242356538773	https://www.genecards.org/cgi-bin/carddisp.pl?gene=KAT8
NPHP4	Nephrocystin 4	Protein Coding	40	GC01M005863	0.252242356538773	https://www.genecards.org/cgi-bin/carddisp.pl?gene=NPHP4
RPL36AL	Ribosomal Protein L36a Like	Protein Coding	37	GC14M049619	0.252242356538773	https://www.genecards.org/cgi-bin/carddisp.pl?gene=RPL36AL
PHB1	Prohibitin 1	Protein Coding	35	GC17M049406	0.252242356538773	https://www.genecards.org/cgi-bin/carddisp.pl?gene=PHB1
CASP1	Caspase 1	Protein Coding	49	GC11M105025	0.235467046499252	https://www.genecards.org/cgi-bin/carddisp.pl?gene=CASP1
DNM1	Dynamin 1	Protein Coding	49	GC09P128191	0.235467046499252	https://www.genecards.org/cgi-bin/carddisp.pl?gene=DNM1
HLA-B	Major Histocompatibility Complex, Class I, B	Protein Coding	46	GC06M061261	0.235467046499252	https://www.genecards.org/cgi-bin/carddisp.pl?gene=HLA-B
EPHX1	Epoxide Hydrolase 1	Protein Coding	45	GC01P225810	0.235467046499252	https://www.genecards.org/cgi-bin/carddisp.pl?gene=EPHX1
PPIF	Peptidylprolyl Isomerase F	Protein Coding	44	GC10P090574	0.235467046499252	https://www.genecards.org/cgi-bin/carddisp.pl?gene=PPIF
PRDX3	Peroxiredoxin 3	Protein Coding	43	GC10M119167	0.235467046499252	https://www.genecards.org/cgi-bin/carddisp.pl?gene=PRDX3
SLC17A5	Solute Carrier Family 17 Member 5	Protein Coding	43	GC06M073593	0.235467046499252	https://www.genecards.org/cgi-bin/carddisp.pl?gene=SLC17A5
CFTR	CF Transmembrane Conductance Regulator	Protein Coding	50	GC07P117287	0.234472513198853	https://www.genecards.org/cgi-bin/carddisp.pl?gene=CFTR
ZEB2	Zinc Finger E-Box Binding Homeobox 2	Protein Coding	46	GC02M144384	0.234472513198853	https://www.genecards.org/cgi-bin/carddisp.pl?gene=ZEB2
IGFBP7	Insulin Like Growth Factor Binding Protein 7	Protein Coding	45	GC04M057030	0.234472513198853	https://www.genecards.org/cgi-bin/carddisp.pl?gene=IGFBP7
NPY	Neuropeptide Y	Protein Coding	45	GC07P024290	0.234472513198853	https://www.genecards.org/cgi-bin/carddisp.pl?gene=NPY
NNT	Nicotinamide Nucleotide Transhydrogenase	Protein Coding	45	GC05P044168	0.234472513198853	https://www.genecards.org/cgi-bin/carddisp.pl?gene=NNT
AGPAT2	1-Acylglycerol-3-Phosphate O-Acyltransferase 2	Protein Coding	45	GC09M136673	0.234472513198853	https://www.genecards.org/cgi-bin/carddisp.pl?gene=AGPAT2
DOCK8	Dedicator Of Cytokinesis 8	Protein Coding	43	GC09P000214	0.234472513198853	https://www.genecards.org/cgi-bin/carddisp.pl?gene=DOCK8
ARHGAP31	Rho GTPase Activating Protein 31	Protein Coding	40	GC03P119294	0.234472513198853	https://www.genecards.org/cgi-bin/carddisp.pl?gene=ARHGAP31
UNC5B	Unc-5 Netrin Receptor B	Protein Coding	39	GC10P071212	0.234472513198853	https://www.genecards.org/cgi-bin/carddisp.pl?gene=UNC5B
AP3S1	Adaptor Related Protein Complex 3 Subunit Sigma 1	Protein Coding	39	GC05P115841	0.234472513198853	https://www.genecards.org/cgi-bin/carddisp.pl?gene=AP3S1
MT1E	Metallothionein 1E	Protein Coding	38	GC16P056625	0.234472513198853	https://www.genecards.org/cgi-bin/carddisp.pl?gene=MT1E
TBCB	Tubulin Folding Cofactor B	Protein Coding	38	GC19P051439	0.234472513198853	https://www.genecards.org/cgi-bin/carddisp.pl?gene=TBCB
ARHGAP22	Rho GTPase Activating Protein 22	Protein Coding	38	GC10M048430	0.234472513198853	https://www.genecards.org/cgi-bin/carddisp.pl?gene=ARHGAP22
BFSP1	Beaded Filament Structural Protein 1	Protein Coding	38	GC20M017493	0.234472513198853	https://www.genecards.org/cgi-bin/carddisp.pl?gene=BFSP1
AFMID	Arylformamidase	Protein Coding	36	GC17P078185	0.234472513198853	https://www.genecards.org/cgi-bin/carddisp.pl?gene=AFMID
ZNF746	Zinc Finger Protein 746	Protein Coding	35	GC07M149472	0.234472513198853	https://www.genecards.org/cgi-bin/carddisp.pl?gene=ZNF746
MT-ND1	Mitochondrially Encoded NADH:Ubiquinone Oxidoreductase Core Subunit 1	Protein Coding	33	GCMTP003309	0.234472513198853	https://www.genecards.org/cgi-bin/carddisp.pl?gene=MT-ND1
KRBA1	KRAB-A Domain Containing 1	Protein Coding	30	GC07P149714	0.234472513198853	https://www.genecards.org/cgi-bin/carddisp.pl?gene=KRBA1
ZNF69	Zinc Finger Protein 69	Protein Coding	30	GC19P011887	0.234472513198853	https://www.genecards.org/cgi-bin/carddisp.pl?gene=ZNF69
ZNF776	Zinc Finger Protein 776	Protein Coding	29	GC19P057746	0.234472513198853	https://www.genecards.org/cgi-bin/carddisp.pl?gene=ZNF776
ERFE	Erythroferrone	Protein Coding	25	GC02P238159	0.234472513198853	https://www.genecards.org/cgi-bin/carddisp.pl?gene=ERFE
CSTPP1	Centriolar Satellite-Associated Tubulin Polyglutamylase Complex Regulator 1	Protein Coding	25	GC11P046938	0.234472513198853	https://www.genecards.org/cgi-bin/carddisp.pl?gene=CSTPP1
ANKHD1-EIF4EBP3	ANKHD1-EIF4EBP3 Readthrough	Protein Coding	22	GC05P145496	0.234472513198853	https://www.genecards.org/cgi-bin/carddisp.pl?gene=ANKHD1-EIF4EBP3
DRD2	Dopamine Receptor D2	Protein Coding	49	GC11M113409	0.213394209742546	https://www.genecards.org/cgi-bin/carddisp.pl?gene=DRD2
CTSK	Cathepsin K	Protein Coding	49	GC01M151456	0.213394209742546	https://www.genecards.org/cgi-bin/carddisp.pl?gene=CTSK
GSR	Glutathione-Disulfide Reductase	Protein Coding	48	GC08M030678	0.213394209742546	https://www.genecards.org/cgi-bin/carddisp.pl?gene=GSR
ENPP1	Ectonucleotide Pyrophosphatase/Phosphodiesterase 1	Protein Coding	48	GC06P131808	0.213394209742546	https://www.genecards.org/cgi-bin/carddisp.pl?gene=ENPP1
GUSB	Glucuronidase Beta	Protein Coding	47	GC07M065960	0.213394209742546	https://www.genecards.org/cgi-bin/carddisp.pl?gene=GUSB
TBX5	T-Box Transcription Factor 5	Protein Coding	46	GC12M114353	0.213394209742546	https://www.genecards.org/cgi-bin/carddisp.pl?gene=TBX5
F8	Coagulation Factor VIII	Protein Coding	46	GC0XM154835	0.213394209742546	https://www.genecards.org/cgi-bin/carddisp.pl?gene=F8
ISG15	ISG15 Ubiquitin Like Modifier	Protein Coding	45	GC01P001001	0.213394209742546	https://www.genecards.org/cgi-bin/carddisp.pl?gene=ISG15
GDF2	Growth Differentiation Factor 2	Protein Coding	43	GC10P047322	0.213394209742546	https://www.genecards.org/cgi-bin/carddisp.pl?gene=GDF2
ATG3	Autophagy Related 3	Protein Coding	40	GC03M112532	0.213394209742546	https://www.genecards.org/cgi-bin/carddisp.pl?gene=ATG3
CNOT7	CCR4-NOT Transcription Complex Subunit 7	Protein Coding	39	GC08M017224	0.213394209742546	https://www.genecards.org/cgi-bin/carddisp.pl?gene=CNOT7
RHOBTB1	Rho Related BTB Domain Containing 1	Protein Coding	37	GC10M060869	0.213394209742546	https://www.genecards.org/cgi-bin/carddisp.pl?gene=RHOBTB1
KLF14	Kruppel Like Factor 14	Protein Coding	33	GC07M130731	0.213394209742546	https://www.genecards.org/cgi-bin/carddisp.pl?gene=KLF14
MIR145	MicroRNA 145	RNA Gene	23	GC05P149430	0.213394209742546	https://www.genecards.org/cgi-bin/carddisp.pl?gene=MIR145
MIR381	MicroRNA 381	RNA Gene	18	GC14P109079	0.213394209742546	https://www.genecards.org/cgi-bin/carddisp.pl?gene=MIR381
LOC107133510	Origin Of Replication At HBB	Biological Region	2	GC11P005222	0.213394209742546	https://www.genecards.org/cgi-bin/carddisp.pl?gene=LOC107133510
SLC6A3	Solute Carrier Family 6 Member 3	Protein Coding	49	GC05M001392	0.185924410820007	https://www.genecards.org/cgi-bin/carddisp.pl?gene=SLC6A3
FGG	Fibrinogen Gamma Chain	Protein Coding	48	GC04M154604	0.185924410820007	https://www.genecards.org/cgi-bin/carddisp.pl?gene=FGG
POMC	Proopiomelanocortin	Protein Coding	48	GC02M025160	0.185924410820007	https://www.genecards.org/cgi-bin/carddisp.pl?gene=POMC
CYP17A1	Cytochrome P450 Family 17 Subfamily A Member 1	Protein Coding	48	GC10M102830	0.185924410820007	https://www.genecards.org/cgi-bin/carddisp.pl?gene=CYP17A1
MIF	Macrophage Migration Inhibitory Factor	Protein Coding	47	GC22P023894	0.185924410820007	https://www.genecards.org/cgi-bin/carddisp.pl?gene=MIF
FGB	Fibrinogen Beta Chain	Protein Coding	46	GC04P154587	0.185924410820007	https://www.genecards.org/cgi-bin/carddisp.pl?gene=FGB
COL6A2	Collagen Type VI Alpha 2 Chain	Protein Coding	45	GC21P046098	0.185924410820007	https://www.genecards.org/cgi-bin/carddisp.pl?gene=COL6A2
RNASEL	Ribonuclease L	Protein Coding	44	GC01M182573	0.185924410820007	https://www.genecards.org/cgi-bin/carddisp.pl?gene=RNASEL
SFRP4	Secreted Frizzled Related Protein 4	Protein Coding	44	GC07M037912	0.185924410820007	https://www.genecards.org/cgi-bin/carddisp.pl?gene=SFRP4
COL6A1	Collagen Type VI Alpha 1 Chain	Protein Coding	44	GC21P045981	0.185924410820007	https://www.genecards.org/cgi-bin/carddisp.pl?gene=COL6A1
CST3	Cystatin C	Protein Coding	44	GC20M023646	0.185924410820007	https://www.genecards.org/cgi-bin/carddisp.pl?gene=CST3
CRYAB	Crystallin Alpha B	Protein Coding	44	GC11M111908	0.185924410820007	https://www.genecards.org/cgi-bin/carddisp.pl?gene=CRYAB
IDO1	Indoleamine 2,3-Dioxygenase 1	Protein Coding	44	GC08P039891	0.185924410820007	https://www.genecards.org/cgi-bin/carddisp.pl?gene=IDO1
LGALS1	Galectin 1	Protein Coding	42	GC22P037675	0.185924410820007	https://www.genecards.org/cgi-bin/carddisp.pl?gene=LGALS1
TRADD	TNFRSF1A Associated Via Death Domain	Protein Coding	42	GC16M067154	0.185924410820007	https://www.genecards.org/cgi-bin/carddisp.pl?gene=TRADD
CCK	Cholecystokinin	Protein Coding	42	GC03M042274	0.185924410820007	https://www.genecards.org/cgi-bin/carddisp.pl?gene=CCK
CYP4V2	Cytochrome P450 Family 4 Subfamily V Member 2	Protein Coding	42	GC04P186191	0.185924410820007	https://www.genecards.org/cgi-bin/carddisp.pl?gene=CYP4V2
MEIS1	Meis Homeobox 1	Protein Coding	42	GC02P066433	0.185924410820007	https://www.genecards.org/cgi-bin/carddisp.pl?gene=MEIS1
PGF	Placental Growth Factor	Protein Coding	42	GC14M074941	0.185924410820007	https://www.genecards.org/cgi-bin/carddisp.pl?gene=PGF
NHEJ1	Non-Homologous End Joining Factor 1	Protein Coding	41	GC02M219111	0.185924410820007	https://www.genecards.org/cgi-bin/carddisp.pl?gene=NHEJ1
ARNTL	Aryl Hydrocarbon Receptor Nuclear Translocator Like	Protein Coding	41	GC11P013276	0.185924410820007	https://www.genecards.org/cgi-bin/carddisp.pl?gene=ARNTL
LMO2	LIM Domain Only 2	Protein Coding	41	GC11M033858	0.185924410820007	https://www.genecards.org/cgi-bin/carddisp.pl?gene=LMO2
LMO1	LIM Domain Only 1	Protein Coding	41	GC11M008224	0.185924410820007	https://www.genecards.org/cgi-bin/carddisp.pl?gene=LMO1
LMO3	LIM Domain Only 3	Protein Coding	39	GC12M016548	0.185924410820007	https://www.genecards.org/cgi-bin/carddisp.pl?gene=LMO3
RP1	RP1 Axonemal Microtubule Associated	Protein Coding	38	GC08P054555	0.185924410820007	https://www.genecards.org/cgi-bin/carddisp.pl?gene=RP1
GRIN3A	Glutamate Ionotropic Receptor NMDA Type Subunit 3A	Protein Coding	37	GC09M101569	0.185924410820007	https://www.genecards.org/cgi-bin/carddisp.pl?gene=GRIN3A
REXO2	RNA Exonuclease 2	Protein Coding	36	GC11P114439	0.185924410820007	https://www.genecards.org/cgi-bin/carddisp.pl?gene=REXO2
FILIP1L	Filamin A Interacting Protein 1 Like	Protein Coding	34	GC03M099830	0.185924410820007	https://www.genecards.org/cgi-bin/carddisp.pl?gene=FILIP1L
UBL5	Ubiquitin Like 5	Protein Coding	34	GC19P009827	0.185924410820007	https://www.genecards.org/cgi-bin/carddisp.pl?gene=UBL5
COMMD4	COMM Domain Containing 4	Protein Coding	34	GC15P092392	0.185924410820007	https://www.genecards.org/cgi-bin/carddisp.pl?gene=COMMD4
EEPD1	Endonuclease/Exonuclease/Phosphatase Family Domain Containing 1	Protein Coding	33	GC07P036153	0.185924410820007	https://www.genecards.org/cgi-bin/carddisp.pl?gene=EEPD1
CCN4	Cellular Communication Network Factor 4	Protein Coding	31	GC08P133192	0.185924410820007	https://www.genecards.org/cgi-bin/carddisp.pl?gene=CCN4
MIR194-2	MicroRNA 194-2	RNA Gene	20	GC11M084636	0.185924410820007	https://www.genecards.org/cgi-bin/carddisp.pl?gene=MIR194-2
LINC01554	Long Intergenic Non-Protein Coding RNA 1554	RNA Gene	20	GC05P095838	0.185924410820007	https://www.genecards.org/cgi-bin/carddisp.pl?gene=LINC01554
MT-RNR1	Mitochondrially Encoded 12S RRNA	RNA Gene	17	GCMTP000642	0.185924410820007	https://www.genecards.org/cgi-bin/carddisp.pl?gene=MT-RNR1
MIR194-1	MicroRNA 194-1	RNA Gene	17	GC01M220118	0.185924410820007	https://www.genecards.org/cgi-bin/carddisp.pl?gene=MIR194-1
HBB-LCR	Beta-Globin Locus Control Region	Biological Region	5	GC11P005334	0.185924410820007	https://www.genecards.org/cgi-bin/carddisp.pl?gene=HBB-LCR
LOC106099062	HBB Recombination Region	Biological Region	2	GC11P005326	0.185924410820007	https://www.genecards.org/cgi-bin/carddisp.pl?gene=LOC106099062
