# Supplementary material for: Developing a prognosis and chemotherapy evaluating model for colon adenocarcinoma based on mitotic catastrophe-related genes
Source: Sci Rep. 2024 Jan 18;14:1655. doi: 10.1038/s41598-024-51918-7 (PMC10796338; doi:10.1038/s41598-024-51918-7)
Supplement: Supplementary file 6 — Supplementary Table S2. [file 41598_2024_51918_MOESM6_ESM.xlsx]

## Sheet: Sheet1
ID	group	MT.RNR1	CNTROB	CASP3	MYH11	FGG	POLG	SUPT5H	RPA1	FILIP1L	MIR381	CBX5	HLCS	ERBB2	PIK3R1	PSMA3	XRCC3	TUBB3	UBE2O	FGB	VWF	F10	PSMA5	SETMAR	EEF1A1	FKBP4	HDAC6	RPL36AL	CDCA8	VIM	COL1A2	INSR	ANXA2	DTL	CCND3	CNOT7	RNF169	KDR	PTEN	LIMK1	GSTM1	ZNF217	SRC	PPP2CA	H2AX	PAFAH1B1	NUP88	KIF15	A1BG
TCGA-A6-6780-01A-11R-A278-07	Tumor	250.061	10.1272	130.879	0.422812	0	30.4907	32.2757	48.0212	7.09005	0	102.389	15.7724	36.1083	18.7673	153.723	6.77331	0.253767	16.2181	0.514152	28.6682	0.685001	148.975	17.7049	2882.84	157.49	13.8519	1276.68	54.0283	149.021	130.574	35.4231	222.075	56.8832	13.0007	42.6604	24.9005	13.0232	72.4492	13.9435	5.79404	33.9163	17.8282	123.503	43.8115	54.6868	64.8803	34.2198	0
TCGA-CM-5868-01A-01R-1653-07	Tumor	2753.39	16.8252	62.1421	20.9343	0.0315168	12.4333	53.2638	39.677	23.199	0	16.7142	13.24	74.8248	21.1104	102.167	5.79327	0.20506	21.478	0.0908367	17.3384	5.45964	86.6887	16.5059	1270.6	111.979	15.0642	691.053	78.0845	183.732	635.479	20.2078	209.14	15.6385	35.3901	10.939	3.01909	4.08293	25.2155	18.6752	0	43.2915	98.968	83.6821	182.007	15.906	25.9336	25.3293	0.0141525
TCGA-CM-6165-01A-11R-1653-07	Tumor	3134.6	25.0831	101.394	58.986	0	15.2488	54.3088	77.4787	45.1564	0	38.3019	14.8617	95.2887	33.5793	99.4769	4.85946	0.0790074	21.6625	0.24003	51.5949	8.63387	83.3324	12.9984	1990.47	102.088	15.257	727.293	61.1939	156.711	534.469	34.6342	133.854	21.3597	42.6402	32.487	7.05031	17.1212	44.7488	29.4466	0.069683	52.679	58.8568	82.0713	88.4579	33.5864	27.616	16.7477	0.109387
TCGA-AA-3956-01A-02R-1022-07	Tumor	2422.72	8.48709	45.0196	13.8242	0	16.9518	34.7823	31.7083	22.3986	0	23.1351	9.05293	80.3195	28.231	78.4555	5.38234	0	23.1612	0	28.6364	6.40059	64.3463	8.45582	996.237	88.327	16.0138	564.041	37.9238	96.2414	275.155	17.2516	153.869	10.0186	34.3767	13.7145	4.33002	10.1117	22.5532	12.8567	11.1764	36.8899	63.7105	66.7027	131.049	17.6046	10.8074	6.53756	0.094891
TCGA-AA-3527-01A-01R-0821-07	Tumor	1310.83	16.9863	22.69	32.5062	0	40.7367	86.6625	43.4305	7.37864	0	7.6449	4.30972	88.4217	6.15732	49.8758	9.05832	2.40786	38.0942	0	47.0678	33.5538	53.6376	5.23316	4861.99	72.5109	21.1004	655.495	67.363	59.9925	607.554	9.53381	215.35	2.88896	35.1022	5.86311	0.850091	1.84576	3.85464	41.3631	0.35389	4.64984	67.4694	32.5749	171.372	14.9538	18.2626	2.21617	0
TCGA-CA-6716-01A-11R-1839-07	Tumor	2200.16	24.6579	83.343	76.3497	0.0217904	23.5925	78.6583	46.5594	39.9355	0	25.0632	13.3229	80.7733	48.4815	95.3524	3.51467	1.57292	27.0661	0.250639	22.0926	24.1713	63.6419	26.9756	4367.83	99.7653	34.6565	611.865	50.1777	79.9717	620.154	29.348	260.759	12.866	23.9595	27.1352	7.0186	13.3966	32.388	30.3805	0.0311291	59.8627	87.6415	80.4061	85.1324	27.3749	30.1146	9.48824	0.0587436
TCGA-D5-6930-01A-11R-1928-07	Tumor	1281.4	22.9729	81.3192	39.0028	0	33.8547	73.7315	73.9932	33.9287	0	28.3395	11.168	76.3079	11.7264	129.036	13.7148	0.17875	34.1533	0.0804473	51.3225	0.853625	106.413	9.17712	2215.86	121.488	8.25859	1322.56	85.4004	165.318	790.437	30.1989	282.9	33.5687	32.8863	20.5737	4.1631	8.86766	22.6809	24.4562	0	17.4684	42.736	73.226	267.699	22.1734	28.4235	9.88118	0.0219675
TCGA-AY-A8YK-01A-11R-A41B-07	Tumor	7276.55	19.7824	42.8584	9.13086	0.641623	18.1409	55.7453	52.6183	15.0638	0	22.5142	9.6095	91.2442	12.5532	57.0431	5.26657	0.644032	29.755	15.9345	26.9973	9.36883	68.5828	9.02699	987.606	94.3513	25.7834	319.056	59.9693	36.3149	176.52	27.7596	151.909	12.3913	41.8483	11.6602	7.17257	7.2634	14.7535	12.538	1.3521	28.2341	119.608	46.3279	162.589	22.7803	23.8998	8.79856	0.0340232
TCGA-CM-6164-01A-11R-1653-07	Tumor	2984.87	17.4688	67.5947	66.2708	0	21.3931	70.6659	44.5861	39.8785	0	18.8893	6.92618	101.018	13.928	97.722	9.14666	0.22937	36.0732	0.0435842	51.9492	24.7004	69.5899	16.187	1301.4	82.2688	26.2957	603.809	57.1568	104.434	282.962	36.5363	232.959	14.5799	32.1731	32.7786	7.53284	9.11573	21.7259	28.8896	0.025307	60.0869	127.607	55.9002	240.46	16.9188	26.9611	17.8012	0.0158671
TCGA-D5-6530-01A-11R-1723-07	Tumor	6108.86	23.7251	78.8186	0.907773	0	40.0061	70.596	57.8843	12.6944	0	25.5631	10.9909	136.653	22.1461	90.4366	9.99183	0.0499636	35.4113	0	24.2016	1.24548	74.6513	7.82362	2358.61	59.5137	17.0188	918.254	73.3363	53.4449	338.621	61.1899	202.231	17.3508	33.0755	23.2258	6.76887	4.70371	28.6531	22.1545	16.6347	36.4657	84.7385	53.5162	143.584	22.1465	16.406	11.6451	0
TCGA-G4-6323-01A-11R-1723-07	Tumor	4925.33	17.8176	62.7597	6.74367	0.0837848	18.0666	49.2311	37.5921	14.133	0	19.989	6.31042	79.8676	27.1893	79.4858	3.70778	0.357589	18.4785	1.70726	8.48942	1.30438	64.6442	13.7032	1402.56	77.7982	12.4225	900.49	33.4519	40.368	36.5476	22.0353	275.083	5.88377	31.3326	19.8903	3.31852	2.64082	9.71773	18.5417	10.8102	39.0153	68.2978	70.3882	74.777	20.0642	19.6777	5.65627	0.0188415
TCGA-AA-3521-01A-01R-0821-07	Tumor	1420.36	12.019	44.6297	50.1032	0	25.4333	64.8065	38.092	27.309	0	14.5707	5.86882	82.0552	14.2931	45.7837	5.35112	1.92349	23.8356	0.0397383	17.462	12.0285	52.7704	7.55659	2151.41	117.786	15.4183	375.325	46.6913	66.2876	394.952	29.1573	253.502	13.3171	31.5441	23.5713	6.1204	5.62206	16.7631	15.7395	0	56.2691	110.72	48.0291	98.3708	19.2324	25.1449	6.88225	0.0434512
TCGA-NH-A50V-01A-11R-A28H-07	Tumor	4852.72	11.8182	48.6272	12.1398	0	14.4856	59.3172	23.9692	29.1627	0	16.222	10.7562	41.176	17.6927	51.2523	4.0713	0.365781	21.4766	0	24.9703	1.22545	62.3929	9.22622	1839.07	91.5433	16.8856	334.913	39.3858	80.0328	567.702	24.54	112.945	6.73031	33.7319	10.5712	7.23893	8.20355	20.7716	22.2131	2.24651	41.293	54.5983	48.8823	81.4224	13.8762	11.9883	8.11504	0.0279673
TCGA-A6-5661-01B-05R-2302-07	Tumor	65517.9	5.51273	9.08973	3.56406	0.0515339	3.49498	9.8114	5.02616	23.2634	0	22.3234	4.63976	5.51092	9.06586	6.31612	0.525265	0.0104271	3.94987	0	5.21235	0	5.12963	2.62723	102.952	6.97292	2.86184	105.757	5.66893	28.8523	161.37	9.50902	90.4612	6.6155	2.30319	5.38941	7.38901	5.08492	5.58692	4.0012	0.295468	12.3619	7.98746	9.87737	5.43262	8.14597	4.79927	0.711549	0
TCGA-A6-4107-01A-02R-1410-07	Tumor	3680.76	9.70848	54.2329	8.08811	0	10.4758	37.8243	38.7736	25.1258	0	12.3286	5.60615	38.7069	15.1685	88.1578	5.44166	0.874829	7.41519	2.15528	14.1481	11.0443	90.3497	14.8879	1744.11	75.9563	10.5218	679.908	41.8803	105.473	314.978	10.1737	231.027	10.3404	25.9997	25.5423	1.8967	6.16142	16.8438	16.3561	3.33583	18.895	32.1407	70.7595	129.73	15.4405	22.8577	4.3239	0
TCGA-AY-4070-01A-01R-1113-07	Tumor	3834.7	13.1023	49.6211	13.2113	2.95739	20.6783	65.1781	49.3202	21.538	0	13.5421	4.80173	3053.43	17.0853	71.5605	10.4057	1.62078	31.4848	7.0191	26.9356	67.4589	41.3231	8.01705	836.976	72.5083	25.0582	351.062	35.9143	93.8997	267.964	16.5961	130.129	7.1416	31.2016	9.199	4.13603	7.36026	10.4683	31.6439	5.66747	30.4835	119.805	51.0544	270.68	16.9545	18.3952	3.04744	0.123805
TCGA-QL-A97D-01A-12R-A41B-07	Tumor	2848.56	16.0148	58.6007	4.19624	0	14.6083	58.0201	59.5467	15.8337	0	28.6883	11.5312	53.4541	10.6566	97.7517	11.149	0.0760454	14.8266	0	21.4937	0.881043	76.2132	7.97232	1486.71	124.02	22.4688	609.476	98.1121	44.3824	68.384	22.3733	158.139	30.1142	90.1734	15.9584	5.49102	6.74827	21.393	19.9443	1.04618	48.9297	55.5566	55.7866	138.49	28.0295	12.3481	20.4931	0.0337088
TCGA-AA-3530-01A-01R-1022-07	Tumor	3424.56	17.8847	76.6267	6.03226	0.0848299	23.535	40.2454	46.7907	24.9498	0	46.043	6.07111	54.6665	27.8194	62.7933	4.70118	0.655248	18.7966	0.454066	10.8991	4.57499	81.1322	13.0207	1835.76	109.576	18.8488	342.623	51.3073	58.2072	109.376	35.7862	141.203	20.7615	21.2952	34.7283	8.26043	5.03558	34.2852	13.9364	20.4962	40.7839	66.0425	78.9295	145.49	29.0115	39.4227	8.47647	0.0382488
TCGA-A6-5666-01A-01R-1653-07	Tumor	1057.8	6.95729	104.328	1.90224	0.0248442	19.7291	49.217	38.2448	7.21338	0	20.6	8.25754	76.5927	20.6902	172.259	7.90047	0.181755	30.3391	0.16365	16.3115	41.1244	111.858	19.6866	3356.42	144.916	18.2842	1320.39	79.0446	48.7717	126.678	15.1721	282.424	21.3326	20.9934	55.475	5.22443	9.02872	24.2043	12.9645	0.391674	31.6226	49.3783	92.973	159.234	13.7908	40.8158	15.3806	0.0223296
TCGA-AA-3655-01A-02R-1723-07	Tumor	2970.23	14.1091	87.003	3.61094	0.0233094	32.8582	56.9095	45.559	20.8387	0	35.428	17.5332	115.45	19.6778	96.1196	16.3972	0.30262	30.6144	0	42.0868	2.54454	85.3143	16.2327	1611.92	122.227	24.1852	761.216	108.034	90.173	728.215	22.1807	263.409	28.5783	46.1371	26.0628	6.58218	11.4176	27.3587	60.554	0.0333565	34.4071	64.3131	81.1731	169.821	17.2505	17.8393	16.5336	0.0209985
TCGA-A6-5656-01A-21R-A278-07	Tumor	1579.36	7.21812	55.9622	85.6899	0.193682	27.561	32.8531	21.1133	18.8807	0	51.2813	16.556	86.0822	23.0939	36.7694	3.73275	1.24509	21.6301	0.217366	8.11157	12.1127	69.0032	16.4048	1219.39	84.4687	23.961	158.4	19.0773	42.1956	196.552	41.3246	87.247	18.1191	21.1179	14.6195	21.464	6.31876	32.641	18.7184	0.0251887	68.6799	64.4441	51.4072	50.7888	22.2819	22.1886	15.9904	0.0317117
TCGA-A6-6653-01A-11R-1774-07	Tumor	1630.4	30.7367	91.2869	4.54145	0	22.4449	74.3074	80.3711	26.5944	0	31.7304	5.99701	109.512	32.2398	117.424	5.80558	0.0608991	38.5759	0.554714	50.0651	5.64706	94.1551	10.2785	2646.93	122.443	19.7402	1043.77	133.671	95.1041	612.529	47.573	366.222	31.4687	47.6212	27.1859	7.20766	10.4585	38.4075	25.9828	0.0358171	38.3665	93.4933	90.9535	323.867	29.6187	28.7712	12.6939	0.0449469
TCGA-DM-A0XD-01A-12R-A155-07	Tumor	3644.59	7.06625	34.0365	2.85121	0	12.0026	37.0355	16.0951	10.8573	0	24.9319	6.49956	60.1697	6.14506	95.1745	8.50218	0.219015	18.9285	0.887393	10.4253	0.651129	70.2406	7.13514	946.944	91.5927	10.4677	764.144	56.4654	66.4022	368.066	9.44413	262.958	9.96329	23.6969	13.5419	1.78862	3.04676	15.2423	19.0713	0.0175493	11.3323	42.0812	59.1695	119.537	5.63413	7.49475	8.07679	0.011031
TCGA-DM-A28K-01A-21R-A32Y-07	Tumor	5254.29	27.5554	82.8661	3.32947	0.019755	31.5527	64.8201	41.0804	7.36761	0	23.8867	9.9485	60.5128	16.1584	91.7959	7.68359	0.0960675	20.1902	0	13.1349	0.388983	73.5584	9.54718	1633.21	71.4149	11.0283	890.939	78.9978	55.0887	169.764	13.3563	245.497	23.3754	43.6943	28.5645	3.04889	6.3216	18.8698	15.3024	0	31.7261	60.8889	32.2398	180.534	15.4147	29.2277	13.3404	0.0177494
TCGA-A6-A565-01A-31R-A28H-07	Tumor	4712.52	18.3788	65.8794	15.7537	0	28.5108	51.1591	36.8698	53.1614	0	19.4568	8.86897	65.0536	16.392	82.7055	8.06171	0.294634	16.9444	0	135.526	2.8134	50.3446	8.48327	1082.69	42.0467	14.4668	678.38	40.6034	159.527	454.805	31.8119	278.548	11.4193	47.6083	16.5634	5.99146	15.1776	22.4332	18.1595	7.04296	33.2213	58.0104	60.1679	74.3642	29.6397	19.8974	7.25855	0.25386
TCGA-AD-6890-01A-11R-1928-07	Tumor	3048.47	28.1024	58.7507	9.242	0.0285045	29.6296	84.3664	39.9474	17.357	0	19.5114	6.0803	97.5604	12.8389	172.912	18.8314	0.32449	41.6544	0.0704584	42.5301	22.559	105.044	17.9021	1892.16	92.3432	23.6275	1597.2	80.4323	74.4388	597.567	15.3934	192.048	12.2828	25.6613	21.6567	3.19432	7.43135	19.8203	32.4998	0	19.566	92.6059	71.042	379.867	16.8409	38.4111	21.5591	0
TCGA-A6-2676-01A-01R-0826-07	Tumor	1140.15	27.4548	79.2899	5.67407	0	36.1124	57.2124	72.7893	9.40883	0	14.185	9.89027	51.1461	6.41235	139.368	15.7353	0.110947	35.0511	0	40.0007	0.138157	115.776	5.83322	3168.14	138.703	12.1463	645.164	91.4511	133.449	270.843	33.0666	418.79	36.1084	48.8293	24.4234	6.37209	6.97612	9.97612	21.7191	0.195689	19.1906	15.7214	79.4869	666.103	22.9258	31.9047	19.5449	0
TCGA-CM-5862-01A-01R-1653-07	Tumor	1654.75	12.4834	56.2115	14.7865	0	11.9983	38.0804	52.7134	29.7328	0	11.4327	7.73306	36.2614	14.8513	121.148	6.21235	0.121441	8.82442	0.041049	24.1675	80.4552	113.944	1.50857	3824.79	98.1615	8.81449	665.338	34.2189	68.4938	233.552	15.8238	159.649	9.56421	18.4164	16.4681	3.21366	10.8199	25.4737	10.9589	0	26.7995	40.9406	56.8826	62.2348	16.3205	29.4169	5.14567	0
TCGA-AA-3815-01A-01R-1022-07	Tumor	2406.07	28.3919	85.5601	3.6773	0	32.9048	50.5215	69.9901	14.8847	0	13.4682	9.94174	93.789	18.9817	114.502	14.1731	0.261461	27.3503	0	13.525	1.11665	88.9968	15.03	1999.86	112.781	11.3153	667.508	91.1251	117.133	254.728	19.5398	173.876	26.3178	35.07	23.6234	4.87419	4.7754	21.9599	30.4231	3.22769	28.0824	65.4781	74.1861	387.838	21.2679	46.391	13.1598	0
TCGA-A6-6648-01A-11R-1774-07	Tumor	2033.8	18.1288	102.525	12.2365	0	32.9131	70.3933	56.0363	23.5114	0	39.4539	13.6744	68.2286	21.3693	140.954	15.5187	0.0213414	40.9343	0.021642	43.6949	0.836521	80.7993	11.8752	1480.23	92.0493	14.8635	685.22	125.947	60.2237	162.89	30.8294	199.973	30.7817	48.2229	18.1451	13.2359	15.8477	29.6972	18.4248	0	117.717	94.7152	70.294	241.907	28.4928	38.5146	40.9008	0.0236458
TCGA-D5-5541-01A-01R-1653-07	Tumor	1194.14	15.4213	79.8968	16.2875	0.217129	27.6134	65.1003	40.9286	33.7743	0	15.2377	13.0505	101.635	21.4021	133.264	8.17563	0.0882179	39.7545	1.1619	33.3703	25.7206	90.1628	16.5852	1652.35	107.832	25.067	737.025	86.4381	148.584	388.367	22.0166	237.675	16.3843	34.4824	17.4303	8.25008	13.861	22.1965	31.7528	17.9483	82.1244	148.561	66.3183	203.373	19.521	26.7321	25.2793	0
TCGA-CM-6679-01A-11R-1839-07	Tumor	3145.3	15.5461	78.202	68.582	0	24.0451	65.4477	29.1922	73.0977	0	20.0564	10.3177	99.5432	23.6184	61.7999	4.16289	0.212029	26.0446	0.0286716	18.6849	15.7689	56.2589	17.2236	1233.5	46.2026	24.5083	445.611	44.2497	163.596	1430.47	32.3799	221.546	9.4518	43.0264	15.2087	5.27878	11.1109	20.0003	23.7763	12.64	69.0096	99.6495	54.9912	131.422	16.7765	14.3343	15.0251	0.0312781
TCGA-AA-A02K-01A-03R-A32Y-07	Tumor	6541.96	16.9116	31.8589	2.85657	0.044518	17.8242	46.4698	31.1313	5.55362	0	23.3256	9.80209	224.197	8.36748	58.0578	10.8498	0.688124	25.7515	0.195619	16.2698	0.947311	71.7969	6.16204	939.977	177.902	22.2856	397.06	68.305	34.2511	114.35	19.9183	118.76	14.1547	35.8602	6.04643	4.04402	3.91337	14.0402	35.9492	4.61985	34.9117	106.901	85.3241	282.738	15.064	20.1338	8.31404	0
TCGA-A6-3810-01A-01R-1022-07	Tumor	8764.2	14.6063	51.9509	17.1627	0	14.2906	41.3654	49.3609	30.4022	0	13.3973	6.9616	60.7977	12.1185	65.0758	2.76306	0.732821	17.2969	0.16492	19.7609	23.0497	70.9952	7.33192	2017.1	98.41	10.8199	472.26	33.5843	306.302	882.971	27.8934	235.267	9.63568	41.3893	17.8866	2.69102	8.41952	28.3691	13.2494	0	48.9944	45.8289	60.7454	74.7614	26.2212	28.6939	5.32803	0
TCGA-CM-6677-01A-11R-1839-07	Tumor	4082.61	28.1774	55.5927	18.0004	0	13.058	69.3727	69.85	27.3205	0	15.7677	4.88348	49.0667	11.3204	130.919	10.5579	0.223998	28.2764	0.327613	63.0715	2.69661	103.16	9.11665	2336.99	125.586	19.5889	929.33	85.8144	105.038	703.364	21.4647	144.808	26.4447	34.1553	36.7247	5.49623	16.5499	16.5715	34.2389	4.9149	32.9759	61.9539	56.1421	219.513	23.4382	49.4522	20.3102	0.0276107
TCGA-G4-6306-01A-11R-1774-07	Tumor	3039.17	8.65236	84.5508	0.911821	0	18.1068	56.3582	26.7403	7.77116	0	20.3344	6.72611	87.7033	22.7437	106.663	7.99846	0.52127	24.2259	0.287944	4.90157	23.4209	90.1811	7.65159	1035.33	168.144	15.0103	710.434	57.8095	16.2855	34.4994	15.071	430.478	8.65718	54.6459	10.0167	2.20867	2.38387	13.7796	13.543	0	50.4572	119.063	86.4707	163.899	12.1431	12.8354	6.83786	0.0262041
TCGA-AA-3693-01A-01R-0905-07	Tumor	3169.89	8.38677	90.564	41.5177	0	11.5889	33.7678	40.5294	18.1096	0	15.8798	9.03897	82.0905	22.2826	65.6483	2.56379	0.118053	16.2942	0.119556	13.4841	6.4851	91.8849	20.0284	2682.19	119.247	9.50096	275.115	63.1684	56.9073	67.6121	19.4018	178.49	13.0245	37.0574	33.0596	5.29535	5.67456	23.3504	12.4842	0.957752	49.9559	53.1873	89.3603	136.291	16.0876	24.133	15.7463	0.104624
TCGA-AA-3712-01A-21R-1723-07	Tumor	2909.26	21.2371	76.2136	10.1534	0	29.418	82.2749	60.0926	44.9568	0	37.7644	12.0559	85.9185	35.4193	94.9954	7.22185	0.510626	34.2362	0.166833	42.2964	9.94021	65.3952	10.9645	1813.92	220.299	8.52032	419.343	71.5111	102.514	1425.65	27.3516	404.28	25.6117	45.2417	30.918	5.59212	12.4623	22.2216	42.0714	0.0290755	37.4455	87.9271	74.9233	144.577	27.0545	23.3012	14.632	0.0364948
TCGA-AA-3837-01A-01R-0905-07	Tumor	2237.62	15.7721	31.8423	25.9099	0	21.6248	51.2402	39.0192	17.2203	0	13.702	8.04435	92.0485	18.7406	69.8553	9.44207	3.96904	30.9307	0.628062	22.3237	3.47623	45.1344	13.7098	1424.48	138.139	21.9746	634.816	40.6507	76.7516	554.753	23.3363	206.039	8.1477	23.0813	18.1801	5.67551	5.80583	20.4022	31.3068	4.15602	26.4023	68.1539	49.8982	214.477	17.7158	23.5238	8.01155	0
TCGA-A6-3807-01A-01R-1022-07	Tumor	2807.94	11.679	25.4704	9.17181	0	15.0411	56.1815	58.3709	25.4275	0	11.4168	9.41699	74.4938	10.2273	107.463	6.71859	0.364313	24.9783	0	14.5283	6.9773	99.1133	7.80511	1299.81	200.26	12.9017	371.856	57.5217	99.9761	548.966	10.2447	239.152	8.48289	44.5093	12.3728	5.40253	4.77237	23.0925	23.1901	0	18.8004	48.8645	86.014	128.997	26.8095	22.8531	5.19545	0
TCGA-CM-6170-01A-11R-1653-07	Tumor	2527.93	16.3735	48.6276	11.4984	0	19.6301	78.7251	45.1786	36.3396	0	16.6083	7.72079	123.548	28.472	83.6093	4.27822	0.272632	21.3174	0.503622	22.7453	6.98257	74.4124	11.9718	2689.7	73.1047	17.1302	542.156	54.6048	83.2855	718.674	47.4766	203.291	11.0269	30.5751	18.9309	8.33589	8.50497	27.3008	14.3158	9.53238	61.0416	119.735	87.5665	93.2861	22.1557	26.2296	18.0966	0.0888036
TCGA-AZ-6600-01A-11R-1774-07	Tumor	1768.48	15.171	49.5515	35.5916	0.092916	28.4437	72.4516	44.552	49.1008	0	17.7257	9.96703	115.495	18.0938	100.522	9.48306	0.407826	21.7529	4.77257	61.0584	2.99119	67.7357	8.34697	2590.7	101.974	14.0352	722.816	70.4389	177.519	1264.25	25.6794	409.854	20.3861	37.8495	16.7986	4.79497	16.8825	25.8103	27.7687	7.21812	37.7132	65.5963	68.187	140.696	19.7841	25.9581	11.1618	0.0502249
TCGA-AA-A00O-01A-02R-A089-07	Tumor	6857.65	9.84396	71.4368	35.0511	0	26.9866	73.2368	33.0902	24.821	0	21.8998	10.1709	88.8501	17.4004	44.1179	4.07964	0.243607	23.0154	0	42.7335	51.326	49.8346	5.4466	1020.66	110.744	20.7679	336.291	20.4673	191.035	357.8	65.0101	155.082	5.23439	83.7924	19.8779	5.45372	59.5535	25.3401	24.8438	30.2378	60.222	69.7682	35.5739	77.1543	19.2709	14.0017	4.21533	0
TCGA-A6-6780-01B-04R-A277-07	Tumor	21686.8	4.62351	79.9726	3.75772	0	6.8508	9.40628	13.2054	20.2376	0	108.168	8.82163	6.63594	20.3484	91.6582	0.878285	0.0888459	4.08167	0	6.80215	0.0830034	29.7238	7.17274	352.272	26.3211	3.8797	343.833	24.1307	83.0048	118.655	16.9625	39.7052	27.5044	5.39764	36.6329	15.5725	4.62462	68.898	5.39703	0.705126	26.7463	7.75759	81.1475	14.0229	39.8734	9.63877	6.76397	0.0738367
TCGA-AA-3941-01A-01R-1022-07	Tumor	9253.83	14.1025	55.2562	6.39382	0.18475	17.5748	21.8328	45.4712	9.89455	0	21.8617	6.52647	33.89	9.33589	127.265	9.57044	1.20128	10.5184	4.68428	11.7714	3.87184	96.8263	7.08683	804.756	118.255	10.466	898.456	73.3248	40.8701	65.0533	12.1364	605.652	15.2153	46.0039	28.8444	1.49303	2.85351	22.8134	12.4956	0.105901	40.3595	30.3572	83.2669	138.322	24.762	27.3717	11.463	0.0665261
TCGA-F4-6856-01A-11R-1928-07	Tumor	594.482	36.9133	112.863	33.672	0	55.7389	101.046	81.4078	16.9588	0	30.7369	17.5148	134.217	21.7673	131.611	13.3165	0.0958019	38.5844	0.0323018	48.2434	0.894519	116.785	13.5172	1301.07	142.408	16.7109	1397.64	118.123	72.2274	453.401	27.702	439.688	29.4107	38.9505	22.603	7.32037	11.3053	37.0701	25.3338	0	28.2288	94.4089	74.6154	222.956	32.6612	34.5539	22.7314	0.0353113
TCGA-DM-A1HA-01A-11R-A155-07	Tumor	2621.55	12.9754	32.8917	2.925	0.0334464	30.9042	93.062	37.9557	6.30841	0	27.6275	9.99133	107.286	13.8416	161.039	5.15285	2.96046	23.865	0.0275205	7.48878	13.397	46.342	10.8277	2051.86	139.335	17.1593	1098.18	58.3343	21.7928	38.386	16.2411	283.131	12.55	23.2974	17.3259	4.43411	2.03983	21.9301	48.9192	0.335267	25.5977	72.7261	96.9609	168.626	16.3996	11.1741	11.5626	0.0301319
TCGA-AA-3495-01A-01R-1410-07	Tumor	4887.74	5.57722	62.427	5.72387	0	13.8653	29.645	35.4474	18.3388	0	13.286	7.28554	63.9827	11.926	126.139	6.99958	0.509785	19.5334	0.137709	20.7427	2.9211	102.09	13.5493	1598.56	123.442	7.96696	681.316	62.2023	94.2467	124.38	16.8342	234.052	12.6309	29.7675	15.0273	2.84151	6.05479	17.0299	13.0282	0.0599216	29.4499	53.4469	76.0616	123.603	15.9189	22.7486	10.7198	0.0376392
TCGA-AA-3862-01A-01R-1022-07	Tumor	3854.41	10.2328	63.9356	3.62011	0.0512066	9.29441	36.1837	38.5846	14.4655	0	15.649	8.36315	33.9513	11.2227	81.0245	4.29925	0.124904	9.83539	0.716793	8.45161	0.311156	86.7458	10.4959	1478.4	123.594	9.49793	560.92	50.8976	70.9418	115.802	15.1206	146.79	18.7312	39.9203	10.2319	3.66881	3.66469	28.0581	23.453	0.146792	36.0739	48.511	93.7961	170.144	16.6602	16.9896	11.8039	0
TCGA-F4-6460-01A-11R-1774-07	Tumor	4035.04	20.9981	36.2866	566.525	0	17.9562	76.7904	52.9028	93.2922	0	25.1621	7.52276	53.3272	43.1182	89.4947	8.52279	0.354427	18.7782	0.484631	57.6363	46.9499	32.3379	13.4471	1544.31	59.7103	13.7948	507.487	49.3666	115.662	527.151	28.137	154.376	15.6752	38.2912	20.2054	5.30569	15.4259	25.9079	25.7106	0	41.9507	75.3669	65.5507	101.218	21.9247	21.787	9.58808	0.0589376
TCGA-CM-6162-01A-11R-1653-07	Tumor	1087.92	26.2796	91.2923	145.571	0	31.2053	71.2272	76.1864	110.097	0	48.443	12.968	65.0951	41.5115	121.886	4.65605	0.460694	27.4904	0	107.682	4.51945	83.6793	13.9237	1890.63	69.9721	16.5323	680.98	79.5651	356.491	2682.01	25.5658	365.254	23.2001	41.4664	26.5369	12.222	24.3691	24.9392	39.0297	0	27.8618	73.1571	95.3208	119.662	41.7963	30.303	20.8221	0.0638378
TCGA-G4-6302-01A-11R-1723-07	Tumor	1695.05	25.6328	49.4632	1380.27	0.0962068	20.7169	62.952	58.4943	193.791	0	21.3972	7.78734	68.0996	26.4025	80.8495	4.02555	0.234604	21.9278	0.890815	166.045	1.49732	63.6216	11.9678	1974.55	75.5886	12.1204	788.41	27.0281	403.961	2452.26	36.7196	317.903	10.5007	36.479	25.5316	6.48163	18.8312	29.7188	21.2109	8.99684	23.6895	50.2418	78.0461	62.6092	35.0236	20.1944	4.59107	0.0432931
TCGA-AA-3511-01A-21R-1839-07	Tumor	3606.93	12.2415	43.5409	20.48	0.0157525	12.686	61.1261	36.614	39.0082	0	13.8711	9.73933	75.7275	12.2291	70.0841	3.78872	0.192641	23.2573	0.169063	52.1905	4.22246	83.4705	7.06462	1476.3	105.526	14.6797	335.665	57.995	74.9402	793.381	15.6245	212.142	9.62505	35.7338	21.6492	3.94604	10.8457	15.7768	23.5359	0.0226755	37.4471	103.763	57.3922	60.3377	17.1176	13.8159	8.9187	0.0142474
TCGA-AA-A017-01A-01R-A00A-07	Tumor	5166.42	21.9325	41.6167	13.3025	0	12.22	53.2509	46.6603	13.6189	0	11.2859	8.55795	95.0777	14.1076	46.3727	3.01339	0.549895	17.1667	0.159175	24.1126	29.1116	57.5176	6.76463	882.953	88.9989	22.2887	221.545	28.9293	63.3373	401.984	30.9857	68.6075	5.72608	29.2181	7.5175	3.78702	6.78728	12.9432	20.4387	0.184735	30.3107	110.154	39.0489	121.684	20.0574	20.0784	5.0963	0.0870048
TCGA-CM-6167-01A-11R-1653-07	Tumor	2218.36	24.0852	64.9943	1331.64	0.187218	23.7854	53.8143	51.6809	187.339	0	21.8386	10.4526	77.5011	47.3277	97.3949	4.88644	0.36942	23.5856	0	155.658	3.77647	59.994	16.3839	1796.35	62.4146	21.0049	663.415	33.5336	416.795	2098.57	20.6053	219.71	13.5335	45.0395	24.2172	8.64324	44.6094	35.0446	28.1807	13.683	41.6052	90.1745	82.7857	64.6634	34.4749	18.733	10.1002	0.120398
TCGA-AA-3553-01A-01R-0821-07	Tumor	1868.2	10.4686	59.776	11.8775	0.294867	19.2337	41.9838	42.7395	27.3783	0	17.6029	10.2048	60.4367	8.63069	128.546	8.00689	2.81551	24.3527	1.88082	21.295	9.6256	111.723	11.3084	2490.51	96.5285	11.2889	552.148	60.9947	111.488	359.375	14.4559	176.264	11.7783	54.6092	21.0536	4.70384	10.9022	16.4946	19.8524	0.0528015	39.521	113.61	56.5478	217.283	17.122	29.5526	11.6583	0.0331638
TCGA-CK-6751-01A-11R-1839-07	Tumor	1155.13	26.7412	54.1049	10.9536	0	24.9265	53.6563	61.6851	27.9656	0	29.7602	10.7305	80.7858	11.9958	121.89	11.2592	0.086006	23.9115	0.0174621	43.7757	1.31789	88.4034	13.7388	2444.77	118.566	11.6457	1125.07	73.744	126.927	973.157	19.2736	244.317	22.7886	21.2068	23.6425	4.62616	15.0362	23.8029	25.6431	1.36536	41.0359	48.4074	70.2064	174.765	21.7559	36.0316	15.0525	0
TCGA-AA-A02E-01A-01R-A00A-07	Tumor	2481.43	15.0563	49.3419	4.06964	0.306286	21.5463	205.34	37.6914	29.0092	0	22.2821	10.5883	101.503	23.4739	60.0835	4.70066	2.59596	13.5108	0.684356	29.9237	18.0724	65.4154	14.4419	2536.53	109.631	14.116	343.036	47.4701	51.0408	200.513	18.7047	297.281	16.736	50.069	12.3252	4.60031	5.54022	21.4906	27.3527	35.0567	30.6354	69.022	57.4213	161.83	16.9879	20.9417	8.29288	0
TCGA-DM-A1D6-01A-21R-A155-07	Tumor	1977.38	38.6873	40.7463	2.98001	0	34.7822	69.8762	45.7373	9.51106	0	30.8117	8.41467	38.0365	19.201	125.4	12.5208	0.0355646	25.6186	0.0180327	5.76957	0.665107	45.0309	7.81468	2000.68	122.855	16.6975	1096.78	47.7024	17.8701	110.186	27.5527	182.15	24.739	31.2145	12.9657	2.48872	1.80317	22.401	33.5841	0.0784424	55.8396	65.7158	70.3611	105.334	21.238	30.0875	22.8529	0.0394716
TCGA-AA-A01S-01A-21R-A083-07	Tumor	1939.29	10.4252	19.2584	1.78447	0	34.7432	74.1099	32.3043	2.52214	0	20.7246	6.38085	118.249	14.3016	51.9108	13.7669	0.504147	49.9711	0.0283758	10.0572	1.83139	75.9893	7.06067	1259.77	153.696	17.4246	402.85	79.4626	13.399	81.0099	14.6736	155.85	10.5594	60.8166	7.16665	3.33822	1.46742	10.2669	25.2259	8.84072	17.4228	72.6754	40.8529	287.875	10.2705	16.0173	7.2594	0
TCGA-A6-6141-01A-11R-1774-07	Tumor	3436.39	22.2289	70.0088	13.2064	0.0438095	29.5193	52.0096	47.2032	16.7429	0	22.3309	7.32441	79.3687	27.3286	76.7808	6.08852	0.0712782	21.3446	0.866266	20.1702	3.56251	61.47	17.5055	1647.75	54.6605	13.7375	595.79	49.0834	59.5255	235.792	21.7266	185.49	12.5394	29.5838	19.9498	2.8387	9.93444	20.1113	22.399	0	26.2964	50.8205	49.2214	190.259	19.02	24.2489	9.16311	0
TCGA-A6-2681-01A-01R-1410-07	Tumor	1015.67	24.9769	28.9447	111.488	0.0380752	26.3925	103.984	76.3936	32.6572	0	20.3594	9.54121	80.8758	19.4209	86.3165	10.4471	0.990358	32.027	0.815051	88.2028	9.31025	91.653	9.07145	2241.25	93.9023	14.3678	673.781	76.9884	139.52	907.236	25.5331	228.752	12.0593	67.0195	10.0002	3.26945	11.3734	3.66648	30.9752	0	26.8406	88.2684	61.8877	136.769	28.7639	30.5143	5.08872	0.0342577
TCGA-AA-A00N-01A-02R-A00A-07	Tumor	4298.19	16.2113	62.5759	16.3716	0.458111	22.3844	53.2397	51.1083	31.1225	0	14.794	7.49407	73.438	19.1642	80.7859	5.36029	0.707315	20.0327	0.26394	58.3962	2.15623	58.8739	6.24153	1172.78	97.0394	9.78422	726.508	45.5815	213.027	1134.2	18.3629	281.885	12.2942	45.7448	17.5904	3.32275	13.342	22.1248	21.5811	11.1608	22.1453	72.0522	71.8743	137.532	24.8493	17.0328	7.15124	0.1237
TCGA-DM-A0X9-01A-11R-A155-07	Tumor	1968.37	16.9588	64.1628	5.52532	0.0119452	20.1427	100.041	49.9406	13.4493	0	20.7366	10.0087	51.429	17.988	128.733	7.41959	0.0972683	22.9325	0.630286	27.7243	2.05307	82.6614	11.6298	1529	146.687	15.2936	730.34	82.1621	42.3949	206.96	12.1147	224.978	21.7443	23.4566	25.7693	4.02645	6.8138	16.9795	17.0278	0.017165	28.9784	72.3383	59.2949	96.9641	18.5247	21.9154	14.5277	0.0430631
TCGA-AA-3684-01A-02R-0905-07	Tumor	2006.84	15.6401	20.2575	40.4518	7.95476	46.5755	79.8281	39.9008	16.6278	0	9.28699	7.69372	95.5238	6.5942	41.209	11.0571	4.45011	31.1612	2.32467	148.339	16.9792	58.1575	2.96694	2303.96	83.1183	18.8881	493.614	45.9706	144.25	1137.35	21.7267	278.138	5.43761	58.1012	8.8005	1.87881	5.13795	7.68636	53.1317	1.07391	12.9591	69.8224	42.4748	150.814	21.1116	15.5904	3.10427	0.051926
TCGA-AY-A71X-01A-12R-A37K-07	Tumor	4665.5	29.5809	63.6681	2.69034	8.41111	33.7052	62.4811	44.6054	4.73923	0	19.74	11.2137	86.4204	13.9788	90.4368	8.37411	0.39923	28.8397	2.65886	3.60139	6.98442	69.0613	12.2301	1678.69	85.107	19.4313	887.057	46.1086	14.8167	25.0846	20.3268	413.981	8.32799	29.2384	10.218	3.84763	2.34956	25.3172	17.8872	0.256061	23.6013	70.1452	66.421	102.769	20.9141	17.6143	5.46992	0.0402038
TCGA-AA-A00U-01A-01R-A002-07	Tumor	2595.05	14.999	52.7386	7.01427	0	15.736	55.082	32.3116	14.346	0	39.0846	11.6625	65.049	22.011	116.145	12.9474	0.895565	32.9056	0.209323	22.7693	1.35142	88.6128	11.8919	1316.05	207.76	13.1687	618.914	99.8837	59.0763	226.669	23.6251	122.447	17.3258	34.8817	12.6073	5.81771	6.59332	22.3176	21.615	0.0607809	41.3244	75.3035	87.7209	378.813	14.3709	15.8099	17.827	0.0763271
TCGA-DM-A1D8-01A-11R-A155-07	Tumor	5739.84	17.9895	45.6455	4.7918	0	15.9879	43.1175	31.6184	11.9907	0	14.4222	11.4557	47.5043	18.8381	106.013	9.3279	0.0718836	15.7114	0.0273077	5.63774	1.05777	58.1102	12.1202	1683.27	67.012	19.8558	595.903	63.6519	30.1646	122.516	19.4029	131.645	10.9167	20.378	17.0029	3.8784	3.67891	28.1028	29.2658	0.31695	27.8942	58.3014	66.3109	192.856	10.9215	12.8387	8.12616	0.0198784
TCGA-AY-6196-01A-11R-1723-07	Tumor	2626.27	17.0374	52.8822	32.6134	0.0235496	26.8178	89.2264	37.9807	57.1844	0	16.6732	7.60953	25.271	27.2686	67.7906	5.77186	0.287105	18.3786	0	212.19	6.43726	43.0471	10.0078	1220.66	19.7734	21.1142	512.269	32.1409	419.557	1640.76	31.1661	155.439	4.7021	36.1042	15.128	5.67666	28.6298	29.3316	27.9389	13.4007	45.6407	67.9441	43.5029	56.6861	25.6453	12.2181	2.92226	0.0847786
TCGA-A6-6650-01A-11R-A278-07	Tumor	7574.51	13.1313	76.0955	13.9303	0.0428629	27.7718	50.8282	53.0842	21.5396	0	97.0569	14.4698	84.0615	40.0656	72.788	8.32996	0.121863	25.5137	0.229171	40.7466	2.69916	112.472	16.7744	2070.56	190.174	25.0257	458.645	56.724	42.5752	185.726	49.4274	142.167	24.5744	94.5323	18.7392	18.426	20.4043	47.1595	16.6746	0	105.773	54.2669	123.654	213.833	34.3621	41.578	35.2753	0.0385465
TCGA-G4-6625-01A-21R-1774-07	Tumor	2418.43	18.8498	68.5923	44.549	0.0198882	21.4644	60.228	47.4762	31.9509	0	19.4489	8.01505	55.5854	16.2074	93.0957	8.33015	0	34.9054	0.0163726	51.191	5.13598	73.5803	12.1093	1439.14	69.4811	20.2354	436.359	60.4075	121.37	426.968	23.412	170.315	17.0094	41.9146	20.6822	5.62676	15.7248	19.0387	31.5615	2.85155	53.7845	79.2566	52.424	268.729	20.9626	19.9275	16.1683	0.0178793
TCGA-AA-A022-01A-21R-A16W-07	Tumor	4666.8	13.923	38.3867	3.02074	0	23.3827	73.0316	28.7266	20.4818	0	13.2662	5.84062	38.2655	3.91045	47.6065	8.07598	1.72701	28.8308	0	22.2979	3.52017	61.7807	3.37975	1045.21	141.672	31.5767	791.204	26.3541	58.878	270.419	25.1404	178.326	4.56804	22.375	10.8069	3.17809	2.81527	8.41985	25.1999	0.0923089	17.3664	41.1137	37.5071	195.785	16.7175	10.1572	3.00721	0.0869969
TCGA-F4-6459-01A-11R-1774-07	Tumor	1854.09	18.172	57.8047	394.121	0	22.2968	100.055	52.4305	103.493	0	16.7445	9.61489	65.8153	20.8288	80.322	3.88595	0.506522	29.1174	1.2642	84.1999	95.5885	89.7854	9.16669	1351.73	222.372	19.7216	486.895	52.9281	157.837	1179.44	29.316	189.019	52.3044	29.3523	15.016	7.14341	16.228	25.1162	32.2365	0.0638423	90.3585	140.699	53.7524	135.605	31.903	24.1506	8.95348	0.040052
TCGA-D5-6529-01A-11R-1774-07	Tumor	1461.72	22.2042	47.3574	11.4663	0.0817405	17.5494	68.9752	48.5395	44.1933	0	21.9632	11.3405	82.0686	21.9258	96.0985	5.98631	0.42485	26.0675	2.31301	36.2488	5.40831	87.268	8.64103	1475.44	177.011	15.9787	753.89	38.7743	157.259	1599.27	20.6807	191.472	10.2397	21.1047	25.6447	4.59803	9.86082	24.2163	31.2161	0	35.0778	61.5711	58.3483	91.5487	28.8406	25.6824	6.49361	0.0441299
TCGA-CM-5348-01A-21R-1723-07	Tumor	4700.22	25.4421	10.3071	196.22	0	28.6536	74.5884	56.6761	57.9153	0	19.5209	16.136	92.6077	17.8818	63.0271	4.35892	0.674532	20.7283	0.0499839	53.4294	1.10656	84.2414	5.10787	1350.16	76.2241	17.2882	565.026	43.073	278.646	1102.27	24.6876	341.448	16.0029	128.11	11.9832	5.84551	10.1601	31.34	61.4985	4.84503	49.4269	72.2828	59.3686	69.3567	35.5106	24.56	9.7153	0.0546918
TCGA-A6-2679-01A-02R-1410-07	Tumor	1874.3	8.86058	25.8299	3.66158	0	13.4517	34.6059	23.1457	6.34261	0	2.0279	3.10006	47.2172	2.5605	19.7276	7.96378	2.04473	18.8329	0	32.2955	9.551	57.3441	3.97841	959.224	57.6625	11.8189	197.868	35.2638	31.4422	123.935	8.2517	86.0371	1.9626	37.893	3.91875	0.731529	0.380931	2.94597	22.6947	1.32217	9.3302	36.9854	14.1415	168.18	10.1735	9.3051	0.686079	0
TCGA-AA-A00D-01A-01R-A002-07	Tumor	1925.93	12.0732	78.0642	4.75454	0	13.9398	49.7595	35.0514	20.3568	0	25.1309	10.4414	58.4147	24.556	133.465	9.16388	0.333261	21.9837	0.0674959	29.306	4.79422	89.7229	12.7884	1015.11	123.978	13.6457	697.285	62.4611	109.577	290.363	16.7919	138.007	12.8343	34.5935	15.0849	5.34624	7.40336	19.2183	19.1295	18.6294	34.3207	43.9776	71.4371	176.436	16.2622	15.3453	11.1536	0.036962
TCGA-DM-A28C-01A-11R-A32Y-07	Tumor	9087.81	20.2076	51.887	2.5847	0	23.8506	49.4257	49.0242	10.1628	0	29.3862	9.62796	68.8817	20.861	61.915	3.61232	0.0624958	19.5377	0	13.2189	9.07974	44.9669	15.2203	2442.48	84.5196	12.0112	457.639	31.7655	17.4175	136.998	13.5456	172.186	18.3463	13.5161	16.6619	5.10238	4.52096	19.5591	21.6557	0	23.4585	43.0137	43.8861	79.4132	18.6109	27.8417	9.44208	0
TCGA-CA-5255-01A-11R-1839-07	Tumor	4092.94	11.5084	52.1793	10.2418	0.774171	16.7879	51.0538	34.1024	9.98586	0	11.6622	11.446	64.269	7.70072	67.0751	5.29043	0.298806	15.8953	1.33811	5.72862	2.17461	49.7845	6.64147	1224.02	129.488	8.37279	581.015	41.6147	23.9614	97.3358	15.0919	536.07	12.7804	31.4457	20.2132	3.26973	1.60425	20.2565	36.9865	0.0277563	19.8625	62.8722	55.4522	86.2538	20.4258	14.1489	6.20108	0.0870766
TCGA-AA-3519-01A-02R-0821-07	Tumor	7025.15	6.43361	55.9909	3.61133	0.185745	15.9154	30.7875	32.5686	13.508	0	16.3075	4.05241	37.398	19.9863	53.8028	6.88083	0.867885	14.5712	3.24848	17.864	24.8175	72.9126	8.34185	1136.47	91.9847	16.7922	282.401	66.1436	51.5125	134.202	12.8102	146.844	11.0697	41.3199	17.8304	3.26146	5.7207	11.1605	15.1061	0.0665747	18.0661	70.6107	70.8526	244.534	11.8476	19.7157	6.07761	0
TCGA-CA-5256-01A-01R-1410-07	Tumor	1880.76	5.14671	90.2072	2.12892	0.178296	6.08632	24.4834	36.5131	17.5291	0	7.2309	3.67361	37.5525	28.5688	173.708	3.67682	0.434709	11.4907	0.469606	3.2382	14.8902	135.299	26.7053	2582.29	121.99	4.7104	984.692	40.2323	53.5992	130.481	9.41127	182.244	9.9617	18.34	42.8051	1.94812	3.46203	20.2156	11.6013	0.0511422	22.8264	46.5829	105.821	152.084	10.954	24.765	9.89411	0.0320892
TCGA-AD-5900-01A-11R-1653-07	Tumor	2125.75	23.5351	72.2971	199.614	0.0480428	24.8851	73.2948	78.7992	22.4292	0	23.5875	13.574	104.898	19.6199	147.253	8.12676	0	30.1991	0.237406	38.0984	3.17524	126.121	5.79814	2090.79	198.145	10.9373	1040.6	84.7733	101.081	473.607	28.0915	539.334	25.2066	50.2752	39.4754	5.74919	4.92655	25.9083	31.5011	1.51571	28.6166	58.9409	66.2399	158.434	23.8349	27.5335	13.404	0.0216644
TCGA-AZ-6599-01A-11R-1774-07	Tumor	1370.26	22.4613	56.3413	10.2734	0	50.5225	54.5299	46.917	8.89475	0	34.4385	9.21803	95.1141	21.6505	71.238	11.3987	0.0539465	28.2521	0	14.6126	0.336012	54.2327	15.3006	2708.42	84.4587	15.6389	790.148	38.6452	15.5317	11.4095	58.8862	151.736	13.53	21.3951	22.9463	4.5314	4.00828	26.3663	14.3546	0	31.7101	91.1429	67.0128	196.966	20.6028	22.1385	10.4704	0.0199542
TCGA-G4-6586-01A-11R-1774-07	Tumor	2142.32	30.4934	86.7288	1.09744	0	21.8401	68.4579	46.8485	5.00267	0	14.2785	11.8003	81.96	7.07276	156.96	17.5641	0.576305	34.9453	1.19886	11.5583	2.12435	119.669	10.6774	1092.01	123.161	15.1181	1028.33	100.456	52.1481	74.5916	19.9712	363.48	21.2192	65.2488	10.3676	2.30522	3.36223	18.6191	18.8327	0	26.2327	62.7811	82.4294	306.556	20.0965	20.8958	12.3858	0
TCGA-AA-3518-01A-02R-0826-07	Tumor	1939.51	20.1236	70.2603	1.9079	0	34.5392	52.1769	62.0169	11.1379	0	26.5538	11.6376	76.755	13.9594	94.8711	13.498	0.991593	30.8022	1.17168	19.1021	1.60574	88.9461	10.4271	2119.78	115.062	14.4331	658.72	85.509	63.3136	191.725	28.7966	309.814	19.8394	24.9855	17.653	4.55613	7.20486	19.3142	13.5861	0.0583231	24.6854	41.6791	60.2056	329.877	19.31	33.2475	8.87284	0
TCGA-NH-A6GA-01A-11R-A37K-07	Tumor	2585.67	19.6064	40.9879	34.7271	0	31.2721	82.5961	48.0835	24.2653	0	31.0062	11.8579	123.892	23.822	125.244	10.0679	1.36314	36.1459	0.0296858	49.4469	2.49211	54.8981	8.11867	1874.44	163.164	20.3576	955.428	58.0493	83.723	257.143	20.2688	270.743	34.0549	35.9087	17.2224	9.7537	13.3937	36.4105	34.3476	4.47173	44.7616	79.9968	75.1107	76.2357	23.4386	21.3084	11.1517	0.032494
TCGA-AA-3688-01A-01R-0905-07	Tumor	2230.58	10.0715	78.5825	4.33915	0.447335	20.8045	41.3937	38.5031	16.4527	0	26.3522	7.92565	67.3219	13.6449	62.3176	5.00002	0.447435	21.5767	0.396483	19.7618	9.56123	85.3144	14.8292	1512.11	73.8995	20.5996	294.484	74.7076	70.5069	241.651	17.7508	125.269	23.5274	75.0663	19.0668	6.20812	6.70079	24.1847	17.1964	14.6956	39.2616	101.078	62.9574	276.691	16.4079	27.1981	16.4436	0.0619849
TCGA-A6-6782-01A-11R-1839-07	Tumor	2552.29	10.7428	36.2852	9.38441	0.346591	14.3859	42.3764	27.5156	20.8929	0	14.0825	5.67064	55.3163	16.0006	60.7	3.56062	0.129997	15.9089	0.0658502	58.1295	11.4557	53.3029	7.92408	1425.83	85.223	23.347	320.302	36.2806	129.957	758.939	19.8804	152.221	8.66577	27.2055	13.8908	3.73282	14.9543	17.0554	17.2985	2.17787	20.5044	65.0681	46.8303	68.7418	13.364	12.7186	7.4968	0.0239547
TCGA-F4-6461-01A-11R-1774-07	Tumor	8195.42	17.2397	64.5044	48.5981	0.107159	67.6734	61.4222	47.1602	35.0385	0	23.3767	9.26646	46.0919	27.0631	67.6131	5.99356	0.278773	24.9111	0.0705703	39.8773	0.976456	49.7056	10.645	2148.51	81.3169	17.0411	663.991	44.2015	118.493	660.683	55.5504	215.479	13.3723	32.7675	17.8251	7.18423	12.3292	18.3442	20.0014	1.56688	26.021	35.433	58.6203	125.949	24.2777	16.2889	10.1421	0.0385931
TCGA-AA-A02Y-01A-43R-A32Y-07	Tumor	8564.36	11.4726	52.955	0.422724	0.0145455	14.4528	34.33	36.895	3.92449	0	17.9426	9.02356	48.3297	12.953	91.8528	5.05483	0.20113	18.577	1.7255	3.94094	0.486323	74.8713	8.4636	1961.05	121.169	15.2067	728.582	42.3484	9.52864	11.0233	12.7947	226.352	13.2549	31.1601	15.2625	1.93827	1.09934	16.5965	24.2329	0	22.3269	61.1454	49.0678	106.092	16.6323	13.8998	5.78612	0
TCGA-CA-6717-01A-11R-1839-07	Tumor	1019.54	25.956	62.7083	255.916	0	31.6455	71.6863	87.4528	66.8378	0	38.5453	8.29855	82.2901	27.2889	87.5761	5.83856	0.33203	30.0789	0.0168472	91.2049	2.63639	70.0518	12.3288	2856.22	149.231	10.8833	831.788	76.1078	200.019	707.079	17.8503	257.588	17.7913	40.9507	27.733	7.64281	20.98	32.94	29.1841	0	28.3524	39.3682	100.7	88.8953	33.3978	30.7734	18.103	0.0183514
TCGA-AA-3846-01A-01R-1022-07	Tumor	4779.06	9.36055	61.2113	2.98264	0	10.2756	31.3711	59.3702	18.6836	0	16.1203	7.1291	53.9352	12.6967	75.1936	4.64716	0.713121	17.8189	0	10.0362	2.37503	78.973	12.0905	1758.18	65.4145	15.1182	272.661	41.2724	85.6558	187.107	22.9143	148.869	15.177	28.9904	34.8231	6.67289	4.80858	24.2209	8.41096	1.91371	46.4637	39.8775	72.8472	138.283	28.4448	42.9452	9.07668	0
TCGA-CM-5861-01A-01R-1653-07	Tumor	6856.52	10.5632	78.7423	12.8466	0.0287704	14.9594	56.0656	59.9522	10.4222	0	16.7225	12.2783	86.7738	7.48974	96.0055	3.29747	0.280587	23.5311	1.184	17.43	3.18891	70.662	6.56217	2282.24	118.839	9.84731	626.798	50.1935	68.2347	194.88	36.3379	497.621	26.9503	33.7451	31.2109	3.5924	5.94546	27.4534	16.2467	17.5644	28.9052	77.1281	72.9488	105.498	25.0677	25.5868	4.9031	0
TCGA-AZ-6603-01A-11R-1839-07	Tumor	2145.42	14.7397	71.4905	87.567	0.100874	23.6339	69.5513	46.1877	48.0257	0	22.0308	12.5636	85.5108	22.9898	71.3008	5.33611	0.0820044	32.2702	0.401189	64.3678	12.6331	76.8368	18.5757	1525.96	101.157	32.3674	434.41	53.2428	98.2724	745.977	27.722	174.763	12.5989	39.5776	13.4064	8.1098	19.4484	20.3526	21.7008	12.6707	64.5741	115.085	52.3119	128.783	19.5845	24.4948	13.6354	0.0908372
TCGA-A6-6649-01A-11R-1774-07	Tumor	935.899	22.2492	65.5311	158.77	0.836136	39.9814	78.9833	57.9767	52.9863	0	34.2774	17.5037	105.638	22.659	68.1951	10.1359	0.176171	23.5561	0.114707	155.425	6.72408	54.5869	9.54843	1551.55	95.8861	21.6729	940.717	90.4272	117.098	403.579	31.3073	428.905	20.8345	38.5687	24.8226	8.04662	25.9686	20.6779	23.975	0.0221593	42.2881	88.5089	53.2924	123.714	30.0679	21.7663	17.5327	0.0418118
TCGA-CA-5797-01A-01R-1653-07	Tumor	3625.13	16.2313	101.149	74.2193	0	23.9688	70.6293	47.7114	42.4775	0	21.7747	8.91844	56.1534	13.7867	192.017	10.6103	0.178469	27.4077	0	43.3805	3.60801	129.421	12.3743	2103.61	115.566	14.1036	706.33	97.912	106.651	569.553	21.8829	309.501	22.3855	53.9065	12.8519	5.05101	18.2298	28.8097	42.5831	0	65.84	125.233	76.4756	164.353	21.9772	32.537	16.2942	0.0359145
TCGA-3L-AA1B-01A-11R-A37K-07	Tumor	4522.6	18.1717	48.5847	58.7417	0	30.0091	77.9969	36.3633	35.9041	0	28.0634	10.3615	110.163	46.3068	76.0177	6.95624	0.623038	31.0828	0.733388	32.2695	10.7606	60.0946	20.9142	1967.24	120.564	21.7851	773.821	37.6106	88.2069	254.728	20.2431	230.268	8.81943	21.5477	30.2195	5.77443	9.1296	20.4211	31.3647	0	39.9257	86.4784	64.1191	88.7911	20.5477	20.3932	8.77244	0.0373522
TCGA-CK-5914-01A-11R-1653-07	Tumor	1264.25	18.8658	85.0181	3.15121	0.020044	21.3388	80.1562	46.3739	40.7759	0	25.4545	7.32597	37.8144	50.7791	198.653	7.7494	0.2278	25.2244	0.346059	31.1753	6.20241	129.868	17.2186	2516.97	88.647	18.0865	954.521	98.5137	95.1512	613.514	16.9653	253.01	28.2171	39.1033	30.3874	6.04867	10.7318	25.2166	21.0486	0.0286629	76.3095	111.212	90.799	159.406	20.8395	42.8226	27.2462	0
TCGA-D5-6541-01A-11R-1723-07	Tumor	10374.3	9.07603	64.6454	22.7349	0.0254421	12.8321	52.193	27.6096	47.6527	0	19.3766	10.0504	55.6378	28.0853	131.264	3.42146	0.155257	16.4281	0	23.5312	1.37347	80.1729	12.7554	1598.98	268.673	8.7561	873.619	27.7749	183.596	1096.69	14.1861	283.615	4.84462	14.5296	12.157	3.19339	9.04147	27.4846	20.085	0	38.7866	38.9526	66.1338	37.852	15.9002	15.0975	2.82267	0.022938
TCGA-AA-3966-01A-01R-1113-07	Tumor	1430.34	18.7563	62.9582	10.2421	0.0649305	24.8902	49.4501	74.5296	23.7337	0	16.1075	3.53244	43.6211	7.0995	98.7581	9.97721	0.791309	22.2836	6.38466	31.2171	11.6799	60.38	6.91193	1425.11	142.15	17.2262	726.321	70.8564	190.712	501.33	30.1855	172.798	11.6064	34.1963	21.6159	3.93366	8.51342	16.7422	20.836	2.9305	17.3541	64.1201	67.2802	255.559	26.3206	35.2119	7.2131	0.087611
TCGA-CM-6675-01A-11R-1839-07	Tumor	1522.87	22.0172	103.89	9.62322	0	41.2825	82.9334	76.7281	27.0018	0	42.9364	21.6995	182.06	25.9351	161.318	19.9908	0.214239	42.0251	0	19.8898	0.873481	115.675	11.7338	669.026	99.8196	28.074	940.592	137.911	78.1946	749.034	31.7351	387.481	52.5007	80.5154	13.9531	7.19698	6.11066	13.2538	24.6214	22.9142	40.4472	126.624	89.676	198.687	21.037	13.0101	26.4563	0.021534
TCGA-AA-A00Z-01A-01R-A002-07	Tumor	2641.64	13.2196	58.6913	8.74636	1.70832	25.4471	102.385	32.3938	14.3622	0	34.6054	9.66051	70.4532	28.9685	82.0491	9.20644	0.694143	43.1993	1.00424	24.0072	2.84078	97.1402	12.6023	818.079	147.078	32.1384	448.373	117.944	73.5238	284.241	21.0087	157.318	23.8243	32.9145	24.5314	8.51441	9.67546	20.0543	17.4554	4.08028	28.1906	74.8391	63.2922	305.37	15.9706	28.8557	18.8265	0.0366183
TCGA-AY-6386-01A-21R-1723-07	Tumor	2327.33	22.4436	66.808	6.65557	0	25.653	52.1397	62.3933	14.3892	0	23.6567	11.9958	96.8661	15.1531	107.628	8.56241	0.224522	25.7737	0.0699627	29.343	2.03323	88.6658	12.7	1704.77	75.5731	11.6132	1085.91	90.4202	71.3325	234.276	19.1816	430.601	16.4608	31.5464	23.9335	3.68848	7.79572	24.6523	41.24	1.79728	44.1228	66.6643	76.4259	200.549	25.472	33.3467	14.4175	0.0191445
TCGA-G4-6321-01A-11R-1723-07	Tumor	6442.53	9.38533	70.1872	6.71417	0.12706	15.7284	41.1365	24.8797	6.89389	0	6.21794	7.33164	113.421	9.07584	46.0872	2.72063	0	10.6592	0.17422	16.4784	0.771373	44.4564	2.86281	773.506	26.3913	10.056	784.504	21.7598	29.7261	35.6131	29.9523	449.552	2.77089	36.999	9.92552	2.25454	2.89635	22.5406	9.3553	0	30.9218	109.878	64.1915	44.5722	26.3745	8.98793	1.93364	0
TCGA-G4-6320-01A-11R-1723-07	Tumor	5288.42	25.6191	60.0786	2.40424	0	27.3171	73.5698	48.8501	9.9072	0	17.7214	9.89556	99.4911	14.1092	83.9614	11.4698	0	36.3044	0	5.35124	4.4585	57.6716	8.5323	2344.08	92.318	13.517	904.342	72.0701	37.2726	101.904	32.9875	228.05	17.3515	26.9619	22.9939	2.84825	2.04353	25.9242	25.9338	0	40.4256	56.0274	71.5352	209.853	14.6656	17.8653	12.2202	0
TCGA-5M-AATA-01A-31R-A41B-07	Tumor	2678.3	15.2293	48.4572	10.3373	0.0492176	22.2941	53.3201	34.5095	22.0078	0	16.9206	13.7138	80.8872	28.1892	62.7475	8.78248	0.266436	30.9709	1.61927	88.7322	11.3767	77.9851	10.2758	1501.22	156.449	12.9272	311.186	65.059	97.7615	246.688	24.2014	173.069	10.9944	38.4512	12.0573	6.45793	22.3493	22.1454	35.4245	0	27.8266	91.9053	51.3216	85.2814	14.7056	24.06	15.3344	0.0737762
TCGA-AA-A00K-01A-02R-A002-07	Tumor	3543.78	16.7453	38.3699	64.5169	0.210223	21.4261	73.497	38.441	14.2802	0	25.3506	5.68295	54.122	8.99772	88.066	12.0152	2.15222	26.6195	1.93758	33.7005	4.97869	74.825	10.0977	916.081	169.337	12.3618	640.953	63.7184	67.395	280.349	22.6778	153.196	14.4176	22.1978	20.5686	3.18426	6.49171	12.4692	23.5675	8.13324	25.9292	91.3124	48.8322	264.89	17.8363	30.404	6.50516	0
TCGA-AA-A01I-01A-02R-A089-07	Tumor	2812.11	11.7847	63.2766	3.39537	0	12.2338	31.1838	38.2246	11.0019	0	33.8738	9.39638	35.9239	16.7227	138.097	1.73275	0.385801	13.7248	0.173616	8.75712	1.12124	91.0233	12.6171	1823.94	105.375	14.1499	866.187	51.3412	46.5016	90.9276	17.3047	286.623	11.6876	14.8165	25.3923	4.86725	5.64506	26.4625	9.30862	11.4527	33.2571	34.364	72.2886	43.2971	25.4278	37.4698	11.5247	0.0237432
TCGA-A6-5660-01A-01R-1653-07	Tumor	2246.51	20.1192	112.141	18.8584	0	17.0341	60.023	61.2778	61.6189	0	17.598	14.5274	125.943	17.7422	100.172	6.63062	0.119715	21.6077	0.0172743	19.0884	15.5935	74.6924	16.5034	2347.05	78.9616	22.503	978.638	45.1238	138.366	602.522	14.6895	244.36	13.4351	43.1088	13.0115	5.04309	7.34801	30.1025	22.2832	17.4628	46.6637	48.2838	64.0475	178.845	27.222	36.2848	17.0577	0.0758262
TCGA-CK-6747-01A-11R-1839-07	Tumor	2133.55	24.6589	62.9789	18.0117	0	32.5259	65.851	67.734	28.5501	0	26.4585	11.3317	104.172	24.3618	103.141	7.17419	0.107426	26.7993	0.040824	39.0906	2.91144	85.0509	17.2673	2375.53	133.012	16.7381	1049.34	93.123	60.0501	372.506	23.7248	259.264	20.3685	25.9483	22.2352	6.4199	14.1712	25.2576	20.7243	10.0209	37.6063	68.1397	72.5946	165.882	24.8782	44.5207	17.7819	0.0148451
TCGA-4N-A93T-01A-11R-A37K-07	Tumor	6017.36	14.6777	27.2686	3.70113	2.08972	9.69386	60.3757	22.0584	5.93734	0	6.24146	8.91715	97.1124	11.4951	42.6998	5.67877	0.633428	29.8208	2.32059	5.76546	5.26308	34.6433	13.3072	1065.81	81.6327	18.0663	486.839	19.5052	23.7512	42.2148	32.6896	185.44	3.75973	42.8031	10.003	2.68	2.77773	18.6202	17.9001	0.166359	44.9853	109.272	56.7182	100.769	11.7627	10.533	4.31891	0.0447503
TCGA-AA-3952-01A-01R-1022-07	Tumor	4035.14	7.67686	59.2908	8.26358	0	20.8001	21.7455	26.3135	15.6297	0	13.945	7.50315	46.9624	6.25118	110.259	6.4964	0.561677	11.8726	0	31.4767	1.42718	52.7839	15.2905	619.033	422.881	10.7019	1129.4	70.0332	118.621	332.773	14.8313	151.192	15.3244	70.9183	8.93304	1.62453	7.28287	3.87534	22.0748	10.6184	17.1005	26.6553	79.3337	177.966	10.2483	13.3466	6.67161	0
TCGA-NH-A6GB-01A-11R-A37K-07	Tumor	2823.14	11.5053	61.6554	2.53437	0.0498016	26.559	59.2445	42.8331	72.6977	0	19.4479	9.94108	88.4668	12.0263	71.3252	7.46663	1.07299	42.1356	4.61331	26.0839	6.39244	83.7555	7.34158	1311.25	122.861	12.1388	361.652	52.3711	46.9555	451.526	19.9636	333.775	17.7436	42.2341	10.8774	5.87829	6.46348	14.4624	15.5588	1.99928	41.5988	94.7057	63.9999	133.969	16.0467	16.837	12.7027	0.0672372
TCGA-D5-6931-01A-11R-1928-07	Tumor	1182.02	27.392	78.5931	21.5541	0.0237654	38.2904	93.747	74.8183	30.1702	0	38.6264	14.5621	102.048	40.9242	127.51	13.7781	1.25636	30.9352	0.215292	53.2843	1.55287	98.1208	11.0419	2165.7	172.787	18.0742	945.266	101.103	93.3311	819.662	22.3483	356.272	25.8971	26.0539	23.728	8.40723	12.5983	28.8142	33.8816	0	31.4868	66.152	84.3061	158.619	34.663	31.9354	16.9753	0.0642768
TCGA-AA-3973-01A-01R-1022-07	Tumor	3627.97	19.5888	55.7405	33.2482	0	11.8061	49.4138	62.2615	21.8345	0	24.007	13.5331	93.163	14.2965	58.5616	5.63765	0.434268	25.1226	1.35611	15.7114	87.8963	35.2546	8.80874	2088.12	69.2718	23.0893	661.632	17.3902	86.2561	249.364	43.5001	96.194	12.2113	17.8647	27.1798	6.15313	5.76414	19.0738	18.8599	0	35.6618	74.9858	67.0583	153.059	30.3948	27.8265	5.34262	0.0802081
TCGA-AA-3841-01A-01R-0905-07	Tumor	1919.96	14.2465	17.0369	5.89441	0.418272	23.4699	118.347	41.4559	10.5097	0	9.07196	7.81594	100.872	6.17419	37.7053	12.2758	4.07891	36.0187	0	66.2218	34.2948	65.4418	5.91003	1184.43	120.977	40.5919	349.718	72.9739	52.1907	438.527	15.2928	213.028	5.62802	81.5496	11.8361	1.95852	3.41955	5.5231	48.1391	12.9479	17.9302	135.34	33.1091	238.277	15.4833	19.5655	3.13643	0.376545
TCGA-A6-6654-01A-21R-1839-07	Tumor	1119.75	20.7429	57.9681	138.11	0	30.3691	100.259	52.8246	85.156	0	24.3509	9.40709	85.0557	15.8409	68.9384	5.1961	0.227529	29.4937	0	101.426	6.24712	56.4783	7.95709	1820.27	119.907	13.6344	511.643	45.1244	373.184	2693.38	33.6375	379.479	24.1643	45.6601	19.2368	7.49583	20.1548	25.1166	40.4827	0.0617892	65.5802	75.3481	40.1056	100.997	29.7054	22.3747	10.9841	0.038756
TCGA-A6-2674-01B-04R-A277-07	Tumor	4682.85	10.7387	62.5651	6.61977	0.693597	27.1556	22.9442	21.2868	74.8733	6.05347	83.9303	11.3297	8.57776	44.9946	196.026	8.22499	1.22986	9.20332	0.467098	29.5475	1.3404	28.5042	7.19128	731.272	23.8743	8.75727	168.574	18.4925	250.775	1140.67	66.7745	129.585	22.6404	13.8307	40.1267	49.6735	15.6085	158.404	8.90214	2.53032	89.9423	24.0242	98.6498	26.0197	79.5034	11.8739	9.75756	0.624432
TCGA-AA-A02H-01A-01R-A089-07	Tumor	3680.16	12.2623	25.1574	9.22465	0.122768	42.7713	60.4615	40.4021	22.4636	0	14.8728	9.62254	73.4469	15.4874	75.6835	6.35896	0.199598	30.74	0.303209	22.5536	49.5884	46.868	7.68283	1534.49	125.505	16.8432	562.972	29.9449	66.6087	344.838	28.2811	195.226	12.48	29.3087	22.1388	6.20009	5.92506	15.2141	22.4835	0.175927	66.1476	97.1028	42.905	126.249	19.7076	24.5928	4.6034	0
TCGA-AA-3510-01A-01R-1410-07	Tumor	3123.36	20.6295	44.3759	5.99516	0	25.0412	53.5145	58.5924	7.49582	0	22.099	3.69452	48.372	13.2318	74.7476	10.7904	0.607761	18.4356	0.0267435	25.6833	5.33201	81.6377	15.6864	1679.74	136.895	11.1956	617.666	67.8211	63.436	167.128	25.6248	121.092	16.1687	27.6946	18.5199	3.80632	4.83665	14.6467	15.8006	1.5844	20.207	40.5419	61.8557	259.571	23.1122	29.1131	10.2627	0.029257
TCGA-AA-3562-01A-02R-0821-07	Tumor	3330.84	11.6565	52.1502	10.4845	0.07326	21.2131	53.4588	48.354	20.6946	0	10.8781	7.92611	72.1925	9.89631	69.5492	7.66193	0.17869	18.7609	0.0904976	19.2416	5.73091	81.8822	21.192	1830.83	85.4699	14.882	492.563	56.7497	114.107	471.589	19.342	178.655	12.7823	43.5772	10.4539	3.85241	7.63537	17.7581	22.4932	11.2386	32.5698	67.8541	52.4248	290.164	17.3585	30.0193	14.9634	0
TCGA-DM-A280-01A-12R-A16W-07	Tumor	9353.33	15.2563	47.1223	6.79675	0	11.004	36.0238	35.8443	7.37345	0	15.0552	5.95575	52.6247	8.57837	110.614	4.05395	0.232124	16.4172	0.0156353	12.9076	3.81602	76.4212	9.4351	1510.13	67.5878	6.06429	1184	61.0227	108.854	435.728	19.2069	431.462	11.8486	22.2847	21.0999	1.68691	3.78334	18.1561	25.234	0.136408	16.4899	39.1572	86.237	133.562	18.1874	17.801	6.866	0
TCGA-AA-A024-01A-02R-A00A-07	Tumor	5511.14	13.4423	40.1987	2.3902	0	21.9652	41.9167	32.4316	6.4161	0	11.8883	6.44574	92.0742	9.78614	50.8056	3.86326	0.837026	15.9829	0	8.38909	0.335091	52.241	9.6898	1175.09	68.7914	9.70532	537.741	19.6494	24.3823	80.9965	15.0511	294.409	3.17415	28.2508	10.6877	2.68503	2.17198	16.0315	14.0932	0	16.3686	52.403	44.7184	93.2078	16.4248	14.8906	2.15656	0
TCGA-AA-3522-01A-01R-0821-07	Tumor	2873.84	9.65259	85.8812	4.85753	0	12.7145	68.0804	51.6	10.3739	0	24.3733	7.7479	53.7454	15.8977	119.55	4.32668	0.336316	16.1935	0.0340929	6.29715	1.06831	77.3034	17.9612	3461.22	110.036	8.57255	1314.06	36.7222	60.7376	112.548	21.7899	254.606	11.5309	26.8712	41.5212	4.12293	4.06497	35.9799	12.4903	18.5057	47.9453	39.2598	108.297	162.287	22.5694	28.7167	9.36681	0
TCGA-CM-6168-01A-11R-1653-07	Tumor	1120.21	25.1418	75.7588	195.827	0	31.0963	64.5493	69.3015	112.998	0	25.4937	12.6928	64.7507	31.7653	113.711	5.94611	0.518082	27.3975	0.0180446	67.0214	2.06952	80.6899	14.5996	1889.61	116.547	13.5789	838.272	71.0191	229.16	1753.48	20.2775	430.225	16.9445	40.5405	35.2209	8.22525	27.746	30.8597	40.3367	5.04107	50.3086	63.3445	77.6585	127.543	41.1267	32.3274	17.6242	0.039598
TCGA-AA-3526-01A-02R-A32Z-07	Tumor	1078.13	17.427	100.582	3.3316	0	23.0156	44.5499	64.1822	27.7945	0	14.9086	7.96985	44.9897	31.0721	106.227	10.8104	0.477904	17.5183	1.41978	14.2332	10.9528	161.64	18.4582	2276.33	144.349	8.65298	718.209	82.6229	81.1344	454.633	8.74367	337.013	17.9897	33.6488	43.64	4.89529	6.7107	4.43722	20.0736	0.0562181	40.7129	85.1239	87.0434	194.085	24.0079	62.5039	19.9371	0.0352741
TCGA-G4-6314-01A-11R-1723-07	Tumor	2400.86	23.186	72.6743	539.038	0.0218966	29.5292	66.423	47.0895	86.8726	0	32.2472	8.86581	75.187	42.9603	90.1495	12.7175	0.445666	37.8271	0.144437	77.3853	4.42954	68.9408	26.0786	2263.85	114.022	19.3804	606.968	46.8351	221.262	2056.17	24.5481	193.002	19.5852	35.3369	13.0276	7.64291	13.5119	32.7809	31.461	0	36.0402	72.3515	71.9508	222.907	24.686	25.967	20.4257	0.0592614
TCGA-A6-3810-01B-04R-A277-07	Tumor	13051.3	10.6701	83.56	87.3402	0.225933	16.5667	16.4433	35.0138	94.7513	2.16912	107.578	18.0334	21.4846	57.6097	149.492	1.69039	0.771151	10.1726	0.669486	26.501	2.40154	28.7412	18.0611	1076.32	28.9578	10.4038	154.986	15.011	160.172	526.878	68.4934	133.689	30.2704	15.9553	46.6752	41.2422	19.8067	134.027	4.5075	0	161.608	17.3178	80.2091	10.6845	73.0088	31.0035	15.1565	0.284823
TCGA-G4-6315-01A-11R-1723-07	Tumor	2362.62	16.5179	65.4276	4.91452	0.410196	23.0418	59.626	38.9566	16.5272	0	23.8512	8.43235	88.8114	30.2847	113.302	11.4836	0.687508	34.6859	1.5615	58.2034	4.82711	83.9449	13.9212	2143.64	91.9237	15.7401	717.503	88.2327	38.9276	84.5598	37.206	272.415	17.4736	38.7557	23.6041	3.58979	16.2299	19.5788	26.6878	0	57.2072	135.943	104.954	260.084	20.114	21.1875	24.9055	0
TCGA-F4-6854-01A-11R-1928-07	Tumor	1687.11	23.2099	76.3895	132.753	0	23.4828	70.4661	83.4627	38.9233	0	41.1135	12.4712	104.78	29.7875	77.7981	9.58906	0.187635	35.788	0.131515	62.6128	15.0455	101.358	13.0476	1458.04	152.6	30.97	348.399	87.5781	90.8308	560.416	30.6634	158.333	22.9981	83.7935	17.1438	6.2039	23.2591	30.241	43.1105	0.0254999	58.1689	118.806	64.8099	192.661	29.7111	34.7924	16.4637	0.0159625
TCGA-AA-A02F-01A-01R-A089-07	Tumor	4960.84	10.9071	36.0173	17.2482	0.0780892	22.8164	102.544	38.6382	21.4974	0	32.5767	6.26566	30.9218	21.6472	173.006	12.3551	1.07853	17.8375	0.803218	36.2995	4.03041	102.69	21.3927	1165.51	178.528	9.29182	935.068	126.045	90.3836	309.512	16.4521	332.712	30.9436	19.1	31.5073	2.93896	11.5465	2.48834	16.9324	0.055964	65.0019	72.4116	102.672	158.902	17.5829	25.5637	23.71	0.0351402
TCGA-AZ-6605-01A-11R-1839-07	Tumor	1938.08	14.3916	54.8489	33.906	0	17.8564	49.7787	36.438	68.0381	0	18.3394	6.69033	62.8196	18.0187	96.4335	4.69658	0.157251	25.8593	0.0318711	72.0335	3.46774	65.6565	12.834	1281.15	53.6998	15.2541	622.883	40.3709	256.463	2026.81	23.7452	261.973	10.6719	43.1063	14.8834	4.62923	29.2297	24.7329	31.3545	12.5654	37.9113	68.5178	59.5397	142.552	20.2849	18.4788	9.84287	0.0696555
TCGA-D5-6924-01A-11R-1928-07	Tumor	1025.73	20.3342	53.5258	55.6735	3.40108	29.1771	72.0037	58.3182	72.3711	0	27.1992	12.4005	108.66	41.4372	84.278	8.75252	0.273664	37.4288	8.84123	82.1294	25.8714	65.4553	16.3472	1822.91	136.114	40.3749	421.248	91.5001	163.971	2301.48	22.0383	194.515	27.1119	41.3912	31.2903	8.03851	25.9241	28.7819	33.3299	7.19062	47.9144	124.762	55.1527	99.5959	28.0115	29.0801	21.8077	0.0303067
TCGA-DM-A28M-01A-12R-A16W-07	Tumor	7556.34	23.9789	37.0263	3.20398	0.0669775	6.86454	39.4748	39.8005	7.4091	0	31.1552	11.1716	58.0648	17.88	122.515	5.80676	0.141486	23.9412	0.264596	7.22825	0.894908	111.545	11.964	2765.65	139.348	11.0205	955.854	78.1632	36.2028	109.164	13.3697	142.516	21.3335	24.3238	21.7458	2.42886	3.01138	19.3074	20.7668	0.0191795	30.0122	48.5108	85.6491	115.174	19.8611	37.0792	10.3362	0
TCGA-DM-A1D4-01A-21R-A155-07	Tumor	4358.1	10.7129	47.8292	0.887945	0.431245	13.0802	44.1801	14.8812	5.60377	0	17.133	4.9774	34.6746	10.8072	92.1832	7.18704	0.136299	16.7589	0.0886943	3.04768	2.31006	35.6592	7.81071	977.073	65.3562	10.0763	765.012	37.2307	24.372	41.6568	13.1164	83.7371	19.9302	34.9905	22.043	2.06232	3.86326	17.1281	24.0642	0	38.1043	59.0498	56.8436	112.202	6.52038	11.2939	13.7526	0.0215472
TCGA-DM-A1D9-01A-11R-A155-07	Tumor	4588	14.242	38.1149	3.71454	0	9.53666	42.7527	33.0393	21.6642	0	37.2221	8.91598	35.6354	19.6904	104.938	8.01355	0.191981	12.2047	0.0194589	8.00603	1.00414	92.4508	16.6387	1601.25	147.981	11.7133	607.467	102.116	44.494	241.956	17.2004	117.295	16.5464	23.5634	13.0796	4.27744	2.90318	1.88199	30.856	0	32.1146	45.9645	84.991	155.781	12.2996	14.2636	17.9847	0.0212643
TCGA-D5-6928-01A-11R-1928-07	Tumor	473.764	25.5068	82.0269	43.015	0	38.836	106.02	54.7558	58.016	0	21.81	8.34054	58.9463	20.5998	111.183	7.87064	0.0597278	32.4375	0	76.6687	2.20452	77.7037	6.54781	1485.49	145.093	16.3134	691.499	57.3097	200.769	1221.84	33.9834	260.651	16.1413	38.2793	12.6572	9.31473	22.8201	22.8698	35.8933	5.03086	56.4557	62.0103	57.8379	156.311	32.883	23.4547	16.4127	0.165454
TCGA-AZ-6606-01A-11R-1839-07	Tumor	1137.96	21.9621	63.1092	7.32314	0	29.2706	83.9594	64.9252	15.5494	0	27.5151	9.11391	73.1102	16.1917	113.472	9.33374	0.171796	20.7843	0.142311	31.5116	0.525116	88.5911	10.2388	1888.57	2405.05	10.1973	763.833	95.2447	41.0394	111.207	31.3438	336.041	34.4091	46.6693	10.5642	5.21285	8.38851	21.4027	16.7371	1.01884	46.0832	44.9036	94.1097	111.811	24.637	37.3559	13.4121	0.0345999
TCGA-AA-A02W-01A-01R-A00A-07	Tumor	3037.22	18.4295	61.7876	16.8006	0.906726	19.9092	40.3356	49.8018	18.3402	0	30.5606	10.8092	73.5319	18.5044	107.116	13.3888	0.982429	34.6965	0.466448	14.8748	13.8818	61.6708	23.0302	1634.44	115.75	19.4352	650.866	37.1958	72.6023	187.22	25.7424	131.166	11.9348	27.1732	14.7307	6.20901	4.99757	16.8581	16.0009	22.5236	51.0937	82.9643	60.3939	218.084	20.612	26.7122	13.9072	0.0679819
TCGA-AA-3542-01A-02R-1873-07	Tumor	4328.33	4.69131	33.9637	1.23314	0.131027	6.43528	39.0828	30.5865	3.91682	0	4.73807	3.12513	36.5136	1.61224	47.1807	24.8908	0.887622	7.82378	0.179797	7.70754	8.15944	89.9442	10.2741	2403.52	111.102	6.54248	754.786	57.9199	25.404	63.2516	3.76115	131.248	2.30035	48.7883	6.13844	0.66187	1.9844	5.05865	11.9562	0.87656	6.9978	65.9523	28.2013	413.387	6.77295	12.4718	3.06771	0
TCGA-CK-6746-01A-11R-1839-07	Tumor	402.069	28.9104	107.907	2.61835	0	33.5342	93.2001	88.5314	7.70923	0	20.4321	14.8338	74.4495	12.2037	143.474	9.07087	0.0937711	52.418	0	31.164	3.67757	110.603	5.82024	4489.2	255.353	19.4017	874.896	111.794	41.6978	140.137	42.3303	234.448	33.4667	45.6079	30.2463	6.35372	7.15052	23.272	21.5925	1.15701	68.0088	39.984	69.2814	246.864	36.664	38.0698	25.4585	0.0208045
TCGA-F4-6569-01A-11R-1774-07	Tumor	1630.26	20.839	58.3334	53.4258	0.0568723	25.5004	58.4394	63.7821	60.6818	0	23.5932	7.51617	83.7223	14.7545	78.382	4.56172	0.261793	27.0398	0.0467416	124.828	13.6375	63.2318	15.8732	2937.22	101.737	12.637	723.034	49.7589	365.135	4196.04	25.3001	257.795	11.4872	39.7624	35.4831	6.06307	20.451	30.3458	41.0579	0.0271824	35.1622	81.3821	60.1681	98.9858	30.4797	32.898	8.42212	0.0170517
TCGA-AA-3529-01A-02R-0821-07	Tumor	1861.17	13.7406	62.0122	10.9835	6.53377	23.8958	77.2018	64.5495	16.2804	0	29.5514	9.7431	182.403	22.1229	104.636	10.6308	1.89632	26.1725	6.95252	15.7223	8.85766	88.6358	14.2719	2211.51	205.24	11.4575	773.951	67.9452	55.9284	239.15	13.4026	234.73	10.5114	41.9084	14.0203	5.35613	4.50439	22.176	42.5879	26.8205	29.3566	98.1066	86.409	207.465	27.634	45.0329	11.3577	0.0420156
TCGA-AA-3524-01A-02R-0821-07	Tumor	995.656	5.80137	110.788	2.72073	0	15.611	29.6505	40.9875	10.623	0	18.1231	6.1142	76.7642	8.20346	153.31	9.42413	2.17771	16.1089	0.183818	6.69497	21.192	129.27	16.453	3204.06	264.555	6.48344	856.268	76.8522	74.0104	312.673	14.2514	232.104	19.7596	29.7239	52.6114	5.07463	2.72585	19.7553	10.4519	0	40.2555	71.3153	106.277	231.37	12.7559	29.0614	16.1367	0
TCGA-AA-A02O-01A-21R-A16W-07	Tumor	3937.02	21.4392	28.705	2.85323	0	28.0779	77.3912	32.2658	5.29539	0	14.67	4.83901	416.901	11.8585	66.4147	21.6639	1.21575	23.4493	0.338044	34.0085	6.77003	54.4964	11.0429	1209.02	122.867	21.8241	826.711	60.4393	37.5409	148.512	19.2566	161.107	7.74388	18.4042	10.9359	1.79108	3.49738	9.22564	31.8103	17.5727	10.5417	66.2103	30.3182	241.829	12.2698	16.2901	3.43951	0.0264207
TCGA-CM-4752-01A-01R-1410-07	Tumor	4346.94	8.58147	49.7063	6.69594	0	10.7728	45.3537	33.2504	17.618	0	9.0164	6.08842	61.8284	9.77214	131.987	7.2823	0.130268	19.5008	0.29684	11.5539	6.02283	77.7311	8.85595	1739.51	89.9318	14.3808	785.867	58.8722	123.147	369.988	24.5976	154.562	6.88547	33.6758	10.9424	1.98652	6.02815	16.4584	17.4616	7.40735	37.385	74.8808	53.1176	169.356	16.6228	22.7309	10.4064	0.0361021
TCGA-AA-3692-01A-01R-0905-07	Tumor	3511.44	9.65937	63.3617	9.19715	0.306475	20.448	32.5377	38.1466	17.5677	0	23.7106	6.95345	62.9371	26.6782	104.321	16.0332	0.273982	20.5057	1.28637	14.8165	3.35016	95.0644	18.8663	2208.54	187.566	11.363	812.235	60.709	107.252	199.685	13.6387	122.951	15.3952	22.4435	16.6072	4.31893	7.04621	8.50166	16.7097	33.3776	33.4838	77.4907	82.6722	188.723	12.6176	28.7244	10.7376	0.0551574
TCGA-A6-5661-01A-01R-1653-07	Tumor	1092.16	21.9596	130.097	2.80174	0	28.2392	54.1686	80.6589	23.0449	0	21.6361	14.7264	63.0637	21.0622	170.856	6.31522	0.170416	28.0397	0.24159	19.0271	2.48346	111.827	9.26963	2273.74	91.1502	13.4718	1503.34	99.2736	66.8273	406.911	26.834	986.165	35.7595	41.9844	27.958	10.8394	6.66688	31.6858	19.5645	1.68291	39.7666	46.5382	117.622	138.82	36.3666	42.5806	15.5527	0
TCGA-AA-3520-01A-01R-0821-07	Tumor	2632.22	10.9008	88.6667	15.0487	0.0430374	27.7954	49.6997	40.7134	39.8985	0	41.8572	13.8963	52.6756	22.6692	84.2259	5.40425	0.943713	15.3566	0.0354131	32.6926	3.13481	116.04	24.1364	2279.07	112.288	12.4437	474.846	111.597	151.555	776.936	14.1393	271.924	20.3505	51.2302	18.4695	5.74604	12.2587	25.4883	26.8638	0.0615966	26.1793	48.6134	95.028	399.587	21.3868	22.9574	14.3675	0.0387236
TCGA-AY-5543-01A-01R-1653-07	Tumor	2605.53	7.85333	91.6919	2.15291	0.0304723	7.61466	43.1727	37.7258	13.5453	0	17.0052	8.88909	52.8857	25.7213	98.2622	2.44731	0.532363	20.4297	0.162987	10.3115	0.90204	153.037	16.0972	1696.9	122.503	7.87809	540.542	62.1578	44.4578	84.3327	16.8559	250.135	14.6711	49.4437	14.2304	3.74137	6.08002	23.8211	15.818	0	58.3546	64.0039	127.329	118.075	13.5519	14.7631	15.743	0.0137326
TCGA-AA-3534-01A-01R-0821-07	Tumor	3275.97	17.1754	87.5515	21.1492	0.139195	24.6546	51.1337	75.179	23.8055	0	63.3232	11.6435	91.7456	62.3459	97.4476	7.65674	1.0561	18.9941	16.1973	20.2048	40.381	70.2576	21.6418	3921.09	124.857	13.9637	570.731	75.5592	95.4901	269.737	23.4184	182.986	23.7248	23.9862	45.4037	4.90062	10.2769	24.4999	23.1953	0	34.0616	76.7662	77.5718	195.768	31.8749	41.0283	12.1814	0
TCGA-AA-3971-01A-01R-1022-07	Tumor	4623.33	9.63311	43.8958	19.8145	0.080621	19.9777	36.2754	28.4285	12.5363	0	15.3998	7.47649	57.8523	15.2525	51.3717	4.89021	0.294808	14.2093	0	18.4119	7.64977	71.7157	15.4173	1303.62	88.9495	14.2611	344.938	43.3617	64.1688	114.356	18.97	172.457	10.5223	38.1581	11.8564	4.07066	5.28599	18.2212	19.3593	39.2791	33.8751	65.1189	56.8579	145.461	15.4153	21.2709	9.67161	0.072599
TCGA-CA-6719-01A-11R-1839-07	Tumor	1407.81	19.8251	47.3378	174.162	0	23.3152	93.2172	55.3208	76.5109	0	21.114	11.2046	170.292	24.5579	124.914	9.16326	0.485824	36.8779	0	62.5536	5.08348	83.0751	9.50957	2902.74	133.75	24.4263	751.149	112.465	163.853	911.144	28.9097	254.538	18.3798	37.6591	11.9055	8.35465	18.2206	26.5381	31.083	0.0685021	82.3323	104.117	62.3921	81.879	29.5271	27.8084	13.5636	0.0215321
TCGA-AA-3818-01A-01R-0905-07	Tumor	2747.34	12.1564	70.1118	15.3016	0	22.0664	50.8575	48.172	13.1219	0	21.0973	10.9615	48.9133	22.3027	84.7325	7.22424	0.47905	23.2007	0.0808968	14.3697	7.55818	74.3898	17.6499	2114.61	166.901	14.3674	567.51	54.5874	53.3224	127.532	22.1186	315.543	11.8544	25.499	23.4694	4.14935	5.87532	23.7413	31.6771	0.0469302	32.5785	56.5476	74.6287	208.475	22.0452	22.0357	7.81363	0
TCGA-AD-6895-01A-11R-1928-07	Tumor	1739.59	38.1392	75.3242	64.807	0.0252591	43.525	92.249	73.2588	21.8408	0	8.82143	14.367	124.652	10.2847	186.715	14.0957	1.31447	49.3588	0.124792	49.5528	0.383697	127.084	5.4331	1812.53	142.849	19.4723	1203.4	93.4434	128.99	948.066	32.3166	1129.06	24.0077	35.8035	23.6174	5.74313	8.96797	24.7418	36.0425	0	45.3529	65.0317	92.6769	150.515	38.8295	30.7983	15.0753	0
TCGA-QG-A5YV-01A-11R-A28H-07	Tumor	1087.94	19.7903	67.3323	8.94495	0	26.9119	74.0836	39.6243	23.1831	0	24.9665	6.83726	66.4165	23.3843	175.079	13.59	0.464327	24.1512	0.219469	17.1356	7.83646	77.3984	18.9521	2028.17	101.562	16.1156	1124.48	116.208	38.745	156.951	17.4903	300.977	33.1042	32.9184	27.2156	5.00966	3.76279	24.7514	24.6563	0.19107	57.5474	85.5598	74.1878	241.752	17.092	26.4518	21.6682	0.0343203
TCGA-G4-6310-01A-11R-1723-07	Tumor	5233.16	15.9034	30.3549	1213.28	0.0322843	14.3781	65.9306	42.9403	75.4052	0	15.2332	7.87887	81.9576	29.1571	123.556	4.5587	0.0788057	28.7508	0.0265694	29.0246	16.0536	68.3911	13.0858	1728.71	65.2909	13.7239	795.176	37.7359	137.922	281.818	28.7913	225.913	7.75534	30.3883	29.6508	4.24518	2.05597	29.6233	19.5821	0	77.8328	64.1803	68.5837	75.1485	23.1517	20.8059	7.40593	0.0290759
TCGA-G4-6307-01A-11R-1723-07	Tumor	4512.03	16.5228	71.1136	5.71734	0	10.7299	50.1463	31.3728	8.44759	0	23.2976	7.91044	83.6698	6.71839	192.608	18.4586	0.387513	35.9344	0.127565	5.03626	14.733	67.6189	16.5784	927.482	122.416	17.0531	1044.79	57.8428	36.0656	94.9723	25.75	110.848	12.0469	31.1221	21.6158	2.11782	3.43803	7.48639	24.2008	0.427057	43.0042	86.801	62.5297	285.561	10.6638	19.4231	9.96262	0.0107391
TCGA-CM-5341-01A-01R-1410-07	Tumor	2574.64	4.56073	88.1203	1.99096	0	6.56361	17.842	23.8818	20.1756	0	5.04059	4.90057	38.4682	6.73238	220.714	2.14801	0.3153	4.67251	0	6.24641	3.15951	156.928	16.6942	5259.91	89.81	3.38918	1625.05	25.5942	169.578	162.64	7.30328	370.155	4.79711	36.1445	36.1375	1.34383	3.86453	15.2904	5.50233	0	15.776	21.5858	92.8091	63.091	11.8938	34.497	6.27505	0
TCGA-G4-6627-01A-11R-1774-07	Tumor	4040.94	17.5377	61.0303	379.961	0.0399904	17.9246	50.3689	37.613	74.5349	0	16.1289	9.6445	62.7975	17.0775	110.091	4.83062	0.324834	19.9258	1.7272	71.8192	5.76573	55.9645	8.81482	1220.68	93.1472	11.9103	936.957	32.7457	171.954	598.535	20.4473	288.748	12.5837	34.7951	24.3782	5.09211	11.3469	24.1418	22.307	0.0286648	33.8278	53.7244	93.8678	57.106	28.6685	25.3739	6.92124	0.0540221
TCGA-AA-3538-01A-01R-0821-07	Tumor	2774.09	13.239	50.923	10.1343	0.0389039	26.0084	45.2549	47.5435	28.0428	0	23.8954	8.56688	103.568	17.3037	102.279	9.56223	0.315843	24.0016	0.0319854	17.2032	13.1018	83.5819	12.0433	1893.41	122.909	18.5833	512.316	69.325	120.032	675.561	26.11	236.214	15.7466	69.8554	15.9229	5.06753	10.3496	28.4815	27.0395	2.84089	96.8481	128.359	58.7834	182.324	26.6934	39.5103	11.3406	0.0349934
TCGA-AA-3544-01A-01R-1873-07	Tumor	3146.7	7.87048	25.9979	3.01687	0	13.4603	42.6521	31.2092	27.5947	0	12.0042	6.63047	51.4405	8.5243	103.925	10.404	0.480255	13.9559	0	33.0615	1.47397	106.848	8.51988	1460.22	107.511	6.66458	633.655	78.5019	153.537	205.388	10.6061	243.327	12.1919	52.8836	9.5134	0.755647	9.03415	11.2979	24.0946	0.0604959	13.2014	57.9487	61.7149	340.243	10.7363	14.1244	5.0641	0
TCGA-AA-3496-01A-21R-1839-07	Tumor	672.232	18.5313	54.8904	7.66353	0	40.5139	65.8217	34.8903	37.9129	0	19.5962	6.96717	96.0484	17.8277	76.7247	5.88537	0.111116	37.4405	0.0984919	75.0353	10.4071	56.5762	8.43574	1682.73	85.2993	20.3547	584.666	39.565	109.575	705.729	38.3829	112.398	11.0494	22.5479	11.1021	5.25734	17.2637	24.1267	28.8786	0.0244476	44.5304	100.541	48.8291	82.5794	15.4561	19.3941	13.0852	0.0154301
TCGA-AM-5821-01A-01R-1653-07	Tumor	355.112	16.3138	113.19	0.77354	0.0230489	16.4525	54.7408	81.2386	16.0655	0	22.8818	7.31672	23.4746	5.66962	201.622	8.87953	0.769231	19.0389	0.608089	16.8599	3.99627	107.945	5.42921	2741.01	219.709	6.99293	1196.93	98.7295	110.959	683.485	6.46902	696.576	38.9998	35.8805	28.6015	4.33489	5.42651	30.7636	38.4753	0	18.1264	22.388	112.088	160.875	27.0451	35.3339	13.5036	0.0415882
TCGA-D5-6535-01A-11R-1723-07	Tumor	1634.95	13.5169	92.3155	2.55832	0	19.5793	65.3392	43.8061	20.3914	0	24.2612	12.491	111.333	27.6733	61.6857	5.15464	0.357952	32.841	0.10882	68.1346	3.11034	54.9981	6.64683	1254.61	61.7409	18.1	371.845	51.0182	65.6762	624.512	32.0521	275.815	22.856	91.8898	9.83499	9.60612	14.6436	23.2393	24.1785	7.51287	51.0591	99.5293	48.6774	136.827	24.5989	18.7441	10.9311	0.0396164
TCGA-D5-6532-01A-11R-1723-07	Tumor	1078.61	13.9353	102.775	4.33789	0.0867839	38.0198	61.0007	46.1899	13.6237	0	30.7784	15.6542	115.373	19.645	80.1386	6.3132	0.0880912	48.2006	0	25.2493	10.0438	108.035	15.4317	1700.16	143.68	33.3683	361.053	101.281	39.22	300.294	19.3339	186.702	22.8381	49.6305	32.0418	6.35222	7.89281	14.4249	20.5679	0.714886	47.635	87.2204	77.5476	158.188	17.9674	24.8814	18.4513	0.0390175
TCGA-AA-3930-01A-01R-1022-07	Tumor	1263.93	10.2442	55.8879	5.20349	0.175081	22.0814	58.0047	43.2757	14.2752	0	13.9321	10.7078	46.8904	11.495	79.1328	5.59858	1.47054	19.628	0.0960639	23.2861	0.26593	94.2961	5.41999	2774.04	171.882	8.72126	851.135	112.407	116.114	219.913	21.3032	279.698	23.2637	27.2115	22.2799	5.65413	9.41175	25.7432	14.3319	0	31.1761	36.6661	109.128	256.362	17.0451	30.5252	7.83903	0.105089
TCGA-AY-A54L-01A-11R-A28H-07	Tumor	3435.29	15.5437	60.4758	1.98575	0.423761	16.37	40.39	42.2751	20.4361	0	15.5485	9.81162	51.699	11.5698	134.666	5.89322	1.57613	18.0699	2.72309	5.84094	6.87962	72.4989	21.3018	1242.12	87.8015	18.1967	743.933	60.5035	18.2507	28.5372	13.7978	287.755	16.1495	31.1145	37.1964	2.97034	3.32185	2.70342	14.9062	0.0233806	35.142	60.3672	82.3058	120.875	21.8363	40.1328	16.9102	0.0146505
TCGA-AZ-4308-01A-01R-1410-07	Tumor	1487.38	10.0403	18.9283	18.1499	0.0781382	27.431	60.8419	20.8796	12.2037	0	5.28627	4.76177	68.1347	6.03132	45.0132	11.6016	1.3657	19.9872	0.193017	35.2596	33.7063	89.8576	5.20671	2274.73	81.8638	18.5397	296.178	65.0869	70.9752	636.291	8.52172	228.434	2.80083	55.5131	4.93819	0.520348	3.26176	4.53788	27.9281	0.89616	9.01423	66.8335	25.9569	222.818	9.58367	14.2505	2.05153	0
TCGA-5M-AATE-01A-11R-A41B-07	Tumor	5256.61	12.7916	41.3242	10.2293	0	14.2067	66.58	26.8322	21.3341	0	22.8241	8.7592	62.7643	23.6074	71.755	7.04503	0.0878961	29.1145	0.0891001	21.2104	2.62906	60.8607	11.359	1607.11	126.713	24.2713	280.81	71.611	40.1181	203.016	13.4887	123.434	19.6654	30.2285	21.9436	8.27166	7.0656	17.1671	33.0194	0	42.1042	82.9727	46.8009	101.501	12.2569	15.7868	15.6581	0.0243821
TCGA-F4-6704-01A-11R-1839-07	Tumor	2337.49	41.857	38.7325	357.469	0	20.2685	56.6162	71.1641	75.6284	0	22.3567	8.74343	26.9471	23.83	68.2319	9.47855	0.401759	19.6449	0.123857	129.95	1.40345	52.0331	16.3361	1539.94	104.304	12.4121	995.245	62.1718	240.617	1681.38	28.154	92.6795	10.7833	40.4052	24.0232	4.72182	15.2061	23.714	22.4744	0.0615777	36.8083	83.6826	40.3871	151.174	28.8614	23.2619	18.1703	0.0193558
TCGA-CM-6172-01A-11R-1653-07	Tumor	2078.3	22.6516	57.9863	14.2995	0.0229609	27.4351	89.4701	59.0813	27.162	0	52.6076	12.8789	139.976	28.6282	105.789	5.85402	0.33569	25.311	0.169951	62.5566	2.99625	90.3993	11.9265	1820.42	210.426	18.9879	749.804	33.7151	82.2385	466.537	45.8979	161.1	20.6052	60.3374	17.0556	5.02462	15.8931	35.1944	17.8991	0.0657744	59.485	78.6676	85.7508	58.0388	25.7636	26.0903	21.6485	0
TCGA-A6-6781-01A-22R-1928-07	Tumor	728.706	33.0941	75.6895	31.6	0.0238524	51.9049	87.6501	65.5886	70.9692	0	28.9085	11.8009	106.973	18.8076	101.43	8.26787	0.465122	33.7871	0.353276	150.312	4.56203	65.4704	11.528	2185.01	97.2362	16.4292	1126.04	63.6178	386.111	5288.33	37.0224	358.339	14.7873	41.7684	20.8398	5.49538	26.8736	28.9361	34.0679	0.0341751	20.111	80.655	67.0015	146.375	33.4945	15.1157	11.2327	0.0428943
TCGA-RU-A8FL-01A-11R-A37K-07	Tumor	2293.67	17.6382	28.061	1.39726	0	10.4992	40.8843	36.5666	2.21852	0	21.2006	10.3216	80.9814	8.91534	102.819	11.4809	0.305781	29.1221	0.014728	2.8942	0.707444	80.7123	6.89059	1280.05	101.584	15.2729	590.718	82.3418	18.4461	13.1921	12.5496	93.4395	15.1483	53.6941	8.06613	2.23755	2.55355	18.9005	23.942	0.179742	41.2054	86.8147	59.4602	176.707	10.2592	15.8081	14.3535	0
TCGA-AA-3821-01A-01R-1022-07	Tumor	1830.49	22.2822	95.9237	10.9443	0	33.6339	56.3127	68.12	23.5695	0	32.7624	15.5217	86.0457	23.2143	114.942	15.6272	0.524769	28.4992	0	23.9831	0.905061	87.7004	10.2777	1491.13	92.1693	15.2822	808.18	78.4153	111.77	613.42	24.3704	345.317	27.4622	30.0173	28.1135	6.75011	8.37615	38.5806	13.6449	0	32.2886	67.5101	98.1751	168.749	37.7375	33.097	12.868	0
TCGA-F4-6808-01A-11R-1839-07	Tumor	6921.7	9.16108	31.5074	6.43541	0.0682344	15.4145	39.6523	27.5551	14.905	0	13.1384	6.56696	70.5374	10.7999	126.838	9.24537	0.147808	33.8716	0.0560927	15.9562	44.323	51.6852	14.249	967.93	102.358	21.4148	578.004	79.7706	44.0695	200.191	12.3853	197.189	7.8304	49.3403	22.6663	2.08737	5.5889	11.424	29.6891	0.0651238	39.6053	108.387	48.4431	165.517	11.423	14.2067	14.6147	0.0204703
TCGA-AA-3994-01A-01R-1113-07	Tumor	3277.39	15.0005	68.9486	10.9424	0.0408969	28.2928	42.5723	45.6346	18.0892	0	16.1478	8.55718	532.502	22.2725	64.9009	6.93574	1.29487	15.7102	0.437136	17.1761	0.558323	75.4896	9.73116	3031.41	107.568	10.4324	693.845	48.7212	105.764	242.492	15.2363	342.387	12.9065	30.5343	18.0406	2.98217	4.96376	18.9348	31.6814	22.5421	19.4647	44.3828	98.4392	259.35	20.1113	21.5855	6.26645	0
TCGA-AZ-6607-01A-11R-1839-07	Tumor	2268.64	18.1332	63.0587	50.7937	0.0300454	27.1563	86.0254	47.0256	113.508	0	23.9963	10.1436	123.178	14.2348	77.4869	3.78742	0.4637	21.8639	0.0494747	74.1452	4.51392	50.2257	6.12205	1814.35	49.9595	16.2026	914.902	25.9705	376.219	5753.1	37.11	637.66	7.57594	43.6289	20.9967	8.6711	14.0141	35.8628	78.998	0	81.6085	90.6108	88.7612	115.876	34.5647	15.1453	6.05935	0.0811225
TCGA-DM-A1D7-01A-11R-A155-07	Tumor	2553.53	13.3187	70.0117	7.32443	0	20.4452	58.9109	28.942	13.3202	0	24.7843	7.72559	73.3118	12.0778	113.474	8.65884	0.112279	23.2577	0	14.5271	0.797092	102.712	12.7577	1333.29	295.773	15.8931	945.164	75.3863	57.8819	152.595	21.3749	252.885	17.3962	181.86	15.5506	1.31283	8.69817	22.4654	18.7756	0.0197668	54.2237	46.2122	90.746	183.744	12.5211	11.8473	15.8685	0
TCGA-AD-A5EJ-01A-11R-A28H-07	Tumor	1663.22	23.9016	68.4664	4.92758	0	37.1628	64.0217	62.0032	15.5836	0	28.0549	5.81934	76.0403	14.6257	126.319	11.3015	0.507198	31.4811	3.40919	27.1982	1.29236	78.9324	13.5914	2205.04	102.96	9.38316	851.636	85.8632	70.0901	493.901	27.4789	536.953	27.3994	30.2218	21.446	5.33991	7.98921	20.146	16.7276	1.62638	20.2807	72.8177	82.5753	159.342	26.5371	29.5819	17.9993	0
TCGA-D5-6932-01A-11R-1928-07	Tumor	3209.2	16.9576	67.0157	45.9581	0.0183685	24.615	78.2106	38.0515	27.1686	0	17.6703	11.8533	80.3885	14.908	67.9851	5.42464	0.298915	30.7281	0.0303131	42.5972	50.5489	74.0689	6.83139	2056.46	92.79	16.3698	542.66	63.6293	126.586	728.501	24.9006	202.219	11.7153	45.1709	18.3682	5.31955	11.8523	21.5895	11.7699	0	23.3112	73.98	62.6889	212.187	16.2475	19.6564	10.1813	0
TCGA-5M-AAT5-01A-21R-A41B-07	Tumor	2420.55	13.8059	40.6497	5.01695	1.70966	24.5388	67.9898	32.5549	15.3476	0	24.8468	5.08772	55.9328	24.0126	76.1707	8.08883	1.79599	30.7822	7.43041	9.358	3.57733	106.214	12.6046	2174.85	115.838	11.2993	501.322	108.253	43.0838	125.201	18.032	272.948	19.5616	34.6178	14.3656	8.2889	3.45646	11.026	18.1729	0	56.4919	94.6639	94.2605	240.99	13.1358	31.0716	16.0608	0.018772
TCGA-AD-6901-01A-11R-1928-07	Tumor	3096.73	28.6885	58.4909	10.4207	0	30.7091	114.759	43.6508	35.0678	0	13.9098	9.35097	88.6151	18.9037	96.0379	8.68079	1.38379	26.6026	0	58.3534	21.5981	61.6931	18.7716	2247.6	106.29	32.7702	687.079	34.1797	253.188	1700.02	51.625	400.559	6.68568	44.0518	9.63678	4.02872	17.8175	21.3681	33.8479	0	50.5945	56.2471	48.9746	85.7768	25.9687	19.4805	8.85749	0.0706986
TCGA-AA-3848-01A-01R-0905-07	Tumor	1620.42	18.6776	22.3659	5.55803	0.711632	39.3696	86.4864	36.7817	5.94271	0	14.4552	8.03754	78.4609	11.258	45.0356	22.761	1.20116	42.2552	0.540687	59.1406	2.82614	37.7385	5.58034	1427.55	86.0763	32.0843	467.916	71.7542	30.0796	181.537	22.4354	156.348	8.68701	44.8481	6.91692	2.51311	3.5742	5.7865	30.8583	3.60892	13.9016	64.1524	29.9105	295.618	16.5151	20.3546	3.17207	0
TCGA-AA-3543-01A-01R-0826-07	Tumor	1203.91	17.1209	63.8399	1.87717	0	16.9188	53.5879	53.9614	16.8113	0	20.308	9.19073	84.7555	9.50031	80.3101	13.7007	0.71387	23.4111	0.0344094	17.1797	1.01623	100.269	6.67021	1210.03	111.096	11.7465	943.844	40.9328	87.1056	402.87	27.3896	475.741	14.1625	47.3379	16.6126	4.28222	4.84461	20.257	16.9032	2.03818	23.9731	38.2857	68.4023	328.325	19.1146	25.3111	9.467	0
TCGA-AZ-5407-01A-01R-1723-07	Tumor	1359.57	17.2058	75.2687	6.04693	0	18.3471	64.9015	48.4142	14.4892	0	15.2248	13.2997	102.558	14.9812	116.856	4.88453	0	19.5617	0.0619653	16.712	0.609426	93.3404	15.5717	3834.2	86.8176	9.43878	928.814	67.3429	42.4011	50.8149	22.8062	321.038	14.1812	27.5448	31.9544	3.6739	5.12758	20.6187	19.4415	0.035996	15.7516	42.1484	75.7693	166.699	16.8683	24.328	13.5448	0.0225602
TCGA-A6-5667-01A-21R-1723-07	Tumor	2254.82	18.2326	55.7323	266.01	0	21.0267	93.824	49.0985	38.2677	0	20.4883	9.06387	91.419	22.7612	155.342	11.4567	0.232175	39.1109	0.0723104	40.7381	22.0248	100.331	11.0465	1686.74	110.232	16.2394	1153.95	68.0072	81.0485	454.546	37.1396	268.028	22.6936	41.793	22.6715	7.39562	8.04821	17.4056	25.6546	26.7731	87.955	181.742	75.1762	201.189	21.9884	37.1953	17.3047	0.0197575
TCGA-AA-A00W-01A-01R-A002-07	Tumor	1670.63	13.9124	49.7882	2.48193	0.129995	23.3279	57.4402	32.9012	7.4015	0	33.4429	13.6324	94.7936	16.3295	51.4774	5.61214	1.44418	29.563	2.71125	20.2053	4.60676	85.2854	11.6362	1413.89	137.362	18.1325	258.988	69.5885	23.3335	31.5627	28.4244	185.578	11.6007	51.8144	21.5782	5.92956	6.12741	16.9727	24.8536	0.124282	44.5321	103.248	64.3793	207.859	15.4328	16.5059	10.0461	0
TCGA-AA-3664-01A-01R-0905-07	Tumor	5485.83	20.872	37.3305	6.23381	0	25.101	41.4283	80.9514	13.343	0	41.7899	12.3537	47.3064	20.8707	109.336	13.4976	0.235767	22.6416	0.0477744	13.9187	0.704898	62.4506	9.19562	1183.71	69.6	11.4097	428.351	58.9599	57.8812	188.391	27.7186	142.584	33.1439	33.9439	12.7174	6.68701	6.72137	12.2872	11.399	0.498977	62.9367	48.1209	59.4945	128.278	34.5749	26.3457	13.4507	0
TCGA-AD-6964-01A-11R-1928-07	Tumor	2142.61	32.4376	78.3024	5.46947	0.0880474	48.0336	68.8419	58.0657	18.1627	0	11.9061	9.35899	94.8326	20.3956	104.848	8.72391	0.357705	33.8154	0.169075	69.2234	0.623752	78.3659	8.64699	1908.85	103.154	17.3958	802.069	53.5613	187.852	1484.02	47.651	176.406	14.5046	27.8331	22.6592	4.12178	16.0419	21.1183	30.5724	0	21.396	59.0563	59.1973	168	25.1437	22.8751	8.24075	0
TCGA-DM-A285-01A-11R-A16W-07	Tumor	2961.81	9.84249	45.4537	33.1623	0	17.0268	54.5802	48.2058	44.0592	0	14.1057	9.48239	100.701	20.622	117.971	9.0628	0.248445	29.0557	0	10.1075	2.47594	54.8644	12.5196	1353.7	139.529	10.0706	750.087	69.7991	120.465	820.357	14.9342	189.533	11.4774	38.9766	14.7122	5.35374	8.99341	13.6423	28.6277	0	71.715	63.5089	62.9556	140.195	17.3257	16.9826	17.0017	0.0786093
TCGA-A6-5664-01A-21R-1839-07	Tumor	1989.02	21.7963	52.333	123.228	0.0819445	22.9835	57.341	55.6519	77.5782	0	57.1806	8.82483	66.7768	27.3199	82.7205	6.23199	0.349844	24.267	29.2531	129.757	11.4218	64.2804	17.4391	2437.13	63.2286	14.2403	802.527	63.639	225.905	1625.15	26.4341	304.05	17.1323	32.124	22.5129	6.25747	13.2895	19.426	22.9612	2.90818	32.9736	58.741	72.3659	143.695	29.064	27.0307	14.8811	0
TCGA-A6-A5ZU-01A-11R-A28H-07	Tumor	5705.33	16.4613	27.7692	5.4627	0	21.3292	50.7407	50.2051	27.6893	0	12.1085	7.3046	73.7661	15.7441	83.3354	4.37491	0.24142	15.6734	0.139743	18.6773	2.83483	47.2337	5.13903	1232.06	23.1961	13.1403	450.362	22.6659	119.968	817.9	7.71471	308.14	5.21286	42.213	8.5726	2.92188	5.49265	12.6412	26.4362	0	40.2096	56.4413	34.3799	39.6562	21.9967	18.169	2.97938	0.0381664
TCGA-F4-6806-01A-11R-1839-07	Tumor	1495.48	19.1063	61.6137	21.7519	10.8517	25.6108	69.4824	47.5714	33.6808	0	17.6258	6.63819	98.9399	26.8404	66.3664	2.84102	0.254624	24.1911	11.7211	16.8113	5.10302	77.3582	11.4695	1915.68	100.074	20.1553	576.235	33.7525	65.6303	435.454	31.487	275.689	8.72689	29.1003	20.8427	4.48483	7.68089	20.9259	20.5713	0	36.2966	95.8608	65.4187	101.774	21.846	31.4459	4.50451	0
TCGA-F4-6703-01A-11R-1839-07	Tumor	1227.19	13.6171	71.2334	36.1971	0.0151259	19.6105	74.0053	38.8872	78.2957	0	30.6221	5.10806	43.6224	21.3399	80.9432	4.60279	0.60093	17.0282	1.21729	100.536	3.04763	65.8793	7.56988	1621.4	101.693	12.5908	647.05	39.9229	346.36	4024.65	17.1099	311.72	14.7769	36.9866	17.1514	6.68556	24.6586	27.7905	46.1931	10.8356	22.6423	53.2565	62.1378	102.33	23.7422	11.8108	3.97101	0.0815398
TCGA-AA-3972-01A-01R-1022-07	Tumor	3561.42	9.10506	48.6248	3.16294	0	13.7639	38.2848	33.2673	16.3802	0	14.5234	10.5016	57.8044	14.6029	62.8299	3.48218	1.14212	16.5021	0.224915	17.6032	2.84522	87.0603	5.20091	1798.29	81.3089	10.5917	321.208	69.2778	69.5648	278.745	13.3392	336.783	11.7332	36.0564	24.8816	4.22949	5.31938	16.8233	12.2809	0.0559281	29.3998	49.7598	83.7119	132.618	15.2676	17.3482	12.0555	0
TCGA-AA-3869-01A-01R-1022-07	Tumor	5191.57	7.67101	85.5729	5.90567	0	14.7719	43.8317	43.87	15.7509	0	29.866	8.69816	580.625	25.1143	90.1662	4.64904	2.64631	13.3637	3.01906	26.1017	3.40994	84.9534	13.5241	2072.12	99.4904	11.9092	528.437	62.8388	123.035	252.522	14.4816	341.021	23.8681	84.7892	18.8314	4.02088	10.0303	25.1508	16.5232	0.10733	69.2174	52.8026	86.0438	163.471	21.6251	17.7558	13.1918	0
TCGA-CM-6678-01A-11R-1839-07	Tumor	3562.53	20.9331	47.0162	25.2108	0.0484692	13.1681	47.5746	58.3889	18.5449	0	25.3838	10.6283	97.2131	19.2855	120.63	6.74468	0.197102	29.1218	0.478949	30.2729	6.11186	67.4648	13.1015	2111.29	98.1354	17.8294	1313.07	39.8147	72.3429	229.301	15.4912	303.893	14.2097	20.3153	20.5164	2.56776	5.65367	23.1552	24.1541	1.1816	19.9046	50.4139	80.41	80.2658	24.1862	26.2536	6.03911	0.0873656
TCGA-AA-A00F-01A-01R-A002-07	Tumor	5677.6	13.387	32.6393	8.71564	1.24585	14.5264	46.4878	28.0564	16.4705	0	21.3298	9.54544	47.3253	8.64231	69.1975	9.71354	2.22081	14.8224	0.793834	24.9609	3.05111	37.6969	13.304	835.134	128.904	11.0947	386.316	51.9553	191.082	483.519	26.5692	151.332	11.3734	32.3969	7.49784	3.5423	6.38874	12.1428	36.9001	2.18865	44.2634	61.158	40.0369	175.697	16.852	13.9307	10.986	0.0361653
TCGA-G4-6628-01A-11R-1839-07	Tumor	870.038	39.106	90.3885	26.3514	0	34.0255	79.5179	94.2902	24.3626	0	25.1288	18.4662	80.2045	14.231	165.213	8.99063	0.0335224	44.827	3.49306	79.6592	4.00402	118.767	16.4679	2709.07	141.024	15.1806	1052.73	104.655	164.557	304.791	42.7986	234.212	28.7	46.4758	22.6822	6.45969	12.0241	26.8088	48.1914	19.5755	69.5965	50.0252	85.2391	298.005	26.5359	28.3798	22.176	0.0185678
TCGA-G4-6303-01A-11R-1774-07	Tumor	1366.19	23.2621	62.219	146.339	0.0192633	40.4643	79.2428	51.7765	28.9312	0	23.5221	17.2861	228.694	22.5215	91.6779	7.40724	0.172567	41.1433	0.810463	82.0951	8.64822	36.0388	9.56784	2730.36	84.8688	29.6271	649.322	42.034	98.6888	611.016	49.9088	156.822	27.3485	52.882	12.2421	14.2349	14.6229	33.4007	20.167	0	74.1522	71.6847	66.6997	87.9399	26.1052	36.2533	20.0587	0.0347141
TCGA-AA-3947-01A-01R-1022-07	Tumor	1430.47	6.35835	119.865	3.92701	0	4.78512	12.3528	68.1609	27.2912	0	26.6577	11.7238	10.8598	23.799	322.158	1.5388	0.211451	5.35523	0.785162	4.50863	0.395083	208.158	36.4114	3740.97	90.8269	5.35954	1228.98	80.7127	181.499	196.932	11.0978	445.009	42.1099	10.08	59.5256	4.53865	9.55193	40.7291	2.6616	0	28.3873	6.74323	159.23	34.6255	20.3137	71.2003	21.283	0.0780559
TCGA-AA-3986-01A-02R-1022-07	Tumor	1377.1	14.9887	56.5593	8.27026	0.0312732	17.8742	41.1786	45.1725	16.9407	0	20.7808	5.95243	61.0913	31.7766	62.849	7.14052	1.04224	17.648	7.49214	21.6944	33.3899	59.3116	12.881	1597.46	47.3313	13.0331	438.627	42.9205	75.9533	210.954	17.5299	86.45	10.6826	31.1002	19.896	3.97781	6.12704	18.4858	16.6728	2.82431	29.8615	73.8365	56.2867	179.177	20.9346	26.9388	7.07967	0.0844978
TCGA-DM-A28F-01A-11R-A32Y-07	Tumor	4168.09	13.8875	67.7591	3.46121	0.0620579	20.5825	83.5205	33.8761	13.7724	0	17.1171	19.7411	75.9024	14.3664	120.713	6.31477	1.51255	25.537	0.242517	9.69768	1.57782	92.9865	9.65828	1195.77	89.1678	20.9348	682.017	73.5439	46.4946	275.085	23.9668	280.211	25.0318	38.8365	11.9676	6.16609	4.13863	19.8598	18.8185	0	41.1752	112.457	68.1639	281.121	11.5274	13.8778	8.70165	0.0139355
TCGA-A6-A566-01A-11R-A28H-07	Tumor	2220.38	21.7161	61.262	21.2438	0	20.5788	47.6816	49.8195	65.0919	0	29.4133	9.85032	37.9178	14.2397	100.333	9.092	0.401309	17.4971	0.0677535	229.095	1.58309	74.4005	12.8212	1389.82	84.7906	13.6955	721.384	55.3407	773.145	3923.06	30.2319	267.968	15.4895	30.8449	25.3688	5.27766	47.2616	30.8668	31.6481	6.25217	24.1466	48.6259	73.1371	84.6998	29.2576	27.594	8.11749	0.172892
TCGA-AA-3673-01A-01R-0905-07	Tumor	2351.91	13.9284	71.122	10.2528	0.0328855	18.8233	55.2511	48.0068	22.3221	0	37.681	13.0674	61.0562	20.9032	110.906	8.53949	1.79216	16.4265	0.162522	24.4019	2.79867	76.483	18.0385	1743.86	144.913	21.057	573.548	89.8323	108.995	447.66	20.6993	174.498	17.9802	45.107	56.5566	6.73922	9.02596	24.365	29.1947	0.0943452	42.7896	84.5119	84.3071	308.354	21.3311	28.2077	15.0111	0
TCGA-F4-6807-01A-11R-1839-07	Tumor	2128.37	14.2905	74.7202	205.641	0.0463185	18.2728	70.635	42.769	104.532	0	22.9883	7.63893	79.9812	36.2116	114.003	5.26855	0.226066	28.8461	0.13353	91.5229	3.23767	44.4856	12.5618	2521.63	78.0273	17.0078	766.402	80.667	198.738	1172.06	20.7621	180.393	12.4238	32.6032	27.5697	6.80982	15.6724	16.5465	28.2287	0	36.0982	64.5699	68.749	130.591	21.9949	13.3301	17.1434	0.0208986
TCGA-AA-3968-01A-01R-1022-07	Tumor	7987.78	21.5597	61.1492	14.6328	0.0404897	13.3006	51.1384	163.857	29.4632	0	33.8537	7.67159	45.9385	13.7505	68.8229	10.0898	0.164364	29.8912	0.0999213	21.3439	12.4713	52.153	8.77974	1470.84	108.958	14.069	288.524	64.5978	141.723	528.531	27.3009	109.971	29.9136	31.1249	36.4789	5.42381	12.887	26.9638	16.578	0.0580285	56.1347	63.9325	57.234	209.83	35.4452	44.8902	13.6257	0.218584
TCGA-DM-A28A-01A-21R-A32Y-07	Tumor	2524.5	19.9063	51.1195	7.69613	0	60.8087	103.685	45.9628	30.007	0	44.6918	12.8954	45.895	25.013	145.948	18.3035	0.829986	37.6668	0.0731102	29.7045	10.3836	62.0894	16.5378	1990.23	141.674	22.0377	1164.23	64.7835	110.633	1250.52	22.5312	286.215	30.1514	40.2647	17.344	8.70473	7.02139	36.4749	22.8509	5.2185	72.5874	75.3948	50.7832	311.758	20.7218	22.623	14.3186	0
TCGA-4T-AA8H-01A-11R-A41B-07	Tumor	3178.68	28.6555	42.0402	6.96518	0	24.9885	49.9316	43.4213	7.50361	0	19.6303	13.6277	98.2213	10.0814	60.9411	4.63684	0.181815	20.595	0.0204354	8.18409	0.188727	47.6592	6.79829	1149.45	98.8583	14.3144	685.146	38.3069	14.3835	44.1579	22.7856	236.902	8.77912	22.1337	21.3625	4.0964	2.30019	19.3613	13.3498	0.0356618	14.1005	34.139	44.725	94.1391	22.8335	24.3567	7.91292	0.0223387
TCGA-AA-3855-01A-01R-1022-07	Tumor	2449.55	11.5381	55.2749	10.3261	0.0600752	18.3118	38.9074	30.9307	23.5349	0	13.9871	7.02538	54.9012	11.5246	84.2046	9.48375	0.879264	17.9177	23.7225	22.4688	13.2795	68.2325	9.61564	1509.69	102.834	12.1139	638.627	55.9879	60.6003	123.172	19.3001	150.444	13.6045	39.0837	15.7239	3.33894	5.20427	17.4189	22.2147	25.0252	32.9269	78.236	58.3544	161.158	14.9833	21.6108	9.21968	0.0541579
TCGA-G4-6298-01A-11R-1723-07	Tumor	7201.7	15.6427	31.8426	18.5216	0	18.1661	63.5598	35.4776	31.777	0	16.6409	15.3435	70.4642	19.7625	100.386	9.46159	0.571955	27.6563	0.0579398	11.9364	2.17284	44.9682	15.5324	2871.85	107.8	15.3428	585.203	28.7842	82.5155	746.865	12.2424	284.691	22.2337	20.2456	13.6477	3.43555	3.84928	22.3104	30.1684	0	41.5248	89.7862	65.5698	143.954	15.0994	14.3224	11.7067	0
TCGA-AA-3506-01A-01R-1410-07	Tumor	1910.97	17.0188	45.2541	22.6184	0.515683	24.5956	83.6733	57.3532	33.0224	0	11.9544	8.32434	99.0809	21.0198	57.2621	11.5407	0.977794	33.9666	12.7331	25.3501	14.877	89.4679	11.5369	2449.09	104.457	18.9991	798.252	81.7903	63.3654	411.074	15.9121	251.242	12.0674	33.89	14.8189	2.36735	5.22118	10.6222	39.0835	35.5975	12.6149	89.3587	46.4619	226.597	19.8398	29.8951	5.62468	0
TCGA-CM-6163-01A-11R-1653-07	Tumor	1932.58	24.8663	35.214	14.2858	0	14.3545	77.4492	66.1839	27.8013	0	24.2732	8.69284	73.2257	15.7635	69.5354	3.42629	0.0971833	22.827	0.112528	27.5946	2.18006	56.5011	8.53919	1472.22	78.2793	18.4742	425.732	42.6084	78.8674	392.107	23.7137	204.05	33.9981	44.3375	15.2077	6.26165	9.06372	29.2689	30.0938	1.76374	48.3533	71.1791	50.1382	60.1617	35.5237	34.7392	14.4602	0.0307898
TCGA-CK-5916-01A-11R-1653-07	Tumor	2092.62	30.1042	87.6838	49.5243	0.0265853	29.3647	76.1456	102.878	29.6477	0	15.072	11.7644	88.6197	29.65	161.873	4.3951	0.345408	37.2664	0	42.9051	1.3714	83.8258	13.03	2839.58	178.895	12.2046	902.723	88.1216	129.723	630.785	51.4505	394.385	54.7618	54.5983	31.8169	11.5121	9.69762	42.6634	26.9591	0.038022	45.3647	45.781	88.0607	143.629	33.598	40.4171	16.1352	0.0478535
TCGA-CK-6748-01A-11R-1839-07	Tumor	3086.53	14.0961	67.1124	94.3107	0.121165	28.1837	80.6073	64.6922	63.3857	0	15.0879	9.40494	104.497	13.6603	75.4923	1.7925	0.365602	26.8604	1.06822	61.4051	25.8024	59.865	7.94675	2689.56	165.768	21.9591	585.755	23.4591	211.69	1778.42	27.1489	298.053	6.70691	32.1496	35.4853	4.94922	12.8409	20.0421	21.4036	7.78737	48.319	83.6544	72.8785	66.12	34.0289	21.337	3.14969	0.0155469
TCGA-AA-A004-01A-01R-A00A-07	Tumor	989.308	19.1087	23.7751	6.65219	0	27.7721	76.475	24.04	3.58062	0	7.63885	2.65001	63.1594	5.65212	23.761	15.2614	2.35103	33.4368	0.350189	121.977	9.17307	53.1027	1.37405	181.125	83.3016	14.9091	261.014	64.4233	29.2954	199.735	22.5978	76.4632	3.54675	216.414	3.1638	0.781223	9.46862	5.06444	39.0419	4.02426	8.97035	86.2466	11.2258	624.425	10.1658	12.6553	0.754107	0
TCGA-AA-A03F-01A-11R-A16W-07	Tumor	3922.07	21.3086	14.963	7.66117	0	29.0887	72.8484	23.6592	7.74735	0	6.91763	2.85494	105.794	4.5544	23.8162	11.7657	1.01903	26.7193	0.0448467	22.1468	0.579496	30.6706	5.88776	710.624	62.7269	19.1058	349.004	33.6105	20.3256	81.9989	12.8484	233.062	3.50858	43.712	3.12151	1.27648	4.7669	6.82694	23.3147	0.156311	8.35162	66.5869	19.4734	225.586	9.12194	8.82808	2.52737	0
TCGA-A6-2686-01A-01R-A32Z-07	Tumor	4715.41	24.9106	58.9657	10.0342	0	14.8668	94.385	96.6669	23.2879	0	7.73237	3.86187	86.717	11.3083	132.567	6.45036	0.190782	26.6251	0.0296905	23.4845	1.09654	92.0883	10.5504	2067.24	288.073	16.3136	790.443	75.3704	116.721	208.084	20.3134	371.18	11.3807	24.4373	23.6855	4.90666	4.69461	21.0686	25.3505	2.87205	31.5993	43.6287	44.0361	161.203	34.889	27.3825	6.20311	0.0487486
TCGA-F4-6855-01A-11R-1928-07	Tumor	3175.97	27.5722	54.8468	15.7933	0	22.5296	92.4066	76.4961	64.0609	0	17.7125	9.41954	95.9685	36.5535	101.975	5.69886	0.421048	31.9917	0.0266982	47.9544	2.11407	51.454	17.2223	3591.64	104.874	17.5041	997.393	35.7557	303.563	3118.94	34.1281	221.526	20.5293	22.5612	27.5629	7.20941	17.8503	31.2986	30.9064	0.0463705	47.0352	68.5353	65.5365	87.1021	31.1507	33.3222	10.9925	0
TCGA-CA-6715-01A-21R-1839-07	Tumor	1220.28	13.597	89.5216	10.0546	0.117611	27.7714	79.0136	50.9796	20.0524	0	31.3258	11.2797	80.7187	37.2002	78.5335	4.49162	0.111485	46.2432	0.612864	28.6527	104.459	107.523	13.4873	1993.44	99.7121	33.6407	415.946	95.3749	57.7717	407.723	15.9372	251.388	25.6059	35.3504	29.5681	9.2023	12.1259	23.669	19.5047	0	43.3682	115.422	77.944	163.767	15.7568	23.2906	21.5325	0
TCGA-AA-3666-01A-02R-0905-07	Tumor	5563.87	11.5818	50.0082	4.13313	0	12.0905	36.3982	54.0393	41.1599	0	22.4983	16.0318	42.9717	24.6509	77.0714	7.72934	0.118666	16.1278	0.400773	20.9274	2.07023	129.198	13.515	2168.05	104.712	10.4995	336.857	116.357	76.1691	148.577	15.6672	320.945	26.742	186.742	12.0328	3.57664	7.90664	25.3869	16.0157	38.1726	49.4337	70.2609	99.9346	154.338	18.6999	35.0135	20.7798	0.0438722
TCGA-NH-A50U-01A-33R-A37K-07	Tumor	4221.27	27.9184	38.2334	18.6252	0	18.6579	64.6425	37.5519	13.4794	0	25.7042	8.25031	83.4055	9.1498	107.037	16.072	0.434396	23.2396	0.011038	30.4102	2.11017	61.8328	21.4844	1799.04	151.412	25.3423	878.951	75.4998	75.0604	382.758	23.2252	182.902	15.4201	25.5357	17.3944	5.76033	8.80813	24.4338	22.0508	0.976663	36.5026	85.95	51.6158	289.388	17.3969	28.922	19.4761	0.0481658
TCGA-DM-A1D0-01A-11R-A155-07	Tumor	4221.78	13.778	58.8407	0.701476	0	9.51276	55.9982	31.6443	2.62325	0	24.5837	7.31415	1057.65	12.9682	121.262	8.89525	0.0917801	25.2997	0.0836641	8.3618	1.49133	82.0376	9.57118	880.963	181.465	16.4803	650.05	79.2254	27.475	46.3956	13.3776	184.773	14.0843	62.6756	10.6688	1.54964	3.09587	0.727026	15.1935	0	32.0292	64.6328	79.8187	78.8185	10.9141	8.24648	16.3696	0.0406798
TCGA-A6-2675-01A-02R-1723-07	Tumor	3093.2	17.3165	59.2533	43.265	0	21.9375	79.3376	37.7188	53.4175	0	13.9296	9.5597	120.695	16.8726	94.9732	5.24435	0.293424	31.1724	0.636872	35.721	6.73573	79.6378	8.14761	1823.27	77.9067	23.0334	639.933	32.6099	178.186	1419.9	34.2481	192.867	8.07243	39.5517	12.9081	6.85552	12.9737	29.3259	24.3409	3.58545	53.2983	89.8146	57.2313	65.2951	24.1383	20.4635	6.83948	0.0232574
TCGA-CK-5913-01A-11R-1653-07	Tumor	1050.54	21.9926	99.8611	5.43756	0	22.0471	74.2508	79.2742	27.4854	0	5.55908	15.0092	103.252	10.5022	143.054	8.05387	0.164279	33.9673	0.0665344	32.4941	3.55954	104.313	8.79117	2088.27	265.984	11.9202	1186.92	119.234	100.307	985.361	38.4639	510.966	37.7008	62.4004	31.0017	7.32942	11.4051	21.0533	29.0177	0.0290022	34.124	71.2297	81.1713	236.03	27.3358	36.4448	9.13418	0.0364283
TCGA-AA-3560-01A-01R-0821-07	Tumor	4210.81	14.2761	42.3431	5.23392	0	30.4425	50.8135	78.0265	16.1835	0	14.1285	5.46864	41.3038	10.769	97.5864	2.73667	0.231913	10.7853	0.508806	15.1969	2.88824	121.102	16.5588	3766.1	162.748	10.3187	918.825	131.213	69.725	113.576	27.0138	273.875	10.6068	23.7741	7.18239	2.40148	5.26488	8.59961	14.4493	2.8625	22.4079	68.8828	39.0211	56.8556	17.2931	23.0724	7.26183	0.0427762
TCGA-G4-6311-01A-11R-1723-07	Tumor	1977.48	14.3081	61.5871	14.4384	0	23.5553	81.2677	34.7712	48.7559	0	21.5264	12.1804	113.642	12.9452	89.7129	7.51306	0.286547	35.504	0.0207468	21.2046	3.05951	65.3898	8.79556	1910.49	89.2886	18.9699	549.421	65.0109	165.831	1948.43	23.7929	336.388	29.7096	61.7938	13.4841	6.30173	8.17956	22.7734	28.8983	0	56.612	102.846	67.9341	131.744	19.8788	16.7666	14.8007	0.136007
TCGA-A6-5656-01A-21R-1839-07	Tumor	3101.91	11.2696	42.807	80.631	0	16.6271	56.6805	20.5055	13.0521	0	15.7941	10.1382	78.0195	8.51561	56.9215	3.91619	0.569264	20.0028	0.0910181	2.48536	16.7655	72.3457	10.1394	1092.45	97.3261	26.2332	264.762	44.3518	33.6171	89.7795	15.5689	87.5885	11.2963	36.7118	8.97691	2.73335	2.54309	12.3863	25.9301	0	28.0652	94.4755	46.3254	73.6399	9.8886	13.1994	7.64031	0
TCGA-AA-3525-01A-02R-0826-07	Tumor	1797.72	11.7261	84.3394	4.57046	0	19.8758	47.5497	63.5402	9.32663	0	20.9806	9.39405	68.8939	9.20845	80.7378	9.23303	1.01972	20.4496	0	17.4096	1.36935	85.0838	6.92572	2481.32	98.4308	11.1447	817.135	80.5575	55.3919	108.736	21.7921	296.042	16.4593	34.2808	17.8699	3.2582	5.12035	21.6679	13.2782	24.8952	21.8567	50.1116	73.8889	287.843	21.5476	26.6435	9.11524	0
TCGA-D5-6922-01A-11R-1928-07	Tumor	2239.51	26.8791	88.196	282.695	0	30.6611	89.497	59.0172	47.1438	0	34.2135	16.3573	116.973	17.6198	104.986	14.7017	0.259481	47.4461	0	64.9696	4.81645	94.3932	21.3148	1932.66	156.284	28.6488	513.257	123.629	114.179	1181.95	42.691	140.432	15.3192	56.3945	13.1135	12.4415	17.3325	23.9296	51.215	3.38669	102.261	163.017	55.968	192.082	28.9073	31.5482	29.2871	0.0383006
TCGA-DM-A288-01A-11R-A16W-07	Tumor	3161.05	12.862	48.4482	4.54399	0	26.8824	58.4772	37.1705	12.8543	0	18.0334	9.43052	76.9769	12.8249	82.307	6.51888	0.478563	26.2125	0	8.10466	4.1354	62.2068	7.05778	3773.81	122.792	15.2473	572.344	81.8359	55.6186	160.189	29.2871	527.678	14.1751	36.0789	31.6893	2.8499	3.34332	29.6789	31.729	0	47.6471	81.4251	80.9284	127.466	18.6534	22.3815	15.4388	0.022086
TCGA-D5-6536-01A-11R-1723-07	Tumor	3250.2	24.2948	43.2014	10.4122	0.0213534	28.495	66.4634	47.0766	22.3742	0	23.5245	13.8991	56.2536	14.6692	76.6642	6.74077	1.26537	25.6957	0.0526317	64.3829	76.0105	35.3942	11.1727	745.253	126.373	15.0505	678.482	51.5748	120.404	642.264	34.3421	151.36	24.0985	21.8594	23.0342	2.97675	11.6495	11.1412	15.0237	0	34.9091	78.7306	59.9313	77.6442	22.7837	25.9669	9.85837	0.0383961
TCGA-AA-A01G-01A-01R-A002-07	Tumor	2159.14	9.25185	58.8732	4.96746	0.0446426	25.529	78.9668	30.3159	11.1895	0	30.7783	8.78486	89.2693	23.5726	97.3982	11.3248	0.290227	38.8179	0.330656	18.0715	0.677765	77.8324	10.2274	1141.4	209.019	12.7179	621.68	85.2309	40.7052	205.266	15.8766	214.627	15.4083	32.5548	11.516	5.77916	7.4513	22.3881	16.5094	10.6841	38.8189	76.5862	72.8566	314.35	14.8094	19.0614	12.4466	0
TCGA-NH-A8F7-01A-11R-A41B-07	Tumor	4915.19	20.1225	51.1194	38.632	0	29.214	62.3266	44.6112	23.506	0	34.0384	9.12913	125.61	40.8745	57.3601	7.36507	0.368479	36.4447	0.0487088	9.82592	13.2011	60.1566	11.8192	1972.87	66.9882	33.3184	320.436	52.4199	17.5106	89.163	24.4163	171.059	16.8679	30.8982	22.8473	8.69758	6.35765	13.9975	31.02	3.70127	47.3548	113.393	45.0159	97.6233	18.7912	20.5605	12.7543	0.0177762
TCGA-AA-3667-01A-01R-0905-07	Tumor	1172.99	11.362	16.4488	3.80616	0.124985	37.8341	71.4065	21.42	5.22027	0	5.69876	5.00364	98.0269	4.7581	24.6866	9.3184	1.06625	26.7616	0.102828	31.6162	10.4354	47.0729	4.60331	2299.84	101.465	16.1877	203.302	67.4978	25.2916	166.332	12.7095	161.964	4.02068	51.8889	7.13383	1.807	1.02869	5.03949	42.7617	1.52218	12.0817	130.024	31.3631	164.447	8.65682	13.1144	3.53514	0
TCGA-AD-6899-01A-11R-1928-07	Tumor	4708.53	30.9646	88.9983	48.0617	0	30.7313	90.3383	64.4951	55.4717	0	19.962	13.9516	108.942	32.9844	105.371	6.42427	0.213153	24.4061	0.0143439	88.259	2.94742	70.7877	14.1203	1747.92	107.066	25.8024	632.384	64.7646	140.904	1213.16	26.2973	213.475	14.3489	49.0908	10.0011	6.94456	16.0252	24.2076	31.4347	7.04276	38.4416	99.7029	59.8077	72.8281	29.0495	25.6534	25.9418	0.0944893
TCGA-A6-5665-01A-01R-1653-07	Tumor	2189.77	25.6192	96.3335	1.46679	0	17.3734	61.2637	78.2391	11.8176	0	21.5479	6.41712	96.1191	8.19845	136.443	10.4645	0.052708	27.3523	0.124592	8.57494	1.57622	101.428	8.05408	4014.22	110.082	10.1782	1241.21	112.384	42.0719	98.7797	42.4036	644.322	29.7318	28.5018	33.4666	4.82504	2.90998	34.7818	17.578	17.7285	40.1815	50.4348	100.501	200.574	25.057	31.5809	24.1191	0.0194769
TCGA-AA-A00L-01A-01R-A002-07	Tumor	3839.82	9.88611	20.0361	3.65326	1.44427	23.5788	44.1084	23.8844	11.8531	0	24.4791	5.66314	97.7453	25.6242	61.009	4.11604	0.368901	36.4146	0.849054	16.5616	18.1072	96.5575	8.41262	1493.22	70.3783	23.7922	260.189	54.8279	36.3349	133.021	28.6519	156.371	12.3116	26.9981	8.97491	6.99013	8.78534	18.3461	18.7223	7.09657	25.4519	61.9471	51.253	159.967	12.6105	17.3474	7.73577	0
TCGA-A6-2677-01B-02R-A277-07	Tumor	1162.44	6.53067	86.7576	78.8882	0.171409	12.6792	17.8173	19.6845	72.6706	1.64545	114.711	14.2545	38.8968	54.9487	134.373	7.08539	0.779999	20.8988	0.451456	22.2654	1.82172	43.3034	27.6782	852.614	35.5196	12.3038	165.399	23.8511	107.507	254.042	56.3556	65.6504	35.2207	13.817	36.3881	50.6262	13.3511	87.5768	6.64568	3.68464	71.0992	26.0071	95.2823	30.432	39.6462	18.6874	16.8722	0.154299
TCGA-QG-A5YX-01A-11R-A28H-07	Tumor	1039.04	11.5636	72.3083	3.5015	0	24.5112	59.4308	27.814	8.13292	0	23.9934	8.24243	127.946	18.9757	106.003	7.15879	0.0294555	29.3046	0	8.86139	0.851704	85.2029	14.0983	1377.59	105.565	23.1389	849.138	84.5255	36.2199	76.233	16.6354	248.804	16.9633	55.6651	31.7158	5.64022	6.81093	29.7013	16.2619	0.881661	41.5124	77.3304	42.1422	126.729	13.1028	17.5357	18.8354	0.0325613
TCGA-CM-5863-01A-21R-1839-07	Tumor	4358.97	14.8382	44.6288	45.1153	0.0175394	25.2686	58.7634	43.4213	31.5967	0	13.8278	8.71249	81.5329	17.8228	81.6345	3.74662	0.228313	18.9622	0.910347	38.5298	1.54608	56.8992	7.76095	1591.15	96.9916	10.236	1046.42	33.152	160.184	734.097	26.5515	401.287	7.76736	53.429	19.5488	4.14271	4.85421	19.7909	18.4637	2.86835	30.3802	49.4557	53.0694	64.0266	24.2197	15.6142	5.4695	0.0158356
TCGA-AA-3864-01A-01R-1022-07	Tumor	2169.45	22.3335	117.275	2.92677	0	25.9869	46.944	80.8588	21.2744	0	42.6867	10.4861	54.0221	23.7913	156.811	13.5696	0.682609	26.5568	0	13.1783	1.47686	138.709	12.5388	2163.87	212.963	9.47314	1221.3	129.133	140.747	430.768	13.6227	349.937	37.8924	37.3812	40.021	6.17024	8.50931	11.2161	25.1709	0	32.4721	50.9276	133.474	393.579	30.8949	51.6239	19.5305	0
TCGA-AA-3975-01A-01R-1022-07	Tumor	3865.06	9.80675	34.2736	9.47186	0	14.9051	56.0362	29.1751	11.6882	0	12.4087	6.73534	103.99	9.40517	37.1178	6.09561	0.772322	29.0974	0.097733	36.1219	39.3809	49.9208	9.15185	1359.1	94.3725	27.2278	205.816	42.3036	68.8252	239.099	23.625	103.915	8.97647	40.9767	9.58948	4.30819	6.72188	14.3982	21.47	0.0567514	32.2652	103.715	41.8179	181.061	12.5255	16.1716	6.55946	0
TCGA-A6-6137-01A-11R-1774-07	Tumor	1377.83	18.0658	62.9393	10.9958	0	33.2602	60.9463	41.9135	14.5201	0	21.4624	9.487	157.529	19.6775	71.5637	6.58085	0.188982	39.6211	0.121775	70.8515	2.50421	61.239	11.3317	1646.51	115.928	25.2659	587.345	48.8804	63.7819	177.336	33.601	185.119	11.5194	52.7599	14.8609	7.74604	18.4269	28.0991	20.0847	0.0302932	61.1206	97.705	58.0362	119.275	21.0325	21.0622	10.897	0
TCGA-AA-A00J-01A-02R-A002-07	Tumor	2531.26	23.3757	69.3988	10.2737	0.357999	52.5236	62.4717	74.3605	22.9236	0	41.564	9.56987	43.8557	16.6665	67.7025	3.64324	1.22834	25.7672	0.163665	31.9418	6.03939	54.915	9.11265	1402.94	154.426	13.3442	573.198	84.095	122.307	398.856	58.3695	168.878	33.8569	19.81	26.0709	8.14389	7.7457	23.0398	10.885	1.31113	26.4564	38.1953	69.4722	178.682	29.9885	21.0628	6.39909	0
TCGA-AA-3852-01A-01R-0905-07	Tumor	3507.85	18.361	39.3881	7.60684	0	25.7564	44.2224	46.3171	18.9988	0	28.0812	8.78546	50.2941	15.3408	89.4835	18.3403	1.27284	21.2737	0	26.2238	0.990979	64.5494	10.2754	1919.21	144.104	10.7407	828.121	66.9893	97.987	733.893	18.3084	193.106	13.4903	22.7025	22.5481	2.77637	6.47187	12.2262	36.3209	0	17.4347	47.9181	48.1606	264.162	16.993	26.5623	7.05907	0.0391334
TCGA-AA-3856-01A-01R-0905-07	Tumor	2273.97	11.9617	63.8282	8.3698	0	20.1146	42.6814	38.2438	16.6011	0	12.5298	5.16928	73.9325	17.5124	84.1081	7.78731	1.61861	24.1637	0.068286	12.6752	11.1309	70.8627	11.6146	1481.32	97.2559	13.9118	530.508	64.779	75.4621	111.338	21.3506	147.475	9.60898	32.6895	22.8654	4.39407	5.44985	14.1526	17.603	4.04382	36.2042	83.9032	49.2609	190.233	16.4163	19.0454	8.71243	0.0995712
TCGA-CK-4952-01A-01R-1723-07	Tumor	1785.45	32.2873	77.3967	3.57122	0	59.1048	68.6334	99.0289	13.9535	0	58.1253	15.3755	55.4208	28.6125	123.425	15.309	0.152411	28.3898	0.0171688	29.8779	0.696091	100.37	15.6258	1728.21	166.131	14.5051	861.354	139.619	63.784	198.12	24.3382	222.929	55.2373	42.1502	15.331	7.22226	7.41764	23.7674	13.7178	0.657034	30.305	96.6345	88.0909	318.516	29.0836	46.9116	26.9609	0.0187753
TCGA-A6-A56B-01A-31R-A28H-07	Tumor	2997.6	17.057	40.5641	54.4857	0	28.1177	77.6367	51.7549	36.0719	0	12.6008	17.5462	48.0181	16.2266	108.093	12.2275	1.64513	32.5275	0	22.7186	2.16004	46.2041	12.9219	2100.84	70.5806	24.8404	617.739	108.558	118.925	1188.71	29.9167	230.096	27.3679	38.7389	8.56975	8.76626	11.6491	23.3832	23.0339	1.80353	73.4562	44.215	61.8679	127.413	26.5478	25.6927	23.7596	0
TCGA-CM-4746-01A-01R-1410-07	Tumor	1453.79	9.69426	61.3914	1.10235	0	24.3179	55.1991	52.4284	3.42107	0	7.16505	5.21454	48.9922	8.08605	96.9927	7.23729	0.499934	13.9573	0.0595781	9.8967	1.31886	110.02	10.2272	3028.65	110.428	7.27506	627.927	53.5557	24.1396	69.968	10.3932	212.824	10.4009	34.6923	25.5313	2.17646	2.0136	9.56947	11.7737	36.6176	18.992	81.8673	53.6385	198.823	14.8823	29.5172	4.66287	0
TCGA-G4-6295-01A-11R-1723-07	Tumor	1102.99	16.566	37.4764	5.37791	0.104053	20.0723	62.4172	50.9734	27.1948	0	19.8117	7.88871	40.1005	36.8927	130.766	13.2872	0.972531	25.9668	0.299741	31.5682	1.14559	81.931	18.4849	2134.11	137.831	10.7422	476.606	123.088	65.1412	174.607	6.17418	157.182	24.9604	37.6521	18.6958	6.61654	9.15757	34.8608	26.7748	10.3651	57.7469	120.635	92.2691	458.951	17.3429	17.1934	42.1916	0.046869
TCGA-DM-A28H-01A-11R-A16W-07	Tumor	2793.54	9.11115	67.951	5.14013	0	23.6276	50.3968	36.2942	8.98147	0	43.1972	12.0975	33.6191	9.14588	168.984	13.9536	0.0395456	21.9852	0.0400475	11.7223	5.67038	122.138	14.0604	2083.16	160.712	18.4095	679.225	79.2019	44.5181	139.264	15.1492	118.463	28.0099	51.3412	14.6923	4.0475	10.0296	25.0736	16.8518	22.4322	28.494	50.3288	52.6441	214.802	12.887	20.3123	32.044	0.087723
TCGA-CM-5349-01A-21R-1723-07	Tumor	5480.7	20.8854	36.2618	187.286	0.0906395	20.6665	54.8167	55.3147	49.3634	0	23.7806	9.2338	48.4851	17.9205	118.354	9.2342	0.165638	23.4501	0.26099	14.6353	12.7954	87.4706	10.5629	1710.16	295.635	12.8231	858.367	59.996	218.774	599.293	17.7701	244.908	21.7676	37.6979	16.5926	2.80792	8.28269	11.2212	23.1753	6.75285	44.9529	83.6047	83.7553	92.5692	23.5702	27.402	15.5356	0.0408078
TCGA-NH-A5IV-01A-42R-A37K-07	Tumor	4738.7	52.727	65.4472	2.1782	0	45.8436	78.1112	79.2157	8.93811	0	38.6378	18.1246	136.917	27.649	75.9722	14.7227	0.193103	40.6338	0	41.8653	1.05439	62.6439	16.9126	1850.26	99.8344	24.2313	872.755	95.5095	111.9	341.722	47.8328	239.931	26.2188	28.64	20.7686	9.26162	11.0804	23.9638	26.0234	2.0166	26.8004	52.3397	64.2352	143.07	26.6618	26.521	13.429	0.0987082
TCGA-AZ-5403-01A-01R-1653-07	Tumor	2179.99	14.34	125.535	30.3099	0	12.3603	41.0401	74.2792	62.2204	0	10.2961	8.9999	57.2591	9.57826	170.763	7.59927	0.240492	13.4585	0	22.1347	4.87433	127.537	22.3354	2484.46	99.5873	9.57114	982.13	70.076	215.967	631.635	13.705	341.551	10.7056	51.9308	16.7812	2.99973	9.51378	20.0526	21.2076	0	42.8459	70.7239	83.1376	209.89	25.4271	54.1794	16.6228	0.041018
TCGA-A6-5656-01B-02R-A277-07	Tumor	7502.05	3.90063	80.4205	69.0857	0.883582	16.2588	11.2685	15.3313	86.217	0	98.2582	20.8651	12.5453	47.6187	131.103	0.648055	0.380115	7.26496	0.641654	6.19676	2.52536	44.5095	20.5627	449.897	25.2596	8.27718	106.564	13.8428	208.221	456.73	41.6856	84.9383	20.1439	10.7829	37.0765	33.8812	12.2163	114.541	7.444	0	99.1704	15.2124	118.34	9.96997	58.0719	10.9716	9.21197	0.514644
TCGA-AA-3844-01A-01R-1022-07	Tumor	5771.48	12.8439	60.8375	3.24619	0.18422	14.5715	27.1313	49.8123	10.9627	0	38.3237	3.74414	25.9407	16.5466	108.792	7.26008	1.10753	14.123	5.51777	13.6476	1.73378	94.865	11.6361	1821.52	147.479	13.1081	664.41	70.6027	55.6972	143.212	17.508	218.709	17.0507	28.3584	19.8529	3.0438	7.25667	15.9934	20.9519	9.66047	31.4731	46.0914	103.308	243.114	20.7996	27.0384	10.7472	0
TCGA-AA-3877-01A-01R-1022-07	Tumor	1809.59	18.087	76.5034	24.6319	0.0811658	20.2103	37.0542	61.1065	36.3337	0	21.5685	14.6672	46.5726	19.3333	114.738	10.7431	0.362741	18.2257	2.30481	33.2377	2.34158	97.6648	4.79229	1819.9	109.853	9.71534	707.602	76.3909	155.05	569.255	18.224	364.637	22.1098	37.5337	25.1049	4.6018	12.0965	30.0943	30.0384	5.17637	25.3865	43.7947	91.4119	367.971	28.1787	26.3096	12.4495	0.0365747
TCGA-CM-6676-01A-11R-1839-07	Tumor	2462.06	17.4026	60.5669	61.9038	0	21.1037	68.3753	41.7671	54.8026	0	19.973	11.468	114.831	15.6481	99.1616	7.1975	0.415254	41.8517	0.52562	32.185	16.1297	71.2406	13.8584	1274.36	142.103	18.3758	649.744	51.5396	107.942	456.697	27.0658	161.929	9.83886	27.7109	21.393	5.12113	10.6844	16.2642	30.8718	6.04092	45.0221	166.535	72.6811	136.614	20.2802	27.6662	11.3343	0.038362
TCGA-AZ-6601-01A-11R-1774-07	Tumor	3961.95	26.6714	82.4729	36.0427	0	30.3305	63.8718	67.4957	21.9997	0	42.6628	15.1171	104.112	18.4475	118.555	15.1718	0.11904	35.1559	0.0172493	63.6878	1.90624	94.862	14.8036	1786.55	116.471	15.1692	873.731	133.623	249.878	639.423	39.0234	490.116	32.928	35.0943	27.4431	6.48382	14.8374	28.3575	34.7632	0.119943	33.6115	46.1122	85.3055	293.842	23.4554	41.5976	19.8553	0.0377077
TCGA-AA-3509-01A-01R-1410-07	Tumor	1169.97	8.94591	50.8237	6.73721	0.536983	17.5052	39.3242	32.4347	24.5154	0	33.1763	11.6833	46.6397	32.4015	117.109	8.93959	1.02864	15.0725	2.62034	21.6429	16.1906	62.4686	31.0084	1713.88	87.0293	15.1866	859.77	42.1834	81.3683	234.556	14.891	330.493	26.3381	57.3102	17.0762	3.94429	11.7812	28.206	13.5574	0	44.1446	61.374	95.6284	170.169	16.856	26.4533	15.7932	0
TCGA-AA-3548-01A-01R-1873-07	Tumor	4161.82	12.5986	32.2512	7.56408	0.193768	10.3495	46.6294	29.9827	15.2241	0	12.4068	8.26478	54.0284	10.8063	72.9396	11.4321	0.850556	14.5356	0.0957314	9.59239	1.35367	79.8485	13.6143	1141.23	124.816	15.9395	497.495	82.649	90.7213	316.066	9.98504	143.549	9.35411	69.2281	8.4817	1.67274	3.21307	10.9806	19.7284	2.05547	15.7134	45.0156	65.5823	425.469	10.8832	14.6915	6.05113	0
TCGA-A6-2683-01A-01R-0821-07	Tumor	2249.14	10.9525	14.1771	5.04948	0	26.6719	105.774	23.3757	4.15209	0	8.28856	5.89625	106.054	9.42868	25.7825	6.94798	0.573529	36.3084	0	51.3808	2.08008	38.9397	3.43566	3407.63	122.647	39.0615	372.303	56.3394	16.0539	111.443	26.0792	106.904	3.46077	54.2706	3.68818	1.2578	2.59257	6.54838	39.0086	6.48499	11.4368	86.8305	26.2088	91.0229	10.2775	8.71368	1.35844	0
TCGA-CM-4751-01A-02R-1839-07	Tumor	2525.33	18.136	56.7895	24.2473	0	13.9002	62.7615	31.8136	38.4606	0	18.1202	7.57342	86.9237	7.06833	131.179	9.58705	0.554705	14.8021	0.0591391	47.6804	1.66361	80.1131	7.84947	1471.95	105.693	13.1376	797.004	78.9344	117.996	499.062	22.5793	211.745	10.4554	32.1689	12.7483	4.49397	9.83053	18.3901	39.9116	14.158	22.1995	44.4722	75.1015	131.21	17.5756	15.4253	14.8526	0.0970283
TCGA-AA-3811-01A-01R-1022-07	Tumor	3852.32	33.5814	26.8776	9.09052	0.0399836	29.0334	75.8625	54.154	13.8097	0	29.4507	7.27041	55.6373	10.0124	41.0708	11.8375	0.390116	27.287	0	27.4963	10.1444	53.8026	2.22075	1645.34	157.5	19.0323	477.459	92.6053	83.1156	289.57	81.594	204.516	26.1254	45.6504	23.1158	6.68518	8.24495	18.1382	14.2021	2.75206	22.7189	54.0153	42.559	314.644	27.0565	22.6968	1.17275	0.0359753
TCGA-CK-4951-01A-01R-1410-07	Tumor	3415.83	15.2664	90.6677	5.54805	0	15.0585	58.6106	58.1038	32.5121	0	11.0809	13.7739	63.637	26.1906	143.764	11.1659	0.199769	23.5588	0	34.3368	0.799879	110.884	10.5978	1424.02	151.382	17.0289	996.469	99.7874	186.566	1036.47	22.2835	397.944	19.6718	51.3089	21.3661	3.06319	9.31124	22.6268	25.0595	0	22.9295	56.1148	81.2272	187.058	27.5975	13.5632	11.2759	0
TCGA-A6-2684-01A-01R-1410-07	Tumor	2974.97	13.5871	25.8628	116.753	0.592667	36.2024	90.6198	42.7038	34.4899	0	17.4806	7.34504	57.9235	14.556	108.493	11.6927	3.16475	19.1765	0.13938	59.272	4.37053	83.4508	16.7471	2902.31	115.525	22.0781	839.05	89.8763	154.304	698.768	19.3742	465.019	9.19363	36.5833	15.6277	3.08982	5.50349	12.1015	46.3581	12.1937	15.0887	56.1179	52.7129	182.699	15.9241	21.6033	5.68467	0.0380676
TCGA-A6-3809-01B-04R-A277-07	Tumor	13417.5	4.59858	35.1118	2.86845	0	5.02256	6.72228	9.08219	27.5375	0	42.5629	5.90796	3.13264	13.4145	39.2717	0.779184	0.366787	2.83754	0	4.32503	0	21.4496	2.34581	224.948	21.9179	2.09954	181.22	10.6019	40.9321	159.033	10.6055	50.8798	14.4552	4.10343	19.7281	9.45793	3.40781	31.382	5.07874	0.970179	34.4213	6.90543	44.6699	16.9117	20.9536	8.30904	2.75347	0.0406758
TCGA-AA-3715-01A-01R-0905-07	Tumor	685.271	20.2518	27.6045	5.13685	0.289405	41.4417	60.9047	48.495	11.8268	0	6.41629	8.18223	43.6546	5.59303	71.2998	15.0185	4.84543	42.1803	0.190562	65.2263	3.07629	77.0866	4.03131	2052.51	167.511	21.1308	689.321	78.7344	116.077	1135.15	12.0064	699.292	5.37618	55.4912	7.10478	4.57088	3.41797	9.97847	51.1671	11.7805	10.0137	32.5362	49.5107	221.828	23.1084	20.1004	3.03856	0
TCGA-A6-5665-01B-03R-2302-07	Tumor	81318.9	12.6319	29.0485	27.7873	0	13.3097	32.2745	26.5992	52.6044	1.29509	34.6071	7.92253	36.599	10.7349	36.7637	4.5156	0.394687	12.465	0	15.8127	0.163874	21.0724	9.14927	388.066	35.5936	8.64838	372.858	22.7685	65.9229	347.681	60.8372	258.61	9.6281	8.26135	14.577	20.7587	12.0091	25.0875	8.91533	1.70135	75.6798	27.3468	26.2879	10.9527	24.6087	18.8823	7.81673	0.024259
TCGA-AZ-4315-01A-01R-1410-07	Tumor	2243.4	11.9516	55.5858	5.46951	0.4794	15.1424	43.2189	71.9394	12.9183	0	11.8426	5.176	37.7634	7.74957	194.58	6.58394	0.460461	12.576	0.502248	11.8281	2.24999	192.097	9.89735	2733.18	96.6421	9.08706	1085.35	90.3223	90.094	337.733	6.40316	581.791	17.3385	27.0181	29.6288	1.98083	4.33033	14.0761	20.8227	0.312352	11.1695	25.4411	122.238	208.82	24.8047	52.4067	13.1028	0
TCGA-A6-2672-01A-01R-0826-07	Tumor	2045.66	20.5915	66.8448	6.01955	0	19.3334	63.6446	60.5406	24.079	0	13.0003	5.26557	88.6474	16.3134	95.7642	8.10576	0.598695	33.5989	0.749071	46.7159	1.84253	106.339	13.341	2280.04	150.253	12.1265	916.531	78.4016	148.459	568.884	22.602	305.242	21.6146	46.691	10.8522	6.64523	6.84035	18.6345	23.6543	1.98759	26.8582	45.9024	71.0117	254.435	26.0816	20.9229	13.5905	0
TCGA-AA-3516-01A-02R-0826-07	Tumor	1110.86	8.67909	65.136	2.10301	0.0835309	31.8493	49.8858	77.4977	4.68626	0	11.447	13.0632	50.546	6.66874	137.567	4.50606	0.576895	29.2337	0	28.3257	0.253601	115.916	5.73215	2108.1	189.711	7.57243	1024.37	63.4859	67.6479	283.922	23.3473	727.275	26.477	29.489	23.8408	4.86956	5.47684	20.0066	20.7206	11.8502	31.4256	44.1145	82.6691	319.127	24.7276	35.8386	4.29868	0
TCGA-A6-2671-01A-01R-1410-07	Tumor	2432.01	35.1401	59.662	70.1975	0	63.07	109.68	82.6494	22.3974	0	17.3991	9.93038	80.6735	16.541	48.5623	6.28514	2.76236	38.3997	0	59.2705	14.579	55.0036	12.3079	1195.9	146.315	19.3839	340.958	109.115	90.6687	789.804	25.9977	213.105	7.68782	41.782	6.73389	4.054	6.94344	9.69909	41.4068	18.381	37.5346	90.0338	46.8181	164.691	29.9107	30.5146	13.4015	0
TCGA-AA-A01V-01A-23R-A083-07	Tumor	2392.31	19.6848	29.4127	1.76326	1.8002	35.8992	58.9397	45.212	12.0983	0	22.1143	6.06439	82.1228	21.3035	55.2553	10.6305	2.00795	29.7624	3.48628	24.933	3.21571	62.6067	12.7895	1972.93	90.2545	17.1399	431.416	51.6539	36.3843	56.6005	21.7286	137.89	9.57647	24.6606	12.776	3.20848	3.52703	11.9051	26.1445	0.910587	15.2342	69.8697	46.205	236.75	17.5881	20.4065	6.0397	0
TCGA-AM-5820-01A-01R-1653-07	Tumor	2405.54	10.0573	62.5264	170.988	0.040723	23.344	27.9114	33.4186	56.5611	0	11.6494	16.9186	66.9283	17.0555	147.455	4.82136	0.1323	31.9553	3.85264	49.7644	2.16313	114.949	15.6723	1290.92	176.946	9.07381	1001.47	87.0319	98.7612	434.41	22.1879	407.074	14.7339	32.723	19.0921	5.07322	11.9012	4.77903	51.8848	0.0583763	51.5754	86.3228	102.619	106.678	20.2815	20.3826	9.55907	0
TCGA-AA-3502-01A-01R-1410-07	Tumor	2354.04	17.9313	57.0651	2.50561	3.12025	41.4716	82.0792	73.6633	9.0245	0	13.7964	9.51379	79.9289	9.78586	90.9325	5.98538	0.192145	14.0924	0.97276	8.86465	0.861444	94.0626	13.2169	4464.36	129.222	12.9068	788.295	66.3529	53.6962	27.4405	27.0593	322.836	8.9541	13.5307	38.4542	3.71123	2.2546	16.0525	16.4442	0.474246	17.8154	56.3998	71.742	124.537	24.6811	32.378	8.15373	0
TCGA-AA-A01P-01A-21R-A083-07	Tumor	949.841	18.0149	62.1489	77.7327	0	26.4761	51.7459	51.8676	28.3074	0	19.1225	8.32891	57.972	15.5167	105.213	7.34122	0.34559	21.4473	0.026946	66.696	2.08596	92.6005	7.09781	1044.57	110.482	13.4396	854.269	62.5498	165.102	959.374	51.3391	428.534	19.9971	29.6388	16.7365	5.09059	11.4954	18.1813	22.6548	25.033	23.3572	44.5817	66.8783	213.044	21.72	20.8524	11.9966	0.0294502
TCGA-A6-3808-01A-01R-1022-07	Tumor	2721.55	18.303	70.1263	165.935	0.0506345	22.6164	49.6891	63.5095	40.8332	0	25.5464	7.36667	53.0856	24.042	98.7049	7.79641	0.946615	19.7311	0	36.757	1.99941	93.6761	23.2575	1871.46	127.202	9.85418	829.917	57.1386	234.638	646.096	12.4739	349.344	12.8885	32.1551	27.6467	3.53399	10.0926	19.6017	23.2638	0	28.4953	40.2236	103.55	319.696	25.9504	32.5293	11.7732	0.0456212
TCGA-AZ-4616-01A-21R-1839-07	Tumor	3115.49	15.0602	41.5228	11.1261	0.0866372	14.703	52.3955	29.3037	19.1869	0	12.7436	5.19673	33.7921	15.701	157.523	10.6485	0.760683	37.7452	1.39813	16.1369	6.57982	73.8841	7.54005	1418.82	129.132	10.4828	1350.15	48.7861	112.363	261.65	17.8952	397.454	10.2419	26.4515	23.3219	2.13264	3.35579	16.9298	56.7989	10.0858	18.2231	50.9657	96.3928	244.777	11.1565	19.4599	6.87713	0
TCGA-A6-2680-01A-01R-1410-07	Tumor	868.356	14.6055	40.5135	10.5722	0.0792339	27.7886	72.7645	57.5382	17.0954	0	16.0089	11.057	87.0454	21.0528	55.6468	7.97451	0.80439	26.4711	0.195524	58.087	10.0393	68.6075	8.27156	1743.48	103.719	20.8519	417.272	73.3408	61.5466	392.922	17.042	262.582	15.5187	65.6387	11.4251	4.48942	6.85589	11.9112	32.6465	0.113478	35.9046	100.997	56.2852	148.452	22.3672	29.8936	5.91081	0
TCGA-AD-6963-01A-11R-1928-07	Tumor	3826.12	19.8282	66.6783	3.0796	0.0302648	20.9699	50.6279	41.6918	9.96054	0	19.1651	7.47702	88.1216	6.66859	115.809	7.53444	0.357065	29.6316	0.0124266	41.0634	3.74963	110.246	11.4835	1236.71	192.871	23.7268	493.711	93.5346	47.9358	187.393	14.9966	217.658	18.325	38.003	33.4356	4.81993	7.38883	18.5226	35.215	0	49.3454	97.4991	47.9907	244.598	16.8727	25.4861	17.4856	0.0136292
TCGA-CM-4744-01A-01R-A32Z-07	Tumor	3642.82	13.0232	90.7579	3.51213	0.0290292	11.8976	41.0153	58.0287	13.1213	0	10.0201	4.46567	59.7993	9.45527	181.107	7.87735	0.494802	17.2378	0.119331	5.49726	0.924514	147.979	13.608	2834.7	197.947	11.2786	1375.72	70.7411	39.3568	65.5832	8.9005	588.847	13.6447	21.1003	33.2119	1.797	2.27181	12.5521	23.4863	0.706443	18.4928	46.1705	84.7188	255.341	16.9531	33.1524	12.3837	0
TCGA-A6-5657-01A-01R-A32Z-07	Tumor	1046.8	16.5628	84.0072	213.901	0.0306391	29.0023	87.8156	45.439	69.2593	0	39.1551	16.6219	84.2013	37.0601	110.241	11.9064	0.448335	36.8743	0.0126575	51.7954	4.04898	81.1441	12.2814	2412.2	101.029	20.093	706.485	102.253	237.75	1512.23	25.9441	405.132	23.7484	54.5321	16.47	6.43059	11.8858	29.6779	42.8816	21.6346	36.0446	53.6757	86.479	290.5	25.4855	17.7387	13.7595	0.0551503
TCGA-CM-6169-01A-11R-1653-07	Tumor	1913.82	11.402	77.8294	102.983	0.0488395	20.4822	59.898	40.5061	94.1251	0	25.0688	11.5111	83.6584	37.3609	110.231	3.61041	0.317808	23.7936	1.04619	117.218	9.05586	71.2702	15.0488	2375.52	71.7552	20.4018	667.276	26.992	231.352	768.286	33.1811	308.579	10.7607	33.3602	22.6812	10.3237	29.9202	31.9111	21.3556	10.8596	71.0136	76.2959	65.2514	61.0644	25.1004	20.2295	10.5978	0.0880515
TCGA-CK-4948-01B-11R-1653-07	Tumor	2998.04	20.7105	57.8889	14.7646	0.0150504	23.7223	69.428	45.6338	36.6296	0	30.0877	8.28294	115.838	13.5623	112.553	10.1798	0.427331	41.686	0.222545	45.5595	3.05654	86.3687	12.1145	1763.97	183.639	20.2416	847.328	75.7072	166.847	1222.37	17.1372	251.981	19.0274	33.3736	16.8315	5.58621	13.1689	19.4218	34.9795	0.0430442	31.7971	88.2917	74.5986	253.828	20.1747	37.8573	14.8802	0
TCGA-AA-A00Q-01A-01R-A002-07	Tumor	5581.43	17.8669	54.0454	25.1615	0	22.238	61.4015	44.7583	15.9909	0	26.0653	10.5263	86.4429	11.9048	62.9895	5.99204	1.40595	19.2514	0.12662	28.7689	0.992407	51.8244	11.3691	1176.95	136.022	14.8434	406.01	41.1887	67.1182	193.697	39.0394	281.611	12.0892	30.5357	22.3279	4.95953	5.67514	15.7052	26.7848	1.48766	53.6523	97.0905	51.5628	189.946	22.8954	26.1921	8.01986	0.0345874
TCGA-AA-3950-01A-02R-1022-07	Tumor	2129.16	11.325	78.1805	6.54216	0.524996	22.4972	34.4946	76.6858	14.933	0	18.1681	7.20389	25.4725	13.4666	148.272	3.82252	0.620659	17.0143	0.432137	31.5473	2.02926	104.555	16.6676	1789.86	217.493	4.58673	940.75	75.3458	285.035	621.989	17.6416	169.649	23.2808	37.5815	41.5561	3.96597	12.6278	33.5776	25.6843	2.66775	21.3781	26.4295	121.67	211.223	28.5491	39.1866	6.70274	0.0859467
TCGA-DM-A282-01A-12R-A16W-07	Tumor	1895.97	9.91355	42.9403	10.1034	0.0137504	11.2017	41.6673	16.6593	21.9946	0	21.8857	9.45136	43.9301	18.6631	104.796	6.84279	0.234861	17.7196	0.985313	4.47812	14.8545	64.6542	14.0678	949.522	46.5521	27.1415	887.324	43.5447	58.6565	341.719	14.4844	179.916	10.9174	22.5969	17.0644	1.78766	5.66367	20.7739	17.2158	1.89314	27.9536	82.6491	69.6727	151.83	7.73737	10.3314	9.68953	0.0123453
TCGA-AA-3861-01A-01R-1022-07	Tumor	2110.41	9.3385	68.7943	2.47477	0	17.4697	41.3394	42.1239	7.75711	0	26.3332	7.78099	49.4055	13.9312	69.1186	6.14222	0.432144	14.1063	0.510706	6.92754	0.672948	70.8699	14.358	1871	147.898	11.3017	708.525	45.2251	32.9823	25.2811	20.5787	226.488	13.2552	19.4969	19.0886	4.29284	5.03231	23.2064	20.0172	16.9584	21.3729	31.5797	64.1158	136.219	19.5684	15.5481	7.19042	0
TCGA-CA-5796-01A-01R-1653-07	Tumor	2393.84	20.5849	97.9496	8.11879	0	21.0205	54.9844	52.3785	13.1877	0	16.1005	11.6597	124.365	15.2391	92.1423	2.90642	0	21.1068	0	38.8396	0.134036	85.1894	5.9682	1751.72	100.437	12.6174	736.542	36.0091	59.1982	75.8152	51.2018	507.37	7.8957	32.0077	26.8246	4.06535	9.01967	38.2071	23.4763	0.927633	39.7714	70.751	73.2917	48.6916	30.0107	20.1666	7.03959	0
TCGA-CK-4950-01A-01R-1723-07	Tumor	3747.79	12.6212	66.2078	11.9106	0.118661	20.7454	50.5481	45.2882	16.4964	0	22.0206	9.16398	86.107	15.5369	92.6632	7.25708	0.212246	17.21	0.947583	29.2316	2.66712	71.3136	11.6195	1379.61	94.1053	13.2958	730.241	71.4273	74.6016	302.335	21.9225	225.183	15.51	35.8679	17.5819	3.1548	6.92036	17.5523	25.5534	18.7107	22.2042	69.0301	56.7371	164.375	20.7732	17.9868	8.9082	0.0107327
TCGA-CM-6680-01A-11R-1839-07	Tumor	2699.89	35.5625	74.7564	47.5683	0	44.4228	69.164	55.726	33.3051	0	33.3632	9.81389	91.653	36.8153	80.8021	9.34357	0.490985	29.1667	0	36.9278	6.09358	74.9135	15.9622	2215.57	90.0139	18.7269	671.745	54.3352	123.704	685.93	47.1398	129.193	18.7762	33.3575	27.7099	8.25104	12.1642	31.9367	23.696	0	61.8802	99.6907	74.1361	147.172	25.7438	32.5562	12.1642	0.0388254
TCGA-AA-3833-01A-01R-0905-07	Tumor	2806.48	14.1755	52.9718	30.6666	0	24.406	48.3293	42.1686	19.9257	0	7.00544	9.84835	88.594	8.56444	65.9322	7.59083	1.22033	20.5739	0.166982	28.1198	2.21851	60.5706	5.98058	2072.28	191.224	10.86	631.574	59.9393	135.669	634.662	18.5762	603.668	13.3559	40.0728	16.4529	3.78233	5.57631	12.527	24.7052	17.0427	18.9822	50.6956	77.6277	263.891	21.4327	20.0562	4.17787	0
TCGA-AA-A029-01A-01R-A00A-07	Tumor	1706.11	17.5072	33.0626	1.40213	0.498345	27.0959	82.2559	37.8913	5.12301	0	9.50949	6.26137	71.6867	3.55845	77.8654	8.46645	3.29749	24.457	3.69128	12.3859	3.67503	79.646	4.31083	1729.14	212.847	7.27602	1019.43	46.8674	29.4602	112.609	28.6306	399.056	9.11007	32.5632	18.3877	3.39872	2.74827	13.2898	26.0722	12.2426	28.0286	81.3279	53.0518	191.813	21.811	20.6202	6.98807	0
TCGA-D5-5537-01A-21R-1928-07	Tumor	6216.91	20.5305	53.8478	12.6782	0	25.048	52.6924	44.6079	30.8207	0	27.0559	9.2427	64.3004	40.4492	92.9467	6.10161	0.199221	21.0521	0.660257	10.5418	19.251	100.224	17.3166	1297.62	190.982	21.1101	909.456	66.215	95.3134	796.405	12.1242	330.652	13.1498	30.7867	21.4164	2.78237	7.19823	26.8288	37.0089	0.0318994	35.4954	126.527	75.0414	100.298	20.1434	27.0066	13.5343	0.100313
TCGA-AA-3679-01A-02R-0905-07	Tumor	2921.02	15.2857	72.6226	4.25471	0	15.0376	34.0767	46.8418	14.4315	0	14.0874	6.29694	82.7938	6.62714	88.4151	4.04928	0.381208	27.0064	0	16.9449	21.9217	81.3851	6.20735	2181.87	70.6151	7.13251	430.519	55.216	83.9961	218.414	10.2387	240.104	17.1899	66.6726	11.0104	2.20136	6.03669	16.3078	33.6996	0	59.7439	59.4012	54.2393	339.474	17.5636	33.4459	4.83224	0
TCGA-AA-3854-01A-01R-0905-07	Tumor	2046.59	16.0511	50.5917	3.99001	0	43.2888	49.4343	51.9839	11.4602	0	20.1885	7.95238	89.4324	11.693	60.9152	8.62923	0.572978	16.8987	0.0252431	10.6883	0.744671	72.9431	8.75565	1663.37	118.779	11.0753	605.988	59.1693	43.2178	146.229	22.9253	246.04	14.1002	28.0444	15.3014	4.36255	4.42055	21.8343	16.7936	0.0439751	23.6392	72.6467	68.002	174.22	21.3808	22.0789	7.79461	0
TCGA-AA-3549-01A-02R-0821-07	Tumor	3703.41	12.4183	33.8696	3.5108	0	12.3929	53.1504	49.1836	14.1487	0	10.8792	7.29916	46.2355	13.6818	104.589	7.99212	0.686135	19.7207	0.392722	30.0129	17.5012	43.3051	9.89187	2043.72	71.7705	17.9367	581.777	65.1967	91.7091	348.697	23.6947	171.394	9.07308	33.789	11.2451	2.32551	6.33557	16.3801	17.7252	5.26083	29.4191	65.6473	62.5791	159.007	18.684	20.1209	6.73141	0
TCGA-G4-6309-01A-21R-1839-07	Tumor	2702.53	18.1337	90.7155	4.20121	0.0520563	27.0515	73.1642	67.8611	14.0938	0	20.6279	15.2481	84.9561	21.4163	191.87	20.0058	0.317253	35.1496	0.321265	15.3156	4.70222	135.615	15.1288	1439.72	191.496	10.0652	1317.32	120.713	45.0704	242.238	15.3019	606.014	33.0184	34.8832	25.6207	5.13722	7.34325	8.57404	30.6172	0.037312	20.2808	82.039	91.8631	167.641	28.5808	57.262	21.8743	0.0468406
TCGA-NH-A8F8-01A-72R-A41B-07	Tumor	3162.26	14.5894	27.7987	120.16	0.0213363	28.063	63.7112	27.2874	48.0628	0	12.4889	10.0759	64.5911	26.0658	66.3183	5.5265	0.7645	26.3451	0.175999	27.1959	8.47291	47.3048	12.7098	1857.31	96.59	17.1917	397.493	22.7458	87.0384	543.592	20.2252	247.485	8.45849	33.2146	10.9115	5.84985	7.55024	22.2728	17.5531	1.83843	39.1143	110.208	57.4323	64.9054	15.5328	18.5151	4.05189	0.0384654
TCGA-A6-6142-01A-11R-1774-07	Tumor	4779.84	20.987	51.4364	36.1165	0.161645	17.1754	74.5174	80.164	29.4517	0	19.4252	8.10698	149.27	13.5973	74.2845	3.4247	0.350447	32.359	0.177478	54.4533	32.407	64.5141	7.66995	1561.38	92.8637	16.2792	381.321	32.7824	209.459	1686.64	18.5685	290.764	8.69073	44.7107	15.8458	4.72587	16.3709	17.2928	29.1545	10.1574	35.0019	95.0857	50.624	154.18	33.5271	32.5974	3.96806	0.0485034
TCGA-F4-6570-01A-11R-1774-07	Tumor	1095.48	24.3553	60.6006	23.4736	0	24.5624	75.6907	81.0746	42.7796	0	18.9979	9.12672	88.5185	26.819	94.9167	9.55034	0.114675	24.7014	0	54.3874	1.01003	66.2758	6.87612	1378.53	86.7188	17.563	483.484	73.3799	282.537	1652.57	54.744	476.591	17.3491	35.0043	23.7441	4.97836	13.6754	25.2528	24.9412	1.96432	25.9339	131.865	64.8601	153.988	28.7448	26.1951	12.0095	0.0544307
TCGA-A6-A567-01A-31R-A28H-07	Tumor	3589.01	12.6799	41.1242	81.7877	0	12.6696	73.2067	45.25	28.6783	0	17.3073	7.79284	100.396	16.7998	74.0399	3.11112	0.758086	23.3032	0	15.4604	1.35201	82.7137	13.566	2375.12	110.961	23.9585	330.815	53.738	59.2193	311.296	10.7676	249.957	12.713	36.5128	15.7937	6.57934	3.85177	12.9908	23.4461	17.805	40.0331	60.9466	68.9841	85.7823	17.4808	23.2674	11.5621	0
TCGA-D5-6920-01A-11R-1928-07	Tumor	1689.17	20.2275	75.4556	11.8377	0	30.4787	61.0189	53.2873	22.1524	0	27.006	7.27319	73.9066	19.6166	98.8841	9.71015	0.185963	26.9141	0.0435082	37.2128	5.5072	65.3097	12.5457	1402.06	118.461	16.4235	760.447	71.8957	67.2437	323.951	29.3141	206.369	18.4893	47.6084	19.9237	6.5957	12.6153	24.9159	23.3083	0	38.4666	101.768	62.3777	166.713	28.7772	39.2693	15.3395	0.0158394
TCGA-AA-3939-01A-01R-1022-07	Tumor	3289.55	7.28195	97.952	2.29175	0.788337	8.59504	28.6617	40.4445	13.943	0	20.6909	4.87073	38.2955	9.36815	100.625	4.31792	0.775509	10.5982	2.25397	9.23265	3.27602	92.1939	11.8093	1896.81	138.526	5.10034	690.972	39.672	88.0784	240.13	7.64044	311.425	10.2861	34.1222	27.8108	2.07628	4.54652	19.1493	11.5035	1.84336	22.3544	32.6543	88.3595	150.393	18.4726	21.8726	6.13793	0
TCGA-AU-3779-01A-01R-1723-07	Tumor	3099.34	14.4379	33.6284	5.1075	1.16848	19.3341	107.426	50.5791	34.518	0	17.2744	8.93816	74.4356	13.5206	52.9445	2.81156	0.283197	26.7095	0.168692	23.2972	19.4847	80.6206	11.793	2019.47	93.582	17.4927	283.843	40.5804	89.6398	458.808	14.9561	219.364	11.7378	37.1623	28.0533	5.6935	5.21397	16.0213	15.5085	6.11081	32.8819	86.9378	67.5328	95.1526	21.7845	25.7062	6.76366	0.0553929
TCGA-AA-A00A-01A-01R-A002-07	Tumor	2544.92	24.5107	63.8806	4.05289	0.195282	25.4601	53.1245	51.2072	13.4588	0	17.8317	12.4588	78.6795	16.0127	80.4225	7.75473	1.99976	31.1576	0	38.7987	1.12686	46.3239	13.7185	1495.19	134.896	11.446	735.109	28.6373	110.134	611.806	40.9472	244.576	17.3377	20.9178	19.3938	6.2041	7.11833	24.2255	18.7407	0.0559669	32.4636	49.2869	65.6572	140.963	23.7303	26.6801	8.46725	0
TCGA-G4-6626-01A-11R-1774-07	Tumor	1166.67	23.8528	20.9974	2.62457	0.0211505	35.0834	65.0356	50.8625	9.1231	0	17.2565	7.12112	79.5319	24.9077	176.325	15.1707	0.482152	43.6412	1.18583	21.1868	1.38341	62.1919	14.5417	1850.06	139.352	12.886	997.281	95.6194	36.0914	238.804	28.4527	130.751	26.0155	41.1655	10.9599	4.76629	7.04935	14.3891	31.767	0.485861	68.1348	114.691	81.6525	234.842	15.493	25.3758	33.2217	0.0381913
TCGA-D5-6538-01A-11R-1723-07	Tumor	2612.49	16.8356	47.7578	36.2569	0.0983077	30.5534	64.4625	45.1502	18.9838	0	37.3865	10.1893	87.0051	22.3228	86.5939	7.48263	0.159662	37.3642	0.954257	30.9152	3.49108	48.4143	11.6819	4086.54	103.591	26.7983	796.521	76.0388	34.4026	146.528	17.551	89.9026	13.3358	34.6301	50.0932	5.06099	9.84041	31.3177	20.7775	0	49.9148	70.7461	51.7886	87.8409	18.1707	21.8967	11.2395	0.0353466
TCGA-A6-2678-01A-01R-0821-07	Tumor	1706.62	10.5647	103.861	4.83165	0	48.4969	46.5342	53.632	31.9635	0	40.4984	15.6646	87.5874	32.6196	88.1605	6.29296	0.192737	33.2158	0.0325738	18.1377	1.02021	127.131	19.1879	1227.19	148.108	11.7571	465.61	89.4803	143.833	405.477	32.2922	430.974	28.0366	39.3956	23.3449	10.8325	9.29025	18.8198	19.7529	0	42.0595	45.0017	121.384	203.037	24.8091	26.3822	16.7056	0
TCGA-AA-3713-01A-21R-1723-07	Tumor	1760.36	37.6943	68.5418	14.8015	0	37.825	83.9088	65.1272	36.2461	0	42.972	21.8171	77.4552	15.1285	100.631	16.8555	0.015528	39.1297	0	45.7769	0.405833	75.7556	7.07157	1577.11	159.428	23.1633	642.069	95.7841	65.0665	276.095	31.1896	326.97	38.938	37.9151	35.0661	11.6568	8.22696	32.7543	18.2912	1.88791	35.5055	62.4648	61.3472	117.193	33.2802	32.7341	13.2231	0.034362
TCGA-AA-A01X-01A-21R-A083-07	Tumor	3808.78	19.2378	20.234	98.5928	0.568736	16.9745	52.2535	66.9793	10.7941	0	22.6752	13.6605	103.784	29.5874	38.6118	5.79216	2.44704	27.7785	0.192755	42.3606	7.21375	40.4787	10.5692	1217.41	96.6762	23.733	324.463	26.0321	39.6764	197.359	13.445	135.705	12.5513	28.8315	13.0786	4.57707	3.72311	10.2287	62.6887	0.23979	20.6561	64.4796	38.0251	114.479	22.4611	28.1107	2.53168	0
TCGA-D5-6898-01A-11R-1928-07	Tumor	2613.12	18.9422	48.5542	185.995	0.0392772	25.899	64.8633	57.1453	56.941	0	29.0825	14.8808	81.4927	15.2197	109.139	8.22567	0.590761	35.7911	0.0969906	67.1782	5.16104	108.468	12.3341	1855.24	128.15	18.1069	648.943	86.4318	123.755	455.301	27.0498	165.459	14.6409	64.0538	19.7633	11.7347	15.9291	22.9344	34.6127	0.0281553	60.365	117.524	69.5318	132.789	26.5345	36.3622	20.6801	0.0531044
TCGA-D5-6533-01A-11R-1723-07	Tumor	1657.67	16.3198	53.2306	8.4747	0.0461029	15.6985	67.9735	129.775	21.2904	0	13.2922	6.06851	43.5196	29.8591	90.5975	7.58558	0.243572	34.2239	0.246686	60.0417	8.43753	69.2859	11.9848	1739.03	137.498	12.8719	441.205	50.3372	67.2772	357.525	29.5451	90.3756	25.4274	39.1923	20.2347	7.17678	20.1863	26.525	37.6482	0	70.2516	118.393	82.3867	174.557	40.6098	28.555	16.7403	0.0207915
TCGA-QG-A5YW-01A-11R-A28H-07	Tumor	2419.55	12.849	39.1881	9.05008	0	11.1448	67.308	30.4805	22.6369	0	9.21134	10.2836	59.2762	19.2623	129.292	7.87635	0.375666	39.292	0.0112319	32.0345	1.21796	59.387	9.07034	1899.75	66.1256	20.18	779.244	42.1116	59.6141	260.89	21.2672	98.0253	6.31352	21.2407	22.485	3.7013	8.29805	7.96842	21.6917	0	16.0359	49.0302	59.727	102.868	11.9959	14.791	7.8226	0.0734083
TCGA-AA-3696-01A-01R-0905-07	Tumor	4779.54	19.7413	59.778	20.0302	0	29.7659	77.9198	47.4177	21.0154	0	86.1459	15.3043	94.9636	36.0046	66.7485	14.2545	0.641261	39.2789	0.216475	29.8123	9.98495	51.6922	20.1766	1443.28	283.377	24.7417	528.121	36.2101	62.9365	654.399	36.1094	126.083	25.7759	17.4239	26.2255	10.9889	8.3631	28.2321	70.6396	4.14678	55.1547	84.0035	73.9771	161.349	28.1253	33.9163	14.1661	0
TCGA-AA-3555-01A-01R-0821-07	Tumor	1623.83	22.1696	107.72	9.6744	0	61.9748	65.2497	89.1684	32.663	0	39.8804	15.0685	57.2473	46.407	140.96	12.1329	0.967892	32.5785	0.101371	39.232	1.87081	95.2813	13.8865	2799.82	168.251	14.853	1081.61	99.6796	224.475	734.065	36.2722	423.664	36.492	39.7818	39.2591	9.22009	12.5452	33.542	18.9499	1.70697	39.0402	66.1744	110.644	268.512	43.2489	49.1635	18.7311	0
TCGA-AZ-4614-01A-01R-1410-07	Tumor	2936.23	21.4165	60.6144	2.80501	0.0355648	23.5564	103.847	86.8393	9.18443	0	16.0916	11.5023	149.691	4.78953	113.567	10.0562	0.0289528	39.4524	0.17582	11.6608	10.7034	110.355	3.37765	1957.73	116.478	12.8146	896.433	61.315	51.3077	86.2959	33.501	752.156	12.4707	51.2147	14.5613	2.97462	3.4564	18.9783	27.8813	20.2052	47.8591	50.8963	56.1346	282.864	31.6912	27.2866	8.71298	0
TCGA-AA-3866-01A-01R-1022-07	Tumor	3296.43	13.4992	73.6705	54.077	0	18.932	36.7895	50.043	37.1308	0	31.2653	9.85525	52.7592	35.6497	117.759	10.3207	0.457464	20.0303	0.142576	29.4463	0.854754	76.3959	16.6511	1217.74	134.786	13.91	472.286	58.2486	265.34	756.166	14.7529	201.309	30.9376	50.277	25.0913	5.66549	10.891	23.1534	26.3805	3.90972	54.2756	74.0495	130.225	272.858	20.2066	35.9929	17.3278	0
TCGA-AZ-6608-01A-11R-1839-07	Tumor	3544.36	12.4342	62.294	1.97646	0	18.5052	55.5084	39.8447	5.72548	0	28.3986	11.3328	55.5718	15.2954	88.6239	8.53916	0.08017	23.7666	0.135356	8.48508	4.34383	93.4826	21.1905	1388.91	111.789	11.9196	598.209	96.5105	17.2334	29.3682	13.4383	257.842	16.6763	36.4945	8.06085	3.78154	3.57514	18.7694	11.9171	25.778	34.3116	77.0701	73.9194	273.655	12.6582	21.4262	23.4588	0
TCGA-SS-A7HO-01A-21R-A37K-07	Tumor	3863.72	17.252	54.3396	4.63723	0.748792	40.6855	87.997	57.194	14.0214	0	73.1492	6.71536	127.105	36.94	82.0363	10.3708	0.375856	41.13	0.561921	63.5343	32.2338	74.5105	21.3371	2148.12	109.224	32.6634	423.963	107.388	48.6007	108.795	10.5185	80.5409	22.6424	22.8855	31.4195	9.02799	18.9042	16.5594	27.069	10.0047	48.125	123.275	86.3667	259.798	18.7738	26.889	21.0023	0.0198349
TCGA-DM-A28G-01A-11R-A16W-07	Tumor	7856.22	16.666	53.5332	11.2313	0.0268629	16.3831	36.9191	35.149	9.78022	0	19.9916	7.83797	60.399	26.4367	77.9305	4.78411	0.272438	15.7844	0.242769	10.9815	1.56767	50.0226	11.0834	1872	57.8081	11.8379	550.767	29.0311	32.1002	77.2648	13.3971	168.646	9.42288	16.2553	9.11516	3.13314	4.46857	20.2043	13.4705	2.32515	21.3906	42.0682	52.3186	61.3712	15.8966	19.1783	8.63784	0.0361848
TCGA-CA-5254-01A-21R-1839-07	Tumor	1208.89	12.1092	42.7405	4.51488	0	26.6701	73.7756	32.8389	33.3241	0	21.2535	6.00618	256.771	33.8066	111.091	8.95254	0.298341	24.1192	0.0287425	16.1757	2.86634	68.4589	12.9666	1692.91	136.569	13.42	1408.8	42.7888	81.614	710.321	18.2549	784.944	25.6799	21.0596	18.1231	5.63313	6.06357	26.0545	17.7571	0.025037	23.5788	128.448	72.4895	108.583	17.2547	16.4998	8.97267	0.0157232
TCGA-AA-A01Q-01A-01R-A002-07	Tumor	5658.25	16.5749	39.538	0.482637	0.0625084	21.1908	37.1107	42.1509	4.46334	0	21.3163	6.14405	54.5897	11.6675	45.8058	7.61921	0.12712	22.2097	0	10.4062	0.61737	42.8265	4.19818	862.395	54.7813	10.5775	419.562	41.6962	32.6949	48.2456	22.8909	84.3918	7.38731	11.277	13.2445	2.26853	3.7466	23.9144	10.8626	0.0447776	10.8386	33.5593	48.1251	138.615	17.407	14.6299	6.58802	0
TCGA-A6-3809-01A-01R-1022-07	Tumor	733.991	14.1409	92.9301	1.21183	0	25.3341	39.8381	60.7902	14.1473	0	24.7603	9.78626	38.9909	11.1947	147.802	12.2693	2.2352	29.9482	0.811533	19.1737	1.41835	142.091	14.5082	3179.57	301.608	5.90331	1087.52	94.4229	139.037	429.527	17.0423	255.995	37.7601	30.7757	33.4004	6.43245	5.83376	26.8535	21.1302	28.0389	28.9263	31.1283	109.044	424.238	25.4239	53.2191	8.80895	0
TCGA-AA-3514-01A-02R-0821-07	Tumor	1604.24	18.6655	22.1715	59.4676	0	29.1782	87.539	58.8371	17.5517	0	8.8035	8.11678	95.6756	11.5323	46.8806	10.5427	0.757928	36.0016	0.365588	135.182	176.477	49.9684	7.08227	3477.11	67.5723	24.2049	469.967	92.7696	81.0252	599.258	17.1683	115.779	4.28706	30.6121	13.05	1.46795	4.9926	6.18234	37.0755	2.54599	6.31173	127.353	32.1548	200.999	18.5187	25.1432	3.26984	0.0399766
TCGA-AA-3977-01A-01R-1022-07	Tumor	3761.32	14.479	128.127	2.7045	4.58373	16.3783	39.1367	75.0594	22.1526	0	28.6131	6.1269	40.9059	21.9056	173.963	13.977	1.68681	18.7888	0.569448	11.96	1.57582	125.159	14.8386	1362.1	185.857	8.07594	1095.71	96.7952	140.757	307.118	9.80241	312.56	24.7916	27.995	37.848	4.64523	6.28496	22.6149	18.934	0.867644	31.9358	34.1034	115.768	234.187	27.4927	61.3051	21.8139	0.233589
TCGA-G4-6297-01A-11R-1723-07	Tumor	1745.67	19.4368	56.4074	24.1327	0	40.2648	89.2411	60.081	66.1645	0	17.8122	26.9592	93.4028	13.5344	87.3488	6.47252	0.478651	36.4093	0.0807447	88.9054	2.38463	59.2247	10.7241	1226.32	80.4388	23.5818	452.829	61.503	216.815	2569.88	22.8466	597.685	23.6159	68.148	24.2964	7.73936	14.6149	26.8249	30.9669	0.0352067	59.7298	94.15	73.7675	156.107	30.2799	23.9292	17.632	0.0441338
TCGA-D5-5538-01A-01R-1653-07	Tumor	2183.83	9.95445	105.803	11.0174	0.0236142	35.8963	65.2456	40.0869	31.1303	0	19.9838	11.7299	65.1383	20.619	82.2988	3.27363	0.0575785	36.9421	0.252722	24.5602	8.7869	119.145	12.3727	2548.69	109.346	24.367	464.929	62.1333	181.555	697.447	18.2774	244.681	19.4323	35.9125	16.9668	7.68809	9.9237	22.9317	24.6964	7.98904	42.8549	64.1769	88.5927	95.2569	21.7112	21.4891	9.7579	0.021303
TCGA-AA-3980-01A-02R-1022-07	Tumor	1989.78	10.3201	8.08058	3.49928	0.429017	11.5187	21.6023	34.8966	11.8181	0	27.1324	10.5842	42.8251	12.5702	82.6873	7.92124	0.116249	18.4649	0.029463	17.7201	0.922874	72.0555	8.15504	1622.63	90.5946	10.8899	404.796	63.7677	82.6583	158.674	23.7793	107.605	30.3021	21.3813	16.6817	4.3003	8.60651	14.4189	15.9839	1.69092	35.0049	39.1974	72.7313	312.37	12.8516	20.5836	12.7957	0
TCGA-AY-4071-01A-01R-1113-07	Tumor	4364.13	10.8546	29.6537	10.0541	0.125335	13.3346	40.4627	27.5057	18.4428	0	6.41432	5.68425	84.8774	8.17923	42.701	4.68879	0.483907	14.4253	0.77375	19.1485	7.4703	61.7795	7.40087	1179.84	84.4102	22.2717	226.3	28.7434	86.2471	188.9	19.1239	167.84	3.62079	67.7564	12.5696	2.17227	3.07797	12.73	16.767	3.18868	30.7184	85.3346	43.2389	74.2323	15.4179	19.0188	4.78527	0.0564057
TCGA-F4-6463-01A-11R-1723-07	Tumor	3486.98	19.4826	75.4415	108.073	0.0236681	21.9332	77.9895	54.9169	76.1347	0	45.3982	11.3799	80.9475	48.4309	113.47	6.93436	0.557705	27.3412	1.01292	78.7762	6.2525	74.9612	18.8216	2055.24	72.8058	13.8623	466.576	59.2779	151.353	725.461	21.3567	225.923	12.4778	24.9784	17.7	5.50825	20.0199	32.7125	26.7411	0	37.0789	89.0368	84.5742	197.319	28.1933	29.2369	14.1164	0.0212612
TCGA-AA-3710-01A-01R-1022-07	Tumor	1589.96	16.1556	75.6298	4.79345	0.352353	29.6546	50.756	54.9338	19.7376	0	42.2694	12.0926	56.6368	8.34144	135.943	11.2481	1.71787	25.7685	0.0828772	39.3031	1.22281	153.896	9.24537	1994.9	193.693	14.3907	1083.98	83.0684	112.024	311.809	25.747	535.206	18.6978	47.6194	20.7349	6.33114	8.80132	24.1621	27.2133	0.0721543	24.3612	53.6721	113.306	276.738	29.8029	28.8566	9.43568	0
TCGA-AA-3556-01A-01R-0821-07	Tumor	1967.54	10.737	97.4495	3.66742	0.134428	38.077	49.4678	52.2328	27.3866	0	25.0088	12.3777	133.28	52.7275	121.407	6.23267	0.837621	36.7814	0.405788	18.2356	1.36091	114.379	13.9312	1638.78	165.996	10.6525	599.058	80.4688	76.7113	213.156	34.4101	364.444	21.6955	52.0623	21.7213	9.07309	8.67642	7.53568	13.0897	3.01872	48.081	73.3771	116.116	272.399	24.9666	22.0119	13.7479	0
TCGA-AA-A01R-01A-21R-A083-07	Tumor	2383.56	28.7703	24.0986	1.18065	0	42.299	83.7115	48.3089	7.04571	0	20.3	8.92852	105.313	4.8257	73.5366	25.5107	3.49771	41.0531	0	37.529	0.7452	102.899	6.17289	1528.71	134.707	22.7555	605.399	120.101	70.0861	340.518	19.2628	260.621	17.7249	20.3134	11.2054	3.50103	2.91513	15.042	43.4328	0.10821	18.0975	57.0974	45.5328	377.438	21.6348	29.3663	7.77261	0.0339916
TCGA-AA-3697-01A-01R-1723-07	Tumor	2083.99	13.1783	62.8228	5.9015	0.0542471	20.5623	53.8354	34.2812	16.5837	0	13.0584	8.20224	62.3279	13.9339	93.8626	10.4271	0.176278	26.9684	0.535552	22.8991	4.19879	98.3328	10.0419	2029.52	91.9863	16.4969	501.431	68.1907	59.3977	182.245	15.4543	256.921	18.4972	64.9881	15.3881	5.9367	6.44929	17.053	21.3008	2.33122	49.7241	91.7586	64.9044	251.259	16.9461	21.998	13.2512	0.0243661
TCGA-DM-A1HB-01A-21R-A180-07	Tumor	1970.53	17.4857	75.704	2.25722	0.0147426	20.8264	50.1609	50.8622	5.76075	0	22.0398	7.9934	60.0126	9.87373	114.741	5.6428	0.192155	30.3218	0.0121351	20.4168	1.88535	91.5006	6.01247	2592.03	110.484	11.0128	1146.68	96.414	62.8813	331	26.886	311.535	17.7605	25.3382	22.384	4.24807	5.11939	21.8463	14.5858	0	19.811	58.6928	90.0328	189.127	20.0176	19.0066	7.80967	0
TCGA-A6-2684-01C-08R-A277-07	Tumor	18160.5	5.5279	73.1097	166.567	0.0727956	13.1941	10.4332	14.63	161.138	6.99051	143.764	13.6319	13.868	59.5697	108.419	2.96817	0.414234	3.55632	0	14.4361	0.386923	32.2996	18.961	414.88	19.3956	9.61846	139.798	15.9619	138.366	717.878	44.413	151.129	18.9301	9.30545	54.1734	38.075	12.175	104.939	9.60983	3.44383	60.0972	14.1345	106.986	28.4235	52.9108	9.89106	6.478	0.39332
TCGA-AA-3681-01A-01R-0905-07	Tumor	2228.69	10.0636	66.3726	7.92989	0.575862	56.3486	63.7208	34.658	18.8681	0	42.1327	7.81135	60.6035	18.44	97.4128	12.5772	3.31818	23.2449	2.15432	26.3807	4.68954	82.988	8.82317	1800.7	174.878	17.5978	679.671	61.9573	84.9439	217.081	23.7332	280.454	18.7959	36.2127	14.2105	5.19089	7.78678	20.4137	23.6709	0.22505	35.3375	53.4959	93.9252	230.025	17.161	14.7237	8.42181	0
TCGA-AA-3531-01A-01R-0821-07	Tumor	1237.6	25.9717	36.9245	5.03896	0.055238	33.5961	88.151	61.4797	14.1566	0	24.1333	4.52065	71.5016	29.2397	56.5458	14.8423	0.853367	32.794	2.63832	42.1226	63.6089	83.244	12.0484	3095.42	103.279	45.416	460.92	49.7003	30.3678	213.535	22.9259	144.558	14.0243	40.8571	13.3299	3.75508	4.92637	11.4142	31.8607	0.316812	22.1146	135.09	50.6132	378.579	23.594	54.2245	7.76125	0
TCGA-AA-3845-01A-01R-1022-07	Tumor	1979.07	16.5337	162.484	5.34906	0	20.4816	45.9893	63.3813	20.4552	0	70.3953	11.6012	53.4031	10.9782	148.176	6.75699	4.77095	26.6236	0	18.4901	1.00764	94.5211	10.5624	1344.54	104.512	15.9135	798.217	64.1646	128.075	354.676	11.0974	468.071	26.3564	31.2636	40.2141	7.59331	5.01415	38.4042	57.0577	3.65819	58.6057	31.0184	124.287	273.515	48.2453	26.7887	7.89989	0
TCGA-AA-3660-01A-01R-1723-07	Tumor	1393.37	14.2265	47.8263	7.11302	0	23.0261	45.89	36.2684	17.6388	0	30.2851	5.58583	73.8812	17.5229	132.354	14.499	0.262174	21.789	0	18.2746	7.47693	75.8749	13.8898	2090.98	402.859	17.2104	938.588	97.4593	59.7954	411.982	16.4963	188.579	24.6253	38.6331	13.4365	3.87954	9.64466	23.8837	25.2656	19.7542	50.5865	64.3365	70.6053	166.435	15.0151	16.5067	14.4097	0
TCGA-AA-A02R-01A-01R-A00A-07	Tumor	1129.68	20.0475	77.0636	12.0402	0.0425463	42.195	73.3126	75.7293	14.7757	0	41.6482	14.5033	94.5007	9.09758	105.444	16.2253	1.1053	47.6976	0	59.2364	0.903506	94.9496	9.56639	2277.58	243.147	12.1526	638.106	95.3347	130.521	372.878	45.082	350.618	33.3825	27.4642	17.5801	7.5905	4.15067	18.1787	44.5054	0.121819	22.6025	46.5289	66.8534	438.009	29.0348	26.5355	11.2135	0
TCGA-AA-3532-01A-01R-0821-07	Tumor	1891.08	11.482	65.5996	8.91245	0	13.4778	42.3655	51.6389	27.092	0	21.804	6.69777	60.3107	15.9853	127.469	9.38505	2.36247	19.5639	0.0583103	19.6358	1.29194	105.752	10.1261	1627.09	144.097	13.6999	599.837	80.3674	119.619	672.69	13.1274	182.473	15.1407	51.5539	16.7518	4.71993	8.27264	19.7751	18.8059	0	30.6641	62.2609	74.8595	268.314	18.9906	30.1488	10.1266	0.0319604
TCGA-AZ-4313-01A-01R-1410-07	Tumor	1104.79	21.6025	61.7811	2.63441	0	28.2267	50.5024	61.2173	5.10045	0	6.26302	6.07304	69.1327	5.6294	108.83	12.1348	0.392063	23.6848	0.0441121	18.971	0.895365	94.4129	5.62707	2572.71	170.496	13.4346	1211.39	106.286	58.5785	186.612	12.9545	566.175	12.1139	29.8494	12.4185	1.03366	2.98277	7.41034	28.3548	0	7.86862	38.6178	56.8925	422.59	9.15171	29.4499	4.86061	0
TCGA-G4-6588-01A-11R-1774-07	Tumor	1562.29	37.07	72.1264	9.0293	0.0482754	36.5164	78.9331	81.3355	17.6667	0	35.6568	12.3514	112.2	10.8197	117.254	10.8009	0.568867	43.7848	0	33.6009	0.769696	94.3169	9.94041	2245.86	105.758	15.3859	883.582	171.355	89.8269	601.903	31.6699	343.365	40.4076	36.2496	24.425	7.26981	9.16891	25.0219	18.0034	10.8978	22.6508	62.3301	90.0436	184.741	23.861	38.451	19.912	0.0434579
TCGA-A6-2672-01B-03R-2302-07	Tumor	170541	13.181	32.5182	8.38526	0	18.5647	32.3957	27.0022	29.4813	3.25209	18.3523	7.37361	44.7239	23.0589	41.0177	10.9169	0.770781	20.0055	0.111534	36.2328	0.668701	35.4547	12.1031	938.85	51.8475	12.6763	318.415	38.5225	50.4686	301.756	43.9242	134.05	22.3199	14.7335	7.70228	23.6847	11.078	19.9529	10.726	0.679663	37.843	25.1359	25.6378	31.8863	24.7609	15.2163	15.0336	0.0915202
TCGA-G4-6322-01A-11R-1723-07	Tumor	3272.64	21.1494	56.2744	13.0646	0	56.8135	54.3103	52.117	21.5111	0	20.9504	10.1892	48.3596	21.2952	118.268	5.62073	0.241964	24.392	0.0129355	69.7977	0.904081	80.4248	7.30635	1752.46	147.03	12.5357	1010.13	72.1191	70.6658	169.101	30.562	147.816	14.7014	27.7989	21.8919	4.29449	15.0345	3.6438	19.9898	0.0224617	36.4144	89.2195	70.7401	162.381	18.7817	30.3055	12.487	0.0141388
TCGA-AA-3875-01A-01R-0905-07	Tumor	3396.89	11.2834	87.4145	5.74168	0.0496061	19.6703	32.3074	26.0142	15.7621	0	17.576	7.41917	100.722	18.4062	88.8623	9.03994	0.32249	20.5794	0.122462	13.1701	3.23883	85.12	13.3177	1126.36	118.02	10.8142	571.425	74.5968	86.7747	407.809	17.824	199.325	16.2879	36.1762	30.3112	3.68929	5.37931	24.4914	19.031	0.142204	39.6988	72.0464	74.6081	194.299	16.6384	16.987	17.0775	0
TCGA-D5-6531-01A-11R-1723-07	Tumor	1780.26	12.195	53.7592	25.011	0	37.371	50.6972	39.9478	76.0521	0	31.888	9.4461	64.683	59.5044	97.9533	10.9239	0.166043	35.3805	0.016765	32.4298	3.19508	74.9844	8.30939	2042.63	112.694	14.9427	817.512	112.064	71.3454	476.058	12.5692	357.152	20.2582	17.5795	22.2774	4.50174	6.27491	22.7109	40.3792	0.0585267	22.8818	49.4025	61.899	169.151	18.4577	16.8463	9.05247	0.0367423
TCGA-AA-3489-01A-21R-1839-07	Tumor	1232.07	18.7064	58.4097	10.1852	0	20.2095	61.5776	37.7609	35.7511	0	21.8978	7.62486	43.9219	32.8649	92.4368	7.42278	0.300107	25.549	0.0126297	100.895	3.24725	36.4281	11.2117	1732.53	75.8284	15.6371	663.87	68.3061	236.117	1624.95	20.2722	127.422	13.6705	28.056	22.0227	7.2187	25.5945	27.898	38.4854	12.635	50.2111	55.9718	54.3511	73.5798	21.7082	18.5559	12.062	0.0692631
TCGA-AA-3949-01A-01R-1022-07	Tumor	2507.52	10.9969	107.103	22.0917	0	17.3469	28.2115	52.8223	16.9347	0	13.9598	7.69775	35.895	8.68213	164.668	7.48372	0.496396	13.4992	0	17.3234	0.337277	128.313	8.18332	2866.17	127.092	5.05394	743.827	74.0393	152.343	315.265	16.4471	295.371	21.2805	23.7724	28.5799	2.95744	5.95916	21.3135	15.7945	0	20.9279	26.0632	89.172	226.068	20.1079	27.2437	9.80538	0
TCGA-AA-3662-01A-01R-1723-07	Tumor	5120.44	13.9591	39.652	4.85608	0	21.6738	47.6776	37.6006	23.5528	0	23.717	11.8424	53.2819	13.0579	102.605	11.1686	0.800753	15.9673	0.327503	37.7323	4.14329	72.2415	7.8031	2782.24	130.098	18.86	564.935	66.6323	57.2543	336.207	30.0317	256.96	14.6612	35.1344	14.7091	3.10561	9.13408	16.7885	26.0745	1.41223	32.0627	61.958	61.7811	67.417	19.4936	21.3536	9.23639	0.0170522
TCGA-AA-3850-01A-01R-1022-07	Tumor	4086.66	14.37	49.406	13.5123	0	19.1466	32.9452	38.3984	21.0251	0	19.5951	7.09916	47.1743	11.7187	60.0386	6.52555	0.303388	12.739	0	27.0894	11.5273	55.6877	12.268	1368.99	67.3137	10.8753	621.488	46.0593	90.0552	225.346	12.8102	165.791	9.98105	30.7725	13.1319	3.27575	7.16018	14.6262	14.3027	0.0594152	13.0963	34.1928	59.3774	162.029	19.001	27.7157	6.448	0.0373725
TCGA-A6-2684-01A-01R-A278-07	Tumor	4976.69	6.19119	40.4999	86.7171	0	19.7922	27.92	28.4402	41.0716	0	34.8587	7.01153	28.5559	25.3105	81.7336	6.61239	1.09931	9.29585	0	36.6615	1.26209	62.0317	18.7853	1767.8	61.7664	11.8435	570.261	26.777	83.3311	502.669	24.8927	282.766	15.8517	12.6598	18.1105	13.6924	11.3353	37.864	11.6883	4.55481	36.3576	17.0359	57.8885	89.467	18.1084	20.9952	17.3548	0.0146347
TCGA-AU-6004-01A-11R-1723-07	Tumor	1488.05	26.9143	77.9736	29.2898	0	30.786	67.2219	54.9434	29.6159	0	11.7802	11.4972	109.675	18.6532	108.253	9.51725	0.060034	22.2297	0.152039	49.3847	1.17843	82.626	9.62318	1579.79	124.426	14.5319	679.303	90.6605	103.949	855.286	28.7811	418.462	22.6473	97.4579	31.2885	7.2105	7.59546	26.6597	21.6167	14.1415	33.8803	63.3211	62.5393	144.339	27.9792	33.8988	10.4804	0.0166371
TCGA-CM-4747-01A-01R-1410-07	Tumor	1169.79	14.8366	23.5061	35.9783	0	22.0436	103.501	35.0045	9.3541	0	10.7576	6.63621	103.904	3.64833	32.8096	4.64942	1.87586	19.0921	1.60437	26.3488	12.4621	55.1055	6.16094	2989.28	132.63	15.7464	317.987	49.2768	71.3217	339.247	24.0922	216.505	4.42645	30.8696	7.57861	1.76624	2.99973	5.43889	26.7904	0.808664	10.8455	86.4675	51.8629	177.35	13.2896	13.1052	1.22395	0
TCGA-A6-2674-01A-02R-0821-07	Tumor	3428.44	11.6473	53.4556	7.34845	0.118955	18.7567	42.952	31.8026	32.9	0	15.4197	5.53476	33.5966	11.2098	122.35	7.50829	1.57838	10.9252	0.424109	39.002	1.32404	56.5906	8.80097	1183.54	73.7387	8.80237	740.921	36.9491	297.936	1925.6	26.8502	171.275	12.8406	33.9339	15.0117	2.49294	13.4797	23.9138	16.8486	10.0547	19.5078	40.3299	60.2006	148.973	20.0298	11.2436	5.21498	0.107029
TCGA-AA-3494-01A-01R-1410-07	Tumor	2696.53	12.9006	63.2161	4.53758	0.109004	14.0171	41.0687	48.8271	22.5365	0	19.363	7.02609	88.5664	14.2133	94.8965	10.1064	0.295265	28.169	0.17943	20.666	5.35155	89.7687	24.2035	2179.53	140.209	11.7952	711.323	54.3135	64.242	169.144	20.1087	142.032	9.69845	30.04	10.7603	4.32028	8.14848	10.305	30.4813	0	33.1203	116.38	52.0524	270.209	17.1265	27.064	11.6417	0
TCGA-AZ-4615-01A-01R-1410-07	Tumor	1799.73	14.676	113.116	6.2918	0	21.4694	60.3758	67.8567	21.2588	0	8.9939	8.12195	50.9072	19.3132	138.345	6.88926	0.371962	23.1458	0	11.6422	1.1227	61.5663	10.4121	1319.19	134.295	8.15401	901.746	78.9736	196.088	541.321	28.7315	442.383	24.9242	32.6082	36.5642	5.47965	4.158	26.5793	15.0748	0.10088	29.1415	54.9508	104.642	170.66	28.6635	23.5231	13.6575	0.0950692
TCGA-AA-A010-01A-01R-A089-07	Tumor	5083.17	28.4572	83.9623	8.61183	0	32.6017	69.366	70.01	10.3594	0	28.226	5.73741	49.2584	13.2594	91.7198	13.5233	0.541339	23.5584	0	22.5103	0.842818	62.8032	12.7737	1301.08	136.866	12.9684	760.343	70.7667	69.7282	214.64	34.2079	247.566	18.3482	42.0426	18.6672	5.19858	7.68986	22.0983	12.7776	1.59105	24.1193	36.2563	72.2343	355.851	24.8441	33.7563	15.6664	0
TCGA-AA-3819-01A-01R-0905-07	Tumor	2616.33	11.1842	57.8295	7.5747	0.210578	24.4339	44.5181	32.478	18.7318	0	26.8048	10.9339	81.8044	30.6198	53.7838	6.49194	0.586732	17.3435	2.15409	20.3211	2.74062	85.6348	13.8448	1629.84	122.416	14.5972	297.824	77.6462	61.8914	237.975	15.2785	219.2	18.0169	37.8982	23.6178	5.13736	7.25868	20.2823	18.0345	0.129294	33.0102	114.899	71.2058	221.296	15.8702	23.5975	10.2537	0.0541229
TCGA-AA-3989-01A-01R-1022-07	Tumor	3174.62	10.4915	43.0844	8.34123	0.0375582	28.6538	47.0146	36.6243	18.3881	0	16.2879	6.77222	48.5377	18.3282	56.515	6.73446	1.52563	17.3895	0.710794	31.7928	6.04325	63.6505	13.2257	2709.97	93.075	12.9285	561.095	43.0358	85.9729	384.855	18.446	245.309	9.22586	45.332	13.5162	2.8959	7.41854	14.8253	19.4561	0	21.104	71.925	61.4255	298.574	16.9914	27.1341	5.34963	0.0338425
TCGA-AA-A01C-01A-01R-A00A-07	Tumor	2699.57	15.6819	42.5199	37.8355	0	15.4021	55.8382	46.7017	27.4291	0	18.0682	4.64833	58.2973	20.2998	103.188	13.9239	0.727053	27.2566	0.133878	20.9721	4.5691	51.7262	13.5437	1101.05	100.773	13.477	741.074	56.4652	122.581	788.483	23.4374	148.85	11.3001	31.6627	16.1636	3.13626	7.84967	15.7122	24.4201	16.7842	30.0323	89.5268	43.5994	486.172	18.0085	23.2653	13.0844	0.146413
TCGA-A6-6138-01A-11R-1774-07	Tumor	1619.56	14.1479	84.0967	33.251	0.0217577	19.597	61.2448	54.987	36.3846	0	19.2703	15.3545	87.8394	18.9797	74.9677	3.96963	0.194215	29.7102	0.339801	106.204	6.56461	91.0781	6.49052	1854.19	129.949	12.785	365.852	62.5785	147.832	509.407	29.1673	210.155	20.6698	58.366	32.7701	6.77226	25.2494	20.3434	47.7314	2.58436	55.387	85.3464	77.1104	127.451	21.7589	17.1205	13.9813	0.0195519
TCGA-AA-3814-01A-01R-0905-07	Tumor	2472.32	6.89238	51.8911	14.7897	0	15.7734	42.0904	27.368	38.1721	0	20.0915	7.96647	59.2747	13.9711	84.8426	6.14887	2.21027	17.6079	0.930264	9.30424	11.7991	78.1287	15.4362	2203.76	77.287	19.0707	582.573	43.6556	169.541	736.707	15.4153	234.964	10.2287	36.7513	30.1022	2.87013	6.07635	19.1851	23.416	0.0506505	37.4634	51.1039	63.4671	157.494	14.719	21.7973	5.12884	0.0317945
TCGA-A6-6652-01A-11R-1774-07	Tumor	3118.45	23.2591	46.2689	11.0051	0	22.3529	60.7718	58.2353	17.6847	0	20.5922	15.5079	187.152	26.6636	45.8651	3.4442	0.573482	40.0141	0.0342063	25.043	55.5641	58.7098	10.2233	2550.7	94.9167	13.8076	230.148	47.426	38.9368	210.286	22.5814	217.555	22.0399	35.5926	12.4783	8.29969	5.53881	17.8158	70.7766	0.386702	49.1687	110.083	44.7903	94.8199	27.5821	43.7926	11.8295	0.0560743
TCGA-A6-3809-01A-01R-A278-07	Tumor	517.888	10.3753	101.62	2.08781	0.0846829	15.0254	26.405	52.9528	21.9832	0	36.273	11.1886	23.9704	18.679	70.1661	2.23383	0.715846	19.9307	0.250942	17.5186	0.411489	139.647	12.7193	4201.44	192.934	6.64906	1182.81	31.7576	90.7641	260.942	21.7495	303.644	42.8338	9.63241	26.1457	19.8214	8.39554	41.9906	6.48972	7.74393	49.26	11.8913	101.74	51.1572	32.2638	67.1976	18.3022	0
TCGA-A6-2677-01A-01R-0821-07	Tumor	3319.05	12.8963	85.6189	9.02965	0	16.7756	45.4432	51.6084	14.5649	0	39.2824	10.2498	113.737	33.7187	118.124	7.36618	0.199536	47.5434	0.144287	14.5127	8.14698	101.15	14.547	2316.37	144.297	15.9094	705.773	95.2392	54.3689	88.2134	33.6638	112.441	32.6718	30.7245	23.8517	10.6255	8.58135	24.0777	12.5569	19.2995	40.3202	48.6734	102.915	200.64	18.8491	32.5775	18.2408	0
TCGA-AA-3831-01A-01R-0905-07	Tumor	3523.99	14.674	67.1876	10.2591	0.0314658	22.8161	37.4	45.1455	18.1843	0	24.829	9.95733	66.6654	20.1852	75.0311	9.92937	0.434108	18.9076	0.180979	28.3567	2.76699	65.9847	13.9843	1525.07	99.8128	11.8744	584.128	64.8766	62.7617	251.799	13.0437	104.169	18.6336	33.2206	19.9942	3.69252	6.20768	18.5572	16.2322	0.315159	15.9025	43.6948	73.7425	318.799	18.9737	44.2419	9.98098	0.0848775
TCGA-WS-AB45-01A-11R-A41B-07	Tumor	720.749	24.6942	72.71	109.919	0	26.8872	81.6446	57.8206	170.591	0	54.8498	10.8475	25.4803	29.9097	56.3404	4.8493	0.468635	26.1746	0	264.298	2.00134	51.553	7.60752	1861.95	61.3615	16.5389	510.659	49.3665	563.93	7383.17	52.0111	215.008	21.8526	57.669	28.2107	11.0523	100.076	55.2265	42.0118	0	36.2854	38.4665	60.6099	113.326	40.7671	15.9944	12.818	0.0370581
TCGA-A6-5659-01A-01R-1653-07	Tumor	685.198	13.7408	113.721	100.541	0.0830123	23.7344	73.9824	51.7448	56.3681	0	22.5688	13.0535	68.0108	21.3098	152.298	6.43868	0.252956	35.4018	0.0683394	34.8106	6.86881	94.0667	17.5927	2131.65	95.0503	32.4699	730.042	85.5115	85.8919	291.158	22.8512	269.598	22.1403	35.972	15.2608	3.9058	12.6769	23.514	37.4698	31.3457	63.6229	87.5336	73.8515	170.473	21.6236	22.8362	15.1505	0.0373857
TCGA-CK-5912-01A-11R-1653-07	Tumor	1260.45	16.3302	84.1556	10.2059	0	21.8001	51.7239	66.0912	27.0205	0	28.0973	11.3889	76.5685	27.9699	66.6062	3.6227	0.022439	20.9869	0	45.6186	6.94908	108.965	17.0293	1425.63	131.455	21.1578	403.918	94.3865	74.8243	206.85	23.7896	201.502	25.3429	50.1355	20.3117	6.83469	31.0865	45.4262	23.3822	2.41019	88.3671	90.0364	55.6421	133.631	20.2098	37.797	26.7824	0.0248432
TCGA-D5-6537-01A-11R-1723-07	Tumor	1138.53	17.253	80.3027	1.32499	0.0869868	22.0499	89.3622	68.3662	12.31	0	17.5218	10.4291	180.408	28.3342	153.583	13.9668	0.459543	45.6783	0.393851	9.4911	5.61436	112.977	16.0252	1669.37	151.133	19.9268	880.223	105.902	42.5709	205.138	11.4228	430.353	25.4173	22.9705	42.8699	4.30364	3.66761	21.2083	31.9535	0.0311385	30.4171	98.7436	90.356	347.128	26.884	46.4762	20.5064	0
TCGA-DM-A0XF-01A-11R-A155-07	Tumor	3975.11	17.3358	72.2051	7.0998	0.589971	20.5342	55.3545	47.2724	26.8607	0	36.5677	11.1143	73.692	12.5988	117.27	6.98303	0.268925	16.0092	1.4211	6.52797	5.00303	144.866	10.4849	1161.13	150.322	9.80589	445.355	64.825	71.875	501.308	14.5054	256.17	40.1729	59.1907	13.0434	3.28293	3.5699	22.5655	27.5926	0	38.1647	94.8409	65.4765	124.781	18.1004	28.7862	13.9382	0
TCGA-CM-6171-01A-11R-1653-07	Tumor	1854.25	22.4282	85.8222	2.54241	0	53.4444	63.734	58.7462	23.6017	0	27.2283	13.4211	50.2796	21.1893	96.6993	7.95085	0.680642	36.0713	2.38621	38.6759	13.3694	65.2603	12.5715	1498.32	208.838	14.1911	888.775	103.472	57.0748	266.245	64.0446	165.511	25.5046	31.9136	23.2558	7.28585	14.3632	28.0719	13.2483	0.707912	29.3573	69.848	78.8902	154.102	31.4739	39.6297	19.1493	0.0193495
TCGA-A6-3810-01A-01R-A278-07	Tumor	16668.2	11.8079	41.3125	22.1295	0	20.726	31.2792	41.3585	27.9549	1.17162	27.5795	8.00248	63.6987	20.3889	41.4598	2.86771	0.416504	18.8261	0.220932	37.8055	15.1574	43.2295	6.87286	2016.71	58.5962	13.8492	244.369	16.4708	134.231	936.914	53.5519	169.945	10.6199	22.2379	15.5643	13.2218	13.9542	37.2702	9.57587	0.0699686	77.0931	32.4661	37.1172	68.542	30.1871	28.8651	7.82014	0.0879118
TCGA-AA-3870-01A-01R-1022-07	Tumor	2799.23	8.64352	38.123	45.8219	0.0794401	27.2243	56.7857	52.3786	26.7152	0	17.9312	7.28532	82.3959	14.7491	42.6574	5.67555	3.03377	22.0491	0	38.4585	12.7838	64.2809	3.48714	1546.98	143.417	14.052	757.169	90.5619	169.049	833.192	21.6619	316.657	11.762	76.6365	9.22578	3.99277	5.45649	16.3654	55.093	0	15.8217	52.0325	60.2411	252.463	27.0873	14.457	4.90021	0
TCGA-AA-A00E-01A-01R-A002-07	Tumor	1790.21	21.2845	66.116	2.51301	0.644531	26.1011	63.9156	59.4904	18.9473	0	29.7811	12.0005	64.0763	11.7202	112.326	12.7971	3.2476	39.4403	3.8197	28.908	0.782974	92.3491	9.62789	989.339	196.226	10.5933	850.608	111.105	114.678	322.681	23.9523	531.056	23.1905	46.4012	20.5726	6.74654	5.9283	15.0099	27.893	0	30.4089	54.1991	73.09	375.817	29.3871	35.7946	9.75461	0
TCGA-CM-6161-01A-11R-1653-07	Tumor	1954.21	23.1226	79.4276	32.3193	0.343043	29.4566	75.6234	71.8921	51.1424	0	21.9438	12.0347	85.5974	100.418	128.519	4.85333	0.209074	23.2668	2.61188	30.1347	46.6532	81.5795	24.3453	2465.38	137.487	14.7945	767.456	66.8924	88.6444	350.531	20.7392	152.608	22.124	24.8416	37.4773	6.76228	14.8393	30.4189	29.3387	0	44.2714	80.2038	101.463	79.2953	28.3798	49.4032	31.1775	0.0192529
TCGA-AA-A02J-01A-01R-A00A-07	Tumor	2232.09	13.244	62.4022	2.59918	0.379812	28.7897	57.3252	35.504	9.91424	0	41.1723	13.6881	76.4969	24.9367	123.755	18.1419	0.308666	32.1535	3.46998	10.7552	22.4917	86.0632	14.1069	1616.95	175.246	22.9057	590.643	119.347	26.7082	109.37	23.5324	132.52	21.8592	36.1011	11.7103	4.98682	4.9813	18.4681	31.0467	0	36.4133	126.148	74.0398	402.758	14.7451	17.4709	18.1506	0
TCGA-A6-6650-01A-11R-1774-07	Tumor	3339.9	16.6811	54.9628	12.7205	0.0764363	20.6601	65.8515	48.229	20.7805	0	51.1253	9.84984	81.8035	25.2921	78.2534	8.32142	0.0466051	24.5992	0.173062	34.5814	2.35034	88.3436	12.8647	1777.22	183.982	21.4402	436.096	114.807	39.2773	193.344	22.2828	119.497	19.6207	125.667	18.8392	5.52702	14.3109	20.573	21.4274	0.0274207	59.3707	96.3518	89.5093	166.625	20.4732	29.156	19.5543	0.0516272
TCGA-D5-6539-01A-11R-1723-07	Tumor	3985.91	20.8239	85.2377	21.5743	0	24.6127	58.4076	61.6356	19.2423	0	36.5707	11.1239	86.6327	16.6356	83.5155	7.64321	0.193324	16.7408	0.0178299	108.958	1.44472	58.4913	10.3454	1524.64	151.151	17.3961	592.417	97.6879	70.1515	212.103	41.5319	238.266	24.0057	66.0416	16.6649	4.94399	16.0714	21.2901	21.681	0	74.288	74.6457	66.4126	150.11	35.3562	27.7925	21.4791	0.0778305
TCGA-DM-A1DB-01A-11R-A155-07	Tumor	630.949	14.4273	48.1047	1.66484	0.0272184	34.148	80.9132	33.6725	7.64547	0	37.794	12.834	56.2147	18.296	153.086	20.6893	0.110481	15.5479	0.246171	14.6512	25.1454	104.207	17.1397	1194.13	238.876	43.898	920.979	116.371	52.9682	64.8053	19.9258	147.688	27.4623	33.6891	17.3274	4.67514	8.22117	21.9384	49.1994	24.2796	71.4318	115.84	43.1388	322.081	14.2464	28.7432	21.3091	0.0245066
TCGA-A6-6781-01A-22R-A278-07	Tumor	2781.1	13.1152	72.5482	28.8258	0	40.7893	37.4284	46.4689	66.9138	0	60.0888	11.9332	56.7648	34.8718	52.9758	3.63724	0.548481	21.159	0.29237	84.2615	2.83185	44.9426	8.9635	1605.76	55.6846	11.1099	524.524	24.4247	240.352	2754.84	58.5671	232.163	15.9377	18.7253	22.414	19.5457	24.5154	52.6921	14.3828	0	38.506	33.9656	62.2881	97.2258	40.1802	15.3606	12.5688	0.0640028
TCGA-AA-A01F-01A-01R-A002-07	Tumor	4683.53	9.91072	34.8222	1.49092	0.104902	17.4936	39.695	41.2546	5.28819	0	9.18223	7.21558	72.4549	14.0523	48.8176	3.68885	1.42065	14.1516	12.1153	6.28933	10.4053	45.2429	4.76388	1201.13	61.8513	10.6378	299.412	34.4763	17.5336	44.9287	19.71	274.007	7.9773	33.2761	13.0692	2.64846	2.48132	13.7824	23.2322	2.90625	46.2679	68.0044	46.5102	74.4003	20.1088	19.6053	5.12456	0.0315209
TCGA-AZ-6598-01A-11R-1774-07	Tumor	1754.32	21.7334	55.604	1.59339	0.565106	29.3427	73.0448	67.2938	10.5783	0	8.10712	7.41666	31.8583	18.1571	113.711	5.25356	0.830237	31.0049	3.5243	20.2877	1.6832	63.6758	9.41115	1255.1	141.178	5.25506	552.384	78.283	80.1856	380.105	36.2607	122.392	18.1043	30.6156	33.5788	3.9215	5.0472	19.4901	18.9456	2.2429	33.979	242.659	94.3232	166.004	18.4731	21.456	16.3288	0.0391489
TCGA-AA-3858-01A-01R-0905-07	Tumor	1697.2	13.216	47.5993	10.2516	0	29.8594	54.9216	34.6873	17.8411	0	11.8533	8.94423	74.877	10.4123	58.1686	13.6988	0.362165	25.93	0.033389	21.8373	6.39825	64.8695	11.4093	1440.84	119.282	9.08059	469.322	98.8818	106.272	501.144	13.535	249.288	21.7187	40.0053	17.5451	4.51994	7.59122	17.3159	24.0625	0.116109	32.8031	103.021	44.772	415.912	13.5476	23.886	15.2192	0.0364972
TCGA-CM-4743-01A-01R-1723-07	Tumor	3530.78	16.7656	65.4855	3.09156	0	10.8996	42.5228	31.3107	11.7872	0	6.88504	6.86941	27.7099	4.11573	139.471	7.42653	0.0817655	19.4303	0.0497006	18.486	0.152709	102.014	4.7904	1140.24	87.2966	3.79027	1375.56	50.9774	94.9947	227.532	12.7748	745.499	10.1921	33.594	18.4698	2.2713	4.68148	14.155	19.6904	5.33229	27.7268	27.6121	95.1964	292.934	16.5512	14.5097	7.63656	0.126757
TCGA-AA-3554-01A-01R-0826-07	Tumor	2151.87	18.0094	66.5486	28.6152	0.129396	32.7655	57.4524	55.945	24.3934	0	24.4187	9.90865	77.7345	18.0941	86.2908	11.3185	3.40117	28.1456	0.142025	40.9607	2.35849	81.1072	7.09822	1272.2	138.516	17.3325	627.998	72.1145	169.589	809.352	22.1434	641.815	17.6695	54.4652	18.485	6.67526	9.65166	21.5409	32.3115	0.0618414	23.4471	72.898	76.917	253.885	32.7226	27.3768	7.50044	0.0776775
TCGA-A6-2682-01A-01R-1410-07	Tumor	2954.81	16.5045	37.4341	18.5589	0	18.7017	45.7777	38.743	21.5912	0	9.76975	6.59051	44.8486	7.08153	100.751	11.7566	1.0834	16.1737	0.853392	29.5465	29.9138	104.116	19.0615	1678.41	155.706	14.3604	935.598	68.0447	129.764	489.768	14.6478	291.633	6.22854	26.5203	17.8392	2.6521	6.34956	9.44281	23.6027	0	17.6004	63.1834	52.8128	202.704	18.6265	31.9361	8.17938	0
TCGA-AA-3872-01A-01R-1022-07	Tumor	3505.03	12.1312	35.8808	120.766	0	19.5586	60.6879	43.0891	46.0912	0	25.9807	8.34103	2642.28	26.7374	78.0915	7.60576	1.67524	17.7691	0.109418	43.8025	7.9261	64.463	16.2082	1066.05	149.236	15.3322	582.56	58.6556	262.432	1062.73	17.1188	400.404	14.0294	69.4384	16.0277	3.28174	13.0252	20.687	32.3654	0.0952899	34.7226	80.0149	64.5571	214.257	18.7228	13.9978	4.78253	0.0299597
TCGA-AA-3678-01A-01R-0905-07	Tumor	1736.06	12.1306	70.9139	9.01048	0.309016	25.8496	52.2464	35.9741	23.5002	0	33.9548	19.0466	74.77	15.9335	54.5301	5.58664	2.08423	20.6772	4.78138	25.7575	14.2163	85.7322	12.5684	1503.45	116.76	14.2282	354.797	66.0716	63.8967	205.489	19.6791	140.031	17.5126	67.9515	13.0655	5.60338	7.45607	21.4971	23.9148	0.132808	37.6334	144.899	69.2642	169.348	18.0547	21.4409	10.1954	0
TCGA-AA-3672-01A-01R-0905-07	Tumor	692.459	16.3185	28.3745	16.7413	3.53336	61.9023	106.794	61.841	6.53645	0	10.0377	8.38421	88.6553	6.83568	56.4981	14.1769	3.15857	57.4557	9.20916	81.1931	6.25908	66.8475	4.99257	4160.28	155.133	21.9563	641.658	100.098	77.2488	345.612	50.6963	281.903	4.73705	51.4462	12.7114	2.43306	3.07592	8.96355	41.3285	0.337566	14.4744	38.1359	39.8693	183.107	22.8154	15.4685	3.21158	0.212028
TCGA-D5-6923-01A-11R-A32Z-07	Tumor	1658.18	17.8186	64.0225	19.6877	0	44.1134	77.1779	75.2862	78.4745	0	43.2231	14.9289	72.2108	14.9384	128.13	14.6227	0.795151	38.3889	0.13179	106.145	5.80749	89.9014	9.22873	1678.27	165.216	16.7149	700.133	99.8734	186.974	2674.93	28.8795	288.732	24.1712	53.1278	17.5784	9.68594	24.8159	36.3184	44.9896	2.62598	83.4725	145.044	69.2996	182.293	40.4702	47.8815	21.9748	0.0961117
TCGA-A6-2674-01A-02R-A278-07	Tumor	973.967	7.57991	48.5396	9.6418	0.184673	28.2873	33.0939	29.8924	35.2759	2.4178	29.7041	7.17716	34.2666	22.1086	57.3714	5.92618	1.52814	12.1494	0.3869	74.5221	1.60608	39.7838	8.20174	1243.01	51.1144	10.2795	499.12	15.4003	119.279	1952.06	44.1717	146.81	15.1144	13.7762	14.0547	16.649	25.9473	41.3817	9.9969	2.98375	41.9039	22.4828	41.525	46.8132	25.9496	13.7746	14.994	0.0906812
TCGA-AA-3812-01A-01R-0905-07	Tumor	1605.62	12.8524	24.3891	54.7537	1.27798	35.2875	93.0058	32.67	16.4077	0	4.57285	5.04112	133.045	8.48416	35.927	7.4831	4.3727	36.4358	0.664274	62.6148	24.612	45.2688	3.66565	3515.62	79.4461	32.5224	418.367	34.3178	113.724	643.297	14.7326	305.925	2.31171	52.7481	9.75982	1.66736	2.52026	5.79693	42.3516	0.674793	8.03076	82.8168	33.849	145.072	17.97	15.973	0.733655	0
TCGA-AA-3680-01A-01R-0905-07	Tumor	3553.73	15.9909	70.6586	20.1486	0	24.1257	49.4583	62.6897	15.8147	0	24.4211	12.7438	115.848	51.1005	72.5708	5.93521	0.565969	22.1062	0	20.0735	1.78971	70.8754	21.9538	1728.07	152.683	13.0625	698.193	37.2774	66.1815	117.9	32.9629	213.228	10.7744	27.7553	17.4881	6.39494	7.51325	9.61877	27.1316	0.230317	46.3712	59.8103	74.4766	117.593	18.6704	38.5247	6.82992	0.0964163
TCGA-NH-A6GC-01A-12R-A41B-07	Tumor	6898.54	19.0245	28.81	24.4273	0.39549	23.8784	54.9318	23.0879	22.011	0	19.4388	7.79562	46.0523	12.5325	73.4349	12.6555	0.942705	15.9095	0.0433646	14.4552	1.68121	48.5802	11.2284	1271.8	64.431	21.4311	685.144	47.0602	95.8261	852.35	35.866	96.6395	7.49948	24.2834	14.9291	3.24353	7.19943	13.7018	16.0205	0	40.4298	74.4252	48.9816	103.083	11.5923	9.13832	9.83055	0.0237354
TCGA-A6-4105-01A-02R-1774-07	Tumor	1428.9	17.8311	89.7114	5.33045	0.0468596	31.2507	87.333	52.927	41.0873	0	23.2703	6.93241	43.111	12.3653	115.451	11.2186	0.608974	35.9006	0.636066	36.0276	10.4178	87.3312	12.7387	1789.17	95.667	20.9286	671.676	75.2276	123.978	800.48	14.7418	265.581	21.9703	35.1053	27.0607	6.77256	10.6226	19.878	32.7364	17.7532	59.7114	109.937	61.8329	277.509	21.7934	29.14	12.7388	0.0210718
TCGA-AA-3867-01A-01R-1022-07	Tumor	2780.52	9.25915	70.4491	67.2431	0	25.2809	44.3536	38.747	37.1231	0	17.0903	8.17665	108.203	15.8068	51.5054	6.96116	1.23766	24.6864	0	30.4501	16.1146	43.2671	17.6283	1742.37	122.785	10.4721	457.739	46.43	163.027	1075.17	25.7691	245.604	8.10915	43.5105	11.3378	6.44533	11.5106	24.9983	26.1945	0.136403	73.7067	98.4875	54.7942	300.421	21.9348	24.1748	12.2313	0.12858
TCGA-AA-3970-01A-01R-1022-07	Tumor	2053.29	11.1429	58.7865	5.64547	0.986234	18.1169	41.7937	32.9088	15.1225	0	16.2908	8.03636	84.9525	18.7802	88.2621	9.21136	1.37389	25.8626	0.231955	18.2302	5.98984	98.6877	12.2762	1311.51	57.2734	10.9236	581.739	51.9295	93.7133	113.849	17.9044	219.291	13.3593	33.8667	19.6715	4.41967	9.91865	25.1871	8.40778	0.067332	54.1317	93.3507	86.8619	218.722	17.225	29.9667	13.7023	0
TCGA-5M-AAT6-01A-11R-A41B-07	Tumor	1435.54	31.7879	74.76	4.42085	0.690699	25.4761	73.0183	66.9182	29.9921	0	14.9809	12.4908	38.3742	20.1966	96.4535	12.2424	0.516446	24.8308	0.341091	65.6414	1.09071	83.8685	6.55277	1872.89	118.804	12.3836	788.198	68.9955	221.235	1340.75	11.185	306.81	31.639	41.3838	13.709	4.46454	14.6975	26.2742	30.4832	41.4164	23.3329	39.9877	57.2524	179.205	23.8852	25.9468	11.1309	0.0746512
TCGA-A6-6781-01B-06R-A277-07	Tumor	14551.6	9.72093	62.7056	30.8462	0.10577	10.6236	17.1812	17.4859	118.588	0	124.281	15.0515	15.5027	46.0653	69.0964	2.38403	0.361035	6.4957	0.0696362	14.5243	0.321157	18.1822	8.28377	469.496	14.293	9.45301	281.866	6.93184	322.102	1532.55	46.4133	108.568	13.6904	13.5893	42.7239	29.4833	15.4088	102.809	9.07852	0	60.3601	14.78	83.7793	10.7108	75.7187	8.95645	3.95125	0.114272
TCGA-D5-7000-01A-11R-A32Z-07	Tumor	4696.42	22.6335	76.7037	56.1098	0.0193698	34.9961	61.9477	70.7662	31.139	0	33.456	14.0486	80.8269	17.4026	128.662	10.7822	0.409878	34.4234	0.159676	54.4409	1.20765	95.2811	11.5711	1691.03	246.211	23.9644	934.444	87.1087	108.4	842.342	27.4168	457.277	18.2433	37.2525	31.5072	8.0151	14.6593	25.7673	26.1967	1.80712	53.4998	74.7617	70.4372	130.632	37.5332	36.0184	15.6973	0.0698519
TCGA-AA-A01K-01A-01R-A00A-07	Tumor	4561.04	13.853	41.95	19.7114	6.05739	21.4244	52.9905	57.319	45.7031	0	27.3845	6.59124	66.4186	30.8202	61.0069	4.05931	1.83019	25.7207	0.894797	15.2611	12.145	48.6103	5.95666	1350.84	87.0712	16.2964	368.9	38.6937	194.608	782.264	24.6247	301.817	13.5157	55.6132	11.8564	3.672	7.9802	19.9531	23.7146	0.667765	32.2042	71.0786	68.1683	254.281	27.8941	21.1435	4.81749	0
TCGA-AA-3955-01A-02R-1022-07	Tumor	2448.9	9.47028	98.9903	3.9973	0	16.0517	38.9056	47.872	24.4186	0	20.3631	4.82417	33.0606	15.1038	222.461	7.54639	1.185	14.2909	1.25013	8.38108	3.22884	151.402	21.0941	2804.03	54.1846	8.45873	922.482	84.1826	68.5009	90.6907	10.2185	342.532	19.5048	37.8154	47.4603	3.04026	3.17353	24.0486	10.1005	0	54.2843	67.1508	118.358	364.007	17.6146	43.0681	22.4487	0
TCGA-AA-3860-01A-02R-0905-07	Tumor	2439.45	19.6705	41.2775	5.36433	0	19.4418	55.9291	52.0246	28.8935	0	8.6198	10.3382	59.3855	9.23126	62.0531	7.2704	1.04727	18.8085	1.55979	22.8703	7.02085	70.6029	6.34991	974.692	128.624	12.9343	416.404	44.6882	133.995	679.483	19.0605	278.352	21.4523	54.9245	13.4937	5.60266	6.28332	13.7322	23.439	0.162929	31.8765	94.8938	69.1258	116.242	29.8536	39.2088	8.65545	0.102344
TCGA-G4-6293-01A-11R-1723-07	Tumor	2334.79	21.6574	49.9474	9.86567	0.0819851	20.3123	60.5447	45.7292	33.8186	0	9.76615	6.9528	86.4504	43.8707	89.8343	4.61071	0.799605	23.3498	19.0155	38.8508	2.24116	63.6202	10.614	1367.31	73.1863	14.4511	684.078	37.7593	59.3715	200.478	16.3533	257.608	6.43112	29.5537	19.1096	3.64202	10.6028	23.0557	31.9196	0	27.0083	68.0627	57.3495	94.9262	23.3016	25.1658	6.17684	0.0553249
TCGA-AD-A5EK-01A-11R-A28H-07	Tumor	1801.07	15.9853	67.4778	8.33007	0	33.1207	75.5205	30.0624	27.043	0	25.6614	13.1694	81.7701	22.5955	117.859	7.88429	0.272627	31.5542	0.712182	28.9258	17.6699	74.839	13.189	2183.41	89.8759	26.1505	679.474	82.9954	61.6951	372.959	31.0153	262.152	14.3988	28.5704	36.7059	5.82885	12.0612	20.3146	29.0412	1.29076	64.5617	67.1149	85.5083	135.184	13.1941	17.1141	18.6232	0.0318198
TCGA-A6-6780-01A-11R-1839-07	Tumor	2714.33	26.2822	72.8499	0.941339	0.0202525	28.851	69.2262	52.2147	5.41964	0	27.041	7.78698	48.5434	6.16628	193.974	15.5904	0.197412	24.7728	0.433223	30.1547	1.8134	124.538	14.0969	1878.86	173.076	12.3245	1583.85	120.641	146.679	165.119	13.1473	150.523	28.1257	27.0957	18.4036	2.89941	7.19444	19.4022	27.9986	11.7784	10.9885	38.405	76.3664	173.067	21.7286	33.1173	11.2465	0
TCGA-AA-3842-01A-01R-1022-07	Tumor	3410.66	10.5296	82.1401	20.2622	0	13.3739	51.1712	60.5715	32.5053	0	32.2303	13.0919	46.3911	19.7855	125.734	8.23643	1.26889	14.6215	0.40894	21.1787	3.44833	105.559	11.3889	2228.03	204.577	13.4713	645.926	114.794	168.028	860.383	21.9383	306.823	21.6418	54.8161	24.7302	3.74682	6.6081	33.6079	19.7849	0	40.4266	89.1602	95.6861	365.834	22.2269	28.6866	14.369	0
TCGA-CM-6166-01A-11R-1653-07	Tumor	1441.74	7.78373	73.0331	34.1909	0.057792	14.6883	71.1969	26.2874	30.162	0	38.1113	12.0351	56.0025	36.07	155.122	8.63966	0.117293	35.8995	0.522742	16.9312	12.4936	91.9386	17.5708	1794.15	73.9226	21.0877	999.101	72.4891	87.0505	338.201	21.0545	203.872	19.4026	14.6679	18.8383	6.41502	11.6708	31.2501	24.5595	13.1992	37.4824	75.7811	99.7579	307.63	11.4875	13.765	23.9525	0.0519626
TCGA-D5-6540-01A-11R-1723-07	Tumor	2698.37	32.973	81.7786	6.50268	0	33.2959	60.578	69.6768	26.8677	0	21.5148	15.0383	113.367	8.26465	116.006	13.8762	0.408937	31.0871	0	34.1533	1.66713	88.2348	7.91837	1678.51	127.404	22.3304	1069.05	118.865	113.131	920.065	37.1553	469.94	30.8277	26.6437	31.5508	6.33195	9.73979	23.1291	17.3165	0.721228	44.2309	73.0856	75.1484	411.428	31.6566	32.9496	13.6127	0.0412045
TCGA-F4-6809-01A-11R-1839-07	Tumor	3620.21	12.8959	58.1587	209.739	0.209257	14.923	60.2312	30.362	41.0372	0	23.3944	7.89302	39.1948	20.5764	78.526	6.04319	0.483889	14.6722	0.304711	161.768	5.71813	54.0082	14.9923	1671.77	121.343	12.0993	525.478	57.6498	216.745	359.085	24.7247	148.687	10.0742	46.4838	12.0262	3.79019	13.7789	25.8367	23.7337	2.60634	43.0909	71.3554	64.4951	152.745	14.7256	12.3541	9.34749	0.0144385
TCGA-NH-A50T-01A-11R-A28H-07	Tumor	1120.51	23.9491	50.8133	4.14051	0	21.1237	54.3548	67.1343	8.42638	0	12.1706	8.00646	51.5765	16.0017	114.372	9.16937	0.418412	27.5661	0.098839	8.75658	1.25093	68.0833	12.2645	2032.45	110.284	11.5106	797.238	78.4318	40.1707	266.262	11.1702	204.125	26.0816	42.6342	31.2876	3.91607	4.5897	17.171	22.335	0.442771	28.6908	65.9844	62.0221	132.194	20.5952	53.4423	18.6622	0.0154373
TCGA-AA-3517-01A-01R-0821-07	Tumor	4027.61	12.0435	38.2709	9.65978	0	33.6987	73.8593	29.888	29.0601	0	19.6363	3.94846	2540	20.1742	57.18	11.1791	1.89444	28.9005	5.72345	30.1817	14.758	36.788	8.37415	1439.04	58.3507	20.7819	407.573	33.816	73.9232	308.229	23.547	247.944	13.4641	27.974	12.1426	6.23959	7.38009	14.9449	11.7422	3.34085	85.1233	98.4184	50.2698	131.753	15.4211	16.5627	6.76054	0.0356061
TCGA-AD-6888-01A-11R-1928-07	Tumor	2499.54	14.4014	63.3367	2.08348	0.15862	24.3436	56.216	46.0987	6.21454	0	11.6318	11.3131	1204.08	21.1265	138.089	8.82655	0.515767	39.5574	0.899653	10.5892	24.3593	113.211	14.0566	1534.53	124.477	22.1019	846.303	64.1539	13.9542	44.0527	10.9462	459.735	9.93981	40.1453	14.8736	2.37136	1.88173	17.8438	51.2758	22.5625	48.0759	148.262	59.9622	112.858	16.8682	15.9013	11.4172	0
TCGA-D5-5540-01A-01R-1653-07	Tumor	878.594	5.96362	81.3073	1.42843	0	12.0876	29.4328	36.8566	21.4653	0	16.1984	10.0676	24.6052	18.5657	157.998	5.90934	0.179883	8.98852	0.101228	4.04069	3.47315	118.674	30.1857	4662.53	75.7694	5.9883	611.178	59.8036	50.4829	136.63	5.42839	337.224	34.1919	21.0107	24.3197	4.09878	2.61126	18.1588	6.20249	0	35.9571	46.6364	113.429	235.136	13.1234	37.8051	28.8726	0.0221718
TCGA-CK-4947-01B-11R-1653-07	Tumor	2224.89	20.7932	77.0494	25.8982	0	24.0626	57.6701	71.0381	48.5384	0	26.2332	11.7502	83.6428	26.0354	118.839	5.58961	0.064457	22.9568	0.0326796	35.4376	10.8655	90.8901	14.9048	2191.88	85.6688	11.6919	742.449	73.1425	97.2417	590.894	16.3863	221.217	23.3528	42.2282	28.8492	7.77153	10.3201	28.1416	22.5506	0	35.0638	52.5479	77.3205	96.3003	29.7868	38.8377	16.8509	0.0178435
TCGA-A6-6140-01A-11R-1774-07	Tumor	1733.11	14.231	49.1972	7.15933	0	32.0796	68.6045	43.4833	16.2262	0	32.2881	13.7278	107.383	27.9912	69.155	5.75455	0.31049	28.5091	0.0555127	44.7209	15.115	100.551	19.6858	1272.92	110.277	21.266	302.17	49.6953	46.2474	199.489	27.6581	229.826	26.2593	59.2445	14.581	7.34494	11.0483	19.7622	33.3454	11.9157	109.168	166.338	68.6489	223.146	18.6398	24.109	25.1073	0
TCGA-CK-5915-01A-11R-1653-07	Tumor	2559.37	26.927	76.4908	3.76118	0	31.2576	65.8053	76.9712	11.817	0	39.6358	22.8071	100.269	71.1225	141.541	9.25485	0	32.7625	0.127732	32.6908	17.3223	79.992	20.0258	2154.59	182.331	17.2173	999.927	108.383	36.076	222.769	31.7806	163.242	27.563	14.032	38.9688	12.3749	11.7205	59.1319	25.6317	38.7061	64.9255	100.373	86.3558	197.169	36.0328	36.6912	32.4488	0.0232605
TCGA-D5-6926-01A-11R-1928-07	Tumor	1065.29	23.049	61.6809	123.216	0	45.2426	97.3063	45.3181	78.5564	0	26.3696	14.3133	97.7486	14.818	133.756	12.1655	0.847729	44.0802	0.214614	49.3279	5.32775	84.3996	17.9701	1498.44	136.137	29.3685	757.564	77.9735	191.086	2601.22	30.04	207.4	12.7083	39.3204	14.1981	7.83645	22.3981	20.3491	30.0151	0.0339813	83.9023	143.566	40.9977	164.993	24.7051	27.6403	23.3704	0.0854044
TCGA-AA-3685-01A-02R-A32Z-07	Tumor	1312.89	10.2164	62.252	3.41387	0.0170658	11.9988	27.8554	49.5358	18.7627	0	5.55643	5.9634	33.5882	11.1831	120.704	9.49031	0.12448	10.7368	1.34449	6.69382	11.1615	115.691	17.2768	4963.47	143.744	9.01377	761.567	59.0183	63.9809	147.532	7.03022	253.79	10.7386	28.8271	12.6314	2.99967	3.99953	15.579	20.2281	1.78017	19.6235	56.9777	75.7687	154.438	13.9323	40.7678	14.3954	0
TCGA-QG-A5Z2-01A-11R-A28H-07	Tumor	1449.87	31.1636	83.7999	4.98869	0	36.8237	76.5921	61.9986	13.2238	0	36.0713	15.2493	124.674	23.702	114.176	15.489	0.17719	36.3472	0	10.9328	0.509207	86.0302	13.4893	2026.17	111.26	21.6216	883.606	80.8971	37.7906	71.9471	31.7772	397.632	22.3803	30.8199	28.1635	9.07658	2.84677	31.443	22.9718	1.77851	53.9448	78.2541	81.3734	158.897	34.3353	31.8905	17.2507	0.0755087
TCGA-AA-3663-01A-01R-1723-07	Tumor	1287.07	15.1063	101.095	2.9962	0	20.4609	48.2649	50.1877	11.5699	0	15.9798	7.27218	56.8682	19.0447	105.08	12.7578	0.137796	25.7472	0.159558	13.2428	0.956446	125.635	11.004	3956.59	173.842	8.29301	1601.02	85.8473	51.4317	106.892	7.69088	474.718	17.0445	35.111	40.9777	3.38131	7.24922	20.4489	19.3337	0.868093	14.4787	45.9135	95.5357	189.474	22.2892	18.4679	10.6367	0.0436253
TCGA-A6-5659-01B-04R-A277-07	Tumor	13117.1	2.32102	38.6974	27.6337	0.115191	5.70994	7.18318	6.07141	28.4612	0	50.6482	7.14807	5.18359	21.0784	31.3815	0.287323	0.0748489	2.96186	0.0379275	2.39567	0.209859	11.529	7.76668	171.521	11.5429	9.8538	60.614	5.29184	12.8521	39.8701	15.0138	34.4173	8.12945	3.12434	12.4331	9.7203	2.63581	26.3097	3.44727	1.05664	48.0952	12.566	35.69	10.2012	16.7294	3.82745	3.48681	0.0622735
TCGA-AA-A01Z-01A-11R-A083-07	Tumor	2015.97	11.5537	33.0857	4.03866	3.60486	26.5632	50.7152	21.5931	6.01423	0	13.3218	11.9119	45.8446	9.60542	64.8622	11.1673	0.909203	28.6103	1.22775	9.85171	0.880765	66.6237	5.31102	1152.24	111.32	17.6858	417.937	85.062	68.4458	204.757	17.5597	103.183	9.18096	40.5222	6.96694	5.44025	3.24642	13.0046	34.7593	5.34438	20.3444	56.8645	45.0119	328.282	9.00149	10.3621	7.5983	0.0745611
TCGA-T9-A92H-01A-11R-A37K-07	Tumor	2486.39	15.8507	68.9587	3.44174	0.0181334	14.12	68.9752	57.4199	6.57401	0	26.3876	10.7196	65.3621	18.1788	91.0253	4.5602	0.988019	32.8231	0.0149275	13.6045	2.94823	90.9431	13.5899	1239.95	105.999	19.1271	476.545	56.8858	27.9573	219.359	13.4027	150.552	15.1814	36.8327	25.1207	6.03982	5.69749	26.2349	19.2798	0.936224	17.1755	52.0164	78.5857	261.889	24.8826	29.6561	9.4513	0.0163301
TCGA-AA-A03J-01A-21R-A16W-07	Tumor	2931.44	13.5314	28.1977	6.07587	0.183072	29.6265	63.9843	24.031	10.6541	0	14.0894	6.95644	76.5326	10.2961	38.2343	8.00883	0.892842	29.9754	0.874142	35.935	8.61928	44.0332	4.06589	1677.92	82.9436	19.537	360.823	59.4022	43.4564	371.808	17.724	216.293	6.15981	54.2628	5.76019	1.91668	3.28525	8.56428	22.3304	1.4696	21.8642	130.443	29.6737	130.294	13.7773	13.3538	1.92241	0.0659503
TCGA-A6-5662-01A-01R-1653-07	Tumor	1427.36	21.7605	95.6367	80.787	0	47.7967	87.0842	92.7785	38.4558	0	24.876	7.96897	116.526	14.3805	69.3725	3.27088	0.403817	24.0759	0	28.6803	83.7742	66.1048	14.1093	3114.96	155.429	12.0094	496.491	30.1093	83.9128	424.137	21.7394	496.992	10.1405	39.4036	20.2502	6.00307	8.57801	24.5113	16.2772	1.26233	77.2406	133.485	92.1915	138.783	38.5183	51.8198	10.3922	0.0406426
TCGA-CM-4748-01A-01R-1410-07	Tumor	1724.14	23.0107	59.8407	70.5487	0	12.5181	55.2424	73.704	27.2113	0	18.7994	6.10807	61.6304	16.7648	108.223	5.42062	2.41724	30.7246	0.489659	39.7949	7.22639	103.836	11.408	1302.94	103.705	11.5145	842.743	71.2122	122.478	490.235	26.2993	206.88	12.1812	50.9311	12.7238	1.36556	8.10611	7.15905	19.7799	0	34.3034	76.9852	52.0687	149.946	16.1744	26.0444	10.9499	0.53559
TCGA-CA-6718-01A-11R-1839-07	Tumor	1018.22	39.565	60.7044	64.9713	0	40.2122	88.3974	99.138	36.122	0	51.1685	18.6494	60.8081	30.7106	175.115	13.8352	0.207207	19.8209	0.0349856	66.1945	0.645178	125.352	12.5645	1928.67	213.34	23.1275	840.043	121.428	132.925	818.344	19.4397	345.465	46.311	30.202	25.4027	8.57266	14.6544	15.111	43.9998	21.2818	36.7865	48.8476	87.6644	291.091	34.2111	36.9472	27.719	0.0573402
TCGA-A6-6651-01A-21R-1839-07	Tumor	2400.14	26.1585	35.8666	616.957	1.97219	17.0874	77.4017	72.5354	89.4135	0	24.8049	7.50831	71.7996	36.3135	66.1566	5.76068	0.18546	26.8639	0.737829	124.169	20.1698	44.1261	9.52471	2154.36	76.0096	17.0079	579.14	36.0945	326.934	1295.19	26.3674	156.672	12.6581	48.5537	19.8972	6.47986	20.7746	24.0935	32.7656	11.7496	52.0801	88.0259	48.5451	78.8916	31.4374	20.5564	8.13336	0.0586454
TCGA-AA-3492-01A-01R-1410-07	Tumor	579.642	22.1556	60.8939	3.29739	0	31.1426	57.7746	114.661	16.9055	0	11.4214	9.18949	95.4288	8.83915	150.1	12.4817	0.111531	17.7694	0.903584	19.6906	14.5158	182.423	17.22	5259.5	203.842	18.0953	961.01	188.083	129.71	423.783	22.7604	398.74	16.424	31.5858	24.3829	3.29689	5.47967	14.6837	19.3502	0.0655948	13.1079	54.2142	123.109	272.316	31.8205	65.8096	12.13	0.0412224
TCGA-A6-5659-01A-01R-A278-07	Tumor	88.9739	6.25102	89.8817	74.2993	0.115033	22.97	31.7848	32.0573	34.7868	0	38.4615	11.0898	49.7421	23.4209	46.9055	5.97081	0.280513	23.8232	0.160967	42.4346	5.3464	72.7875	12.2871	1810.95	53.5171	27.6053	393.605	15.6164	55.1034	241.507	35.7612	206.194	18.2515	17.2648	11.7109	13.9723	12.0011	39.4009	12.1428	7.12415	64.5076	31.3856	56.2808	106.259	23.7796	21.8618	19.4616	0
TCGA-5M-AAT4-01A-11R-A41B-07	Tumor	1859.86	25.847	44.1766	11.8331	0.0190817	19.3682	57.1884	41.0205	13.6352	0	29.7158	12.781	77.0548	12.3369	94.729	21.0234	0.263126	43.8101	0.0783353	17.8542	1.53256	59.2925	11.2055	2348.01	94.7713	29.2872	804.856	61.1786	38.5842	188.672	23.6927	176.474	17.0039	33.4404	19.2436	7.30878	6.89802	23.6602	39.189	0.818804	26.4208	53.4763	53.5822	254.356	16.907	23.9493	12.9432	0.0171735
TCGA-AA-A00R-01A-01R-A002-07	Tumor	2327.17	24.8051	68.9824	18.8924	0	27.7158	57.4518	76.6973	13.3631	0	22.058	16.4921	59.397	6.66182	127.687	13.1759	0.104295	37.4298	0	42.7035	0.259934	110.056	0.993406	1218.92	160.066	14.1832	791.079	105.529	130.85	279.536	27.1123	255.688	31.5146	28.1339	25.9948	6.38513	9.11143	19.6117	36.8204	3.74127	16.3016	35.7717	76.2903	296.49	27.1193	21.995	12.4573	0
TCGA-AD-6889-01A-11R-1928-07	Tumor	3978.9	28.8601	76.8082	2.30789	0	29.711	68.457	56.038	12.1677	0	12.446	6.48293	65.1176	9.29737	109.503	9.90353	1.15455	24.966	0.779529	16.8414	1.68818	83.793	10.972	2174.09	132.67	11.487	1436.75	80.8089	54.891	248.403	17.944	392.392	16.773	23.8158	17.9534	3.23259	3.13276	23.3976	12.9542	14.7834	21.5379	39.7719	72.56	217.87	21.2074	22.4606	10.8637	0.0185602
TCGA-CM-5344-01A-21R-1723-07	Tumor	2626.55	18.0247	45.7843	51.3235	0.0594449	19.2222	66.002	29.0635	51.8084	0	18.6626	5.51234	72.6825	12.2424	108.302	9.4341	0.144853	32.6189	0.0652591	10.4438	5.32428	57.9997	11.297	1136.33	38.8032	21.5066	1159.71	40.3738	167.886	1133.69	22.8496	334.366	10.5758	33.8964	9.96058	3.53783	8.23327	22.848	15.8188	0	39.0241	70.969	64.6276	221.741	15.6927	27.0766	9.56171	0.0178435
TCGA-CM-5860-01A-01R-1653-07	Tumor	841.106	16.4985	98.1908	8.71089	0	14.4257	68.8326	63.843	90.7013	0	14.2129	5.78054	52.4805	42.9738	160.2	6.09276	0.0728399	15.6068	4.2812	20.8568	4.81134	130.386	13.7278	3971.42	104.556	14.2113	761.141	66.7816	261.004	1694.38	16.7526	581.979	16.6579	40.5373	14.7743	4.37782	15.0373	41.6324	21.576	0	44.521	60.7168	119.875	97.4848	31.7913	45.4108	20.2972	0
TCGA-G4-6294-01A-11R-1774-07	Tumor	6622.86	17.3046	55.8131	2.89684	0.234423	16.0656	42.2021	55.3643	23.4724	0	22.8187	11.6352	57.3859	16.2942	61.7731	5.14618	0.219878	18.6595	0.474965	15.3336	21.8528	70.9074	10.9398	1941.92	80.5603	26.3891	287.569	65.3873	40.2166	126.358	17.3367	290.131	11.2765	40.6522	25.6189	4.9595	6.14366	25.6159	12.4266	0.0258798	53.3946	67.3126	64.0465	69.1929	23.1265	33.692	13.2784	0.0325003
TCGA-CM-6674-01A-11R-1839-07	Tumor	1985.81	24.943	97.7057	81.5951	0	22.0346	60.049	53.5207	24.0376	0	29.5015	8.76804	71.7858	15.7167	118.219	11.6998	0.040506	29.8141	0	30.7798	0.643885	109.055	12.3367	1731.08	90.8499	12.0284	822.338	110.074	164.257	943.983	21.9893	459.126	24.5174	43.7262	21.6287	4.00819	8.92254	25.8977	22.2155	20.4853	20.0651	67.8881	86.8523	182.506	22.8119	28.3346	14.4377	0
TCGA-D5-6927-01A-21R-1928-07	Tumor	1623.46	37.1439	74.6617	30.4002	0	61.3577	99.8278	73.5322	35.567	0	12.7906	15.231	100.464	18.7344	143.612	14.7313	0.894224	45.9334	0.0251739	36.1461	1.48516	106.545	12.1545	2793.42	202.002	16.1497	1252.09	97.3692	139.78	1278.64	23.0215	466.22	32.8795	55.1622	21.4423	7.98413	13.2754	21.264	39.1809	0	26.3122	71.9609	68.0999	217.962	24.8027	42.1234	20.2114	0.0274806
TCGA-AA-3984-01A-02R-1022-07	Tumor	4916.64	16.4979	75.2027	12.0771	0	24.574	37.5987	49.6585	25.7301	0	17.071	8.25851	46.1851	15.0749	129.807	11.7018	1.09994	20.8401	0.541099	25.4119	1.05684	100.831	13.504	1416.83	207.301	13.3675	613.911	95.5882	138.221	601.383	27.8664	171.043	36.0554	37.3837	28.9349	5.96492	13.1071	24.5002	15.9827	0	35.9922	59.4278	105.445	371.933	29.5193	44.8284	15.9752	0
TCGA-D5-5539-01A-01R-1653-07	Tumor	3177.95	13.6574	62.8715	17.7392	0	27.7024	85.2764	43.2711	35.7511	0	19.8703	17.9526	101.397	16.877	90.1228	5.54731	0.293741	27.8123	0.0165361	38.4427	1.61613	59.778	10.2154	2889.19	62.3282	14.3478	813.25	56.0718	132.207	763.321	26.0197	267.281	24.1729	40.7487	9.83938	4.84017	8.84771	22.4491	21.8293	3.42498	48.7877	54.0732	46.3077	104.506	18.1652	22.859	10.3909	0
TCGA-AA-3982-01A-02R-1022-07	Tumor	3653.29	10.8562	97.2067	10.5421	0	14.3908	29.5547	41.1827	17.0348	0	22.1641	6.58121	53.4971	11.6492	104.865	7.9189	0.551959	19.8265	0.139744	21.4365	3.60949	80.515	13.1957	1464.9	102.325	10.1333	546.856	66.248	121.672	176.5	15.9297	140.647	11.2684	54.0618	12.6408	4.32626	8.29052	24.8512	17.1756	20.9886	45.0725	55.0741	69.8268	296.269	18.0664	23.9555	16.6683	0.0381941
TCGA-AD-6548-01A-11R-1839-07	Tumor	2551.55	16.1507	79.1013	62.1091	0.0390537	26.7198	65.324	33.4546	33.6239	0	22.5536	13.2937	67.4782	15.8912	189.612	10.5908	0.523158	32.1108	0.128506	56.704	4.68032	142.612	10.8492	1700.05	165.199	21.689	897.772	120.356	133.033	1053.09	18.053	268.09	21.3998	29.3079	24.7658	6.82455	15.562	23.0202	33.2111	0	40.6452	68.804	84.5222	173.149	17.9168	25.1898	21.2392	0.0175691
TCGA-AA-3851-01A-01R-1022-07	Tumor	3438.41	11.1989	72.2695	4.24993	0	16.3705	65.6569	40.1797	21.0478	0	19.8858	7.59503	55.5729	3.51705	105.514	7.72482	1.0261	15.293	0.157431	14.1365	2.96284	129.481	16.4892	1761.66	154.872	11.0435	1061	54.9032	78.5325	209.272	13.328	290.151	15.4169	33.4737	15.1455	3.30224	4.40976	7.46654	16.6358	0	31.6449	60.8821	62.8148	306.042	16.204	21.8904	11.3722	0
TCGA-AY-6197-01A-11R-1723-07	Tumor	2493.09	27.4044	54.9162	2.25596	0	34.6891	80.3402	63.2464	22.9961	0	31.3427	11.1155	80.0127	12.5103	98.6704	13.22	0.836895	40.3891	3.32512	38.7672	1.68392	93.6261	7.15548	2110.13	159.948	14.8817	793.316	85.2518	52.3142	208.059	35.9734	378.99	28.9061	38.9828	37.534	9.42778	8.65748	21.7254	20.1182	0.0283812	29.5054	74.3418	62.8834	114.099	31.0787	41.8174	18.1714	0.0891552
TCGA-G4-6299-01A-11R-1774-07	Tumor	2059.53	39.2482	65.2577	4.57716	0.045373	36.6621	80.5183	94.487	19.7274	0	33.1109	13.7585	88.7195	13.2431	85.2445	7.76158	0.664068	40.5351	0.0560902	37.835	18.1294	71.188	7.12506	2517.41	124.519	15.3466	564.908	64.0922	190.912	965.312	53.3886	538.149	17.745	38.4273	12.3764	7.26328	6.59841	39.0919	32.0239	0	31.202	28.1267	64.6428	112.504	34.4422	45.8085	15.072	0.0612986
TCGA-AA-3552-01A-01R-0821-07	Tumor	1668.56	13.0921	43.7689	11.4103	0	14.1642	54.6506	40.5571	13.2656	0	13.3267	3.84622	107.077	16.8647	65.6221	8.07448	0.425542	23.9691	0.165767	44.1028	5.50449	76.224	11.7897	1520.19	102.321	16.8922	537.148	63.1644	93.2946	209.938	16.6689	105.02	7.18731	38.4117	8.91995	4.36406	10.2454	16.5594	24.107	32.2122	33.5727	68.1439	51.9495	221.203	16.838	14.2042	7.11195	0
TCGA-AZ-4323-01A-21R-1839-07	Tumor	997.63	17.4802	53.4231	117.48	0.201608	27.0445	99.9845	51.7086	116.994	0	43.198	10.0937	26.6994	16.6168	70.3086	7.77272	0.982988	31.2908	0.896012	54.401	53.2293	49.3236	11.9838	1511.16	186.616	20.7756	580.057	65.0031	252.019	603.413	16.2624	95.8816	19.5919	59.3973	22.6259	5.68229	12.7958	21.0661	26.8828	0.0578169	23.0486	88.5849	58.9391	138.269	26.9143	22.8253	12.1484	0.399307
TCGA-F4-6805-01A-11R-1839-07	Tumor	2731.42	15.2311	73.7985	336.721	0.0289872	27.6529	58.482	48.0485	83.0302	0	31.8091	12.0327	72.9245	23.6385	125.3	6.90256	0.28245	33.6696	0.0476433	63.2366	2.50644	83.7499	17.099	2275.13	250.806	13.8856	844.26	88.9201	241.978	2105.55	21.909	395.61	18.5521	42.9456	16.3618	8.38924	20.0595	32.543	34.0127	10.2517	60.8592	79.4577	85.8646	110.397	24.8631	23.8462	20.3545	0
TCGA-CM-5864-01A-01R-1653-07	Tumor	3795.2	13.4435	67.309	4.9195	0	13.1872	42.1626	51.9564	14.9062	0	18.7435	9.47734	39.92	13.6332	129.154	5.64163	0.0873261	13.7962	0.154755	21.7183	34.2569	101.635	14.1233	3053.98	153.797	19.8459	860.95	57.7915	50.402	109.397	13.0342	177.799	16.4005	24.9078	43.3228	2.98396	13.1446	23.4463	19.8527	0.0384878	29.8014	46.184	77.905	92.2608	18.5861	27.2703	18.4746	0
TCGA-G4-6317-01A-11R-1723-07	Tumor	3271.96	16.6193	69.375	2.52745	0	8.20711	50.5066	34.6193	6.14649	0	17.3175	8.88881	93.5948	7.16833	159.159	15.6606	0.0855652	39.264	0.108242	3.13739	13.0653	86.8357	11.9777	1708.29	178.585	23.2052	1087.89	56.1861	24.8729	123.625	18.8574	118.846	11.7382	38.1333	17.7327	1.71544	1.91227	18.4006	24.1476	13.8404	65.7812	118.716	70.6856	255.791	12.4995	19.9944	17.5079	0
TCGA-DM-A28E-01A-11R-A32Y-07	Tumor	4296.13	11.99	61.8328	2.04628	0.0192078	35.8305	56.9972	38.7793	15.9676	0	26.0596	11.0628	96.2596	14.5148	54.9133	3.83854	0.0623498	25.5487	0.521325	11.5627	4.9547	76.4305	10.6357	2703	123.484	16.386	331.92	72.0327	14.7792	40.9112	30.5735	252.853	19.2585	37.9882	25.346	8.56516	3.77066	22.4684	11.3699	0.330152	73.4074	102.311	65.3108	149.852	14.3364	16.8758	17.1809	0.0690877
TCGA-D5-6929-01A-31R-1928-07	Tumor	1334.68	15.0679	51.5946	4.60615	0.0474169	17.6634	68.6421	41.3264	25.2515	0	15.0871	5.77383	88.707	19.5583	96.0611	6.07628	0.366403	32.7006	1.38662	28.1914	27.489	74.71	13.5783	2064.76	97.5321	18.765	689.183	51.8351	157.359	1232.5	18.8651	149.365	9.59535	28.4244	17.9415	3.66002	9.9418	18.6755	17.8781	0	31.0673	80.1368	49.0478	185.079	18.0941	33.2834	11.1447	0.0640579
TCGA-AA-3979-01A-01R-1022-07	Tumor	2107.18	8.07339	71.8273	0.732013	0.63391	5.53885	40.4827	41.4984	10.1717	0	17.5456	9.23329	47.8675	6.99085	102.594	7.40942	0.676098	16.6351	1.01079	5.47852	0.782016	161.45	4.63809	1593.98	168.615	6.41676	335.667	86.7821	39.8437	131.757	10.1787	123.595	18.628	42.16	18.3409	3.71017	3.5312	25.602	17.468	9.76549	28.8658	63.1697	119.37	316.966	14.5408	27.0845	7.18375	0
TCGA-AY-A69D-01A-11R-A37K-07	Tumor	1890.67	30.2358	52.3806	10.3051	3.59796	38.5542	105.191	60.3987	29.2757	0	31.5741	9.77519	66.5078	28.4285	93.0671	6.72747	0.307749	21.5615	3.92235	19.5855	1.70114	64.6561	14.6363	1676.81	90.8201	18.7275	625.071	89.0863	48.896	396.668	15.7876	289.372	38.1268	45.4396	21.5171	10.6056	6.62071	21.0321	29.1392	0	57.1402	90.753	76.7952	148.993	27.1196	31.1822	16.3618	0.0426037
TCGA-A6-2685-01A-01R-1410-07	Tumor	2826.07	12.5599	33.3719	365.23	0.0390675	23.2323	51.7306	32.0819	51.0493	0	12.1	6.81763	70.7109	15.2923	67.9329	6.98686	0.920547	20.5237	0	56.3176	7.82856	50.7146	10.7621	1936.52	90.6404	19.696	813.961	39.2163	209.623	963.928	22.5383	393.084	6.741	54.1626	13.9834	3.69384	9.22525	15.4223	32.4472	21.4397	20.3613	76.2746	61.8628	114.394	18.0023	17.5918	2.50293	0.0351507
TCGA-D5-6534-01A-21R-1928-07	Tumor	3351.01	16.4062	54.1201	60.1683	0	32.3226	85.082	47.3389	90.5634	0	19.8939	12.4552	67.6105	29.9479	118.62	6.76616	0.461889	19.0596	0.027565	98.5958	4.39115	73.8786	10.2919	1560.9	70.6027	15.5933	761.977	23.9627	448.701	2492.88	29.8382	536.489	5.12208	39.4039	16.2268	7.16008	24.3632	25.4831	58.0099	16.8663	64.3394	69.5406	67.2931	80.1679	33.3838	13.5341	5.18513	0.135419
TCGA-DM-A1DA-01A-11R-A155-07	Tumor	1100.12	23.6034	54.5947	1.68886	0	17.1439	57.2548	43.1066	7.4145	0	18.8513	8.18675	52.6226	15.0005	123.364	10.9592	0.227368	27.0854	0.816411	6.45725	2.20124	75.4365	12.0007	2273.12	117.626	18.5254	659.309	108.481	38.3879	150.722	12.533	241.084	23.0075	26.7972	35.3422	3.26937	2.98908	9.22761	29.0906	0	15.8732	49.3352	70.2615	268.852	16.3236	28.3786	14.0789	0.022938
TCGA-A6-6650-01B-02R-A277-07	Tumor	4978.86	5.88802	71.456	16.8651	0.158884	23.8457	21.8409	27.5548	42.669	0	128.647	15.1041	39.8535	41.3686	87.8411	8.48707	0.180716	13.9481	0	20.4499	0.723671	63.2168	16.4185	934.618	55.4754	16.1619	119.292	39.0316	79.623	160.49	42.159	124.584	29.6243	31.1128	39.456	28.093	13.1865	76.9247	7.70366	0.0910653	96.8412	34.6754	97.5767	54.0033	42.4115	29.0392	21.7247	0.0286032
TCGA-AA-A01T-01A-21R-A16W-07	Tumor	6590.31	15.4621	32.2718	1.4869	0	13.6219	49.1783	25.8002	3.47074	0	7.09784	5.58427	45.2953	3.08415	36.0598	10.3822	1.87579	19.2353	0	11.6001	2.11494	58.3429	7.18965	591.165	111.137	14.0677	268.527	48.6502	23.7493	95.7479	11.4288	146.428	7.04281	87.415	1.78087	0.566396	1.73978	3.53358	32.9779	0	8.76174	81.1619	25.253	269.942	11.309	13.9619	3.39116	0
TCGA-AA-3675-01A-02R-0905-07	Tumor	3579.95	18.3286	75.2466	3.84726	0	19.0105	41.9396	55.2963	25.0104	0	18.0794	12.3626	61.0967	26.6427	84.7557	5.66389	0.100774	18.4887	0.0145539	7.05154	4.27485	76.6201	19.408	4961.12	121.578	12.6025	753.64	67.8	58.8816	379.101	9.59928	348.671	29.251	32.3545	22.5539	4.86102	4.96621	28.4724	17.9246	0.0253941	31.8268	52.1123	62.3218	112.563	22.1962	38.2181	15.3663	0
TCGA-G4-6304-01A-11R-1928-07	Tumor	1655.75	31.3808	64.6818	0.890139	0	25.3245	55.5754	69.5397	2.64911	0	19.4815	10.6657	97.4571	8.44949	141.898	13.7028	0.809647	36.4655	0	11.5056	1.39168	97.6554	14.56	3573.81	133.27	16.2251	1113.15	59.7486	41.4938	95.9592	17.0079	259.132	15.7078	21.3421	32.3233	4.2261	1.94579	27.3612	22.9533	0	17.7798	62.2388	60.8084	191.024	19.2214	35.634	5.89524	0.0358749
TCGA-AA-3561-01A-01R-0821-07	Tumor	3948.71	4.71889	64.9293	2.17166	0	9.37873	25.9785	23.1087	12.8032	0	12.31	5.01585	33.084	8.46839	92.5012	6.21673	0.087825	7.31765	0.533467	7.01407	3.38988	83.718	14.8279	2238.3	127.4	5.73469	357.456	95.2059	43.1533	77.0117	2.76478	279.812	14.7725	153.06	32.0741	2.06639	4.70215	14.6278	7.25719	0	24.266	36.7187	73.7163	200.718	10.7316	30.1467	10.7027	0.0972491
TCGA-AD-6965-01A-11R-1928-07	Tumor	858.667	30.7381	73.7963	22.5371	0.0305898	37.4458	98.5137	66.5348	19.2593	0	45.0745	15.3321	94.4296	28.1078	193.166	21.6304	0.671371	40.5573	0.0251739	41.9248	8.78138	91.3923	24.2438	2112.97	465.657	27.5147	1095.11	134.384	89.3261	549.193	23.3222	293.805	27.7477	60.7701	19.3422	5.60505	14.8192	34.4451	28.7381	0.0438287	63.6986	111.845	100.927	360.861	27.4626	37.932	41.0945	0.027581
TCGA-A6-5659-11A-01R-1653-07	Normal	4447.67	7.98313	70.1931	172.613	0	11.1017	32.779	28.7998	31.6898	0	11.0977	5.77366	80.4362	19.0951	52.8978	1.93136	0.022934	9.64419	0	18.2633	1.79606	40.846	6.79347	936.37	48.4858	9.62066	679.734	13.9064	83.0356	75.2201	27.5123	164.7	2.63621	30.5349	14.6975	2.1592	6.58776	29.742	7.51994	16.9521	38.5319	39.9022	55.0993	30.7185	27.617	12.6505	3.07185	0
TCGA-A6-2682-11A-01R-A32Z-07	Normal	4354.33	15.3243	57.7197	35.5842	0	19.7191	49.6482	37.6337	29.0115	0	15.7562	4.69709	106.557	18.0782	42.6684	4.20923	0.0108212	14.9312	0.0218427	26.9829	3.9376	40.3288	7.65066	1320.19	68.1291	15.0242	684.228	28.6346	87.6786	93.8592	36.3838	158.146	4.28879	37.3889	14.528	3.58371	5.45887	24.6456	12.9862	0.0190372	29.5115	52.7959	47.894	87.0326	25.8071	13.0399	4.74147	0.059817
TCGA-AA-3534-11A-01R-A32Z-07	Normal	4824.56	15.3986	60.5804	51.6799	0	22.4204	45.8425	44.2593	11.3087	0	16.7986	5.7522	121.875	18.0101	43.8086	5.1012	0.0130301	16.1282	0	38.9617	5.39187	39.8289	9.11408	1509.91	60.7374	14.9282	691.936	26.2306	108.362	130.255	31.0196	156.537	6.01611	40.1442	14.6877	4.11612	7.70863	27.4784	12.485	0	47.7111	58.0074	44.9413	77.3082	26.6949	12.373	4.89632	0.028967
TCGA-AA-3489-11A-01R-1839-07	Normal	1949.63	9.45242	118.386	936.924	0	12.5119	35.2402	51.6733	39.1803	0	8.61826	3.51708	33.3803	26.4313	176.362	4.81448	0.0175433	8.79239	0.2837	13.5003	6.11709	118.882	16.3294	3372.05	63.093	7.95202	1375.42	22.4039	121.419	74.4188	9.01554	237.945	8.31832	45.1947	18.1901	3.19458	4.69689	22.2679	11.1303	14.5115	20.7921	41.6394	73.6495	62.6626	22.6635	22.6489	3.81852	0.0193477
TCGA-A6-2678-11A-01R-A32Z-07	Normal	3952.37	18.2292	65.911	311.866	0	20.8227	50.75	44.8756	26.8495	0	17.1989	5.69535	119.986	31.6782	42.3504	4.76338	0.023457	16.2408	0	53.368	8.56162	39.1147	10.8565	1716.64	63.1497	18.0767	745.564	24.8135	151.716	130.493	44.5629	148.73	5.12787	40.3228	18.4443	5.17047	8.62718	35.6671	10.9011	0.0621511	39.9744	61.7905	51.2592	56.3392	30.3812	16.613	5.5096	0.0911216
TCGA-AA-3520-11A-01R-A32Z-07	Normal	6323.69	11.4642	74.4164	55.9691	0	17.6195	44.0857	42.9805	11.2073	0	15.9215	4.68307	124.471	21.9818	56.6065	3.08043	0.036772	14.4108	0	39.3442	6.11287	48.7707	9.78136	1380.6	76.3933	12.8565	842.367	24.6371	103.471	133.047	32.811	192.762	6.97967	43.8003	15.9187	3.97669	8.97578	30.0495	10.7247	0	51.6064	60.6222	51.1703	67.0463	28.0352	15.9715	4.25543	0
TCGA-AA-3511-11A-01R-1839-07	Normal	3002.96	19.1098	70.2304	67.2026	0	24.0622	58.8896	58.0154	13.3131	0	22.8378	5.2136	82.2357	20.5651	57.3806	4.96231	0.0283669	18.1513	0	26.8768	6.19983	46.0465	11.3065	1584.21	75.1814	16.9107	631.633	39.5298	89.6173	123.357	27.0221	142.372	10.6422	51.4246	17.6212	5.14284	7.23207	25.7373	16.9143	0	39.1694	56.5007	53.2741	80.0228	28.1367	22.4677	7.38703	0.031374
TCGA-A6-2671-11A-01R-A32Z-07	Normal	3888.88	14.4153	61.6409	697.649	0	16.5577	48.819	38.5957	19.9491	0	11.8204	3.78036	97.2779	19.7666	40.5983	3.22983	0.0223542	13.0201	0	30.904	7.31924	37.4942	8.00671	1265.03	57.1889	12.847	744.698	20.8966	116.399	165.058	40.0747	164.617	2.48773	42.7148	13.2148	3.0539	4.4962	25.9002	10.1659	19.5213	26.7046	60.6132	49.3879	74.4666	26.1075	11.2084	3.42701	0.0124301
TCGA-A6-5662-11A-01R-1653-07	Normal	5520.59	13.9353	47.8283	1620.17	0.0397816	12.1147	45.382	47.0522	46.2985	0	15.613	3.67474	73.9399	27.8963	52.5057	2.93692	0.0161331	11.9656	0	56.4757	14.6726	41.7956	8.24792	1561.49	59.9496	10.7758	768.552	23.1763	204.788	194.992	29.8198	135.464	5.32171	33.2748	19.0715	3.11268	7.93598	33.7377	7.9942	17.4396	35.8199	45.2881	63.4563	52.3337	30.2681	14.6431	5.76071	0.0179368
TCGA-A6-2686-11A-01R-A32Z-07	Normal	6124.37	11.4845	65.6763	112.776	0	15.2992	39.1491	37.5738	10.0456	0	14.2335	5.62446	127.106	19.1712	50.2102	2.98844	0.0101177	12.0017	0	39.9715	5.84014	45.3183	7.70091	1107.6	68.8253	12.2635	682.744	26.272	89.7242	132.595	32.1149	180.759	5.96326	35.1482	13.4203	3.31932	7.3523	26.7536	11.2235	8.41165	46.5869	59.5158	51.7165	62.7569	30.7498	13.4056	4.44379	0.0337592
TCGA-AA-3663-11A-01R-1723-07	Normal	2074.94	12.6991	46.4825	1120.97	0	18.5516	43.9444	36.4095	23.7779	0	14.3015	4.77013	83.8943	22.6897	49.3636	4.61209	0.0506096	14.6108	0	33.5633	8.01096	40.911	9.30817	1459.99	77.7777	11.7931	654.653	19.3942	163.313	233.105	25.4489	125.007	5.31642	31.0229	17.0255	3.31849	8.6797	29.0025	10.8802	8.00785	41.8117	50.1376	50.7978	65.2815	27.1619	14.5872	4.03564	0.0561216
TCGA-AA-3527-11A-01R-A32Z-07	Normal	5178.29	11.7603	75.5439	394.466	0	17.2849	41.7752	40.0068	15.4548	0	15.0839	5.05486	133.563	18.7371	63.1426	2.74231	0.0190383	12.9916	0	36.486	4.84744	49.6986	7.64807	1334.38	65.0533	13.505	731.013	22.852	91.7634	116.923	31.0023	183.443	5.73813	50.1818	14.722	3.40364	8.97624	28.9399	10.7373	5.78202	54.3323	65.8252	57.3243	65.2882	32.3229	14.0332	4.59974	0.0210423
TCGA-A6-2683-11A-01R-A32Z-07	Normal	3257.33	11.8178	67.5744	43.3199	0	17.4444	39.4917	42.0247	8.43956	0	18.8759	4.59336	119.046	22.0935	48.994	3.15565	0.0211412	13.4668	0	57.1895	5.34202	48.5712	8.60087	1631.02	93.5847	12.9112	811.634	31.6635	111.584	85.2125	34.6057	181.554	8.11853	36.789	17.7335	4.52833	10.076	32.3021	9.4847	9.05716	55.2741	52.1717	57.158	70.1913	29.4626	15.6993	7.75472	0.0351686
TCGA-AA-3514-11A-01R-A32Z-07	Normal	5568.69	11.2898	139.718	127.452	0	16.0613	43.264	46.2948	11.057	0	16.1344	4.78906	105.949	19.1038	100.315	3.9978	0.0127204	13.0013	0	29.8492	1.61789	73.6884	6.68981	1056.49	60.8376	13.696	752.639	52.661	74.0904	68.7776	30.5422	213.343	11.1725	46.1014	14.8185	3.66156	5.32903	27.7603	13.6422	23.4453	64.444	70.4938	63.1691	126.841	33.7549	15.5714	8.52434	0.0705128
TCGA-AA-3516-11A-01R-A32Z-07	Normal	5841.26	7.84659	74.2319	471.308	0	11.6547	35.7896	24.5321	14.8027	0	6.7571	3.05389	111.077	17.3508	42.1856	2.15464	0.030639	8.62338	0	16.7162	1.77216	33.9686	4.58524	702.96	37.6029	8.16519	728.848	13.314	73.1314	64.4074	29.0042	180.393	1.68865	34.0683	9.35341	2.23545	2.83581	20.9763	7.62651	7.57214	34.9404	71.1315	42.5724	34.6278	26.1192	7.36838	1.28333	0.0226288
TCGA-AA-3517-11A-01R-A32Z-07	Normal	5863.11	11.6139	50.7406	51.7755	0	14.5246	44.5745	39.1792	13.7863	0	13.0267	3.45835	115.892	15.8852	44.3544	2.48428	0.024948	13.0003	0.00841618	44.4188	6.6066	39.0427	6.78865	1341.66	65.6833	11.0551	666.919	16.1767	115.962	105.672	27.7101	146.26	5.3081	43.7091	14.5057	3.34172	5.44637	25.9023	11.2017	21.2457	42.0748	49.7134	47.0301	51.1753	26.2879	13.7102	2.69398	0.0737418
TCGA-A6-2679-11A-01R-A32Z-07	Normal	2787.04	13.6418	76.514	57.3044	0	19.9584	42.8325	35.5356	15.4342	0	12.9815	3.90405	101.582	18.9927	57.439	3.47786	0.0245456	14.2068	0	35.7819	6.05635	44.1954	7.77695	1031.02	46.913	14.0266	665.83	26.2921	116.52	148.128	26.5009	153.206	5.77844	35.9157	11.5587	3.57214	4.16884	23.0122	14.0735	0	38.3593	52.5551	42.7928	92.0365	23.0037	12.2595	5.87081	0.0136253
TCGA-AA-3531-11A-01R-A32Z-07	Normal	7789	8.6146	73.9808	112.014	2.10566	13.1954	38.86	33.4105	6.69979	0	8.9966	3.28591	91.8416	15.552	45.6254	2.32685	0.00931221	8.58887	1.59169	27.8466	3.90943	38.1146	4.76996	736.904	44.8433	9.92812	617.464	18.3896	78.4458	90.0982	30.8548	156.622	3.42259	46.4527	10.9346	2.35349	4.50231	23.0976	7.36366	5.00196	56.6398	65.8627	53.5249	48.5734	31.7973	11.4196	2.94877	0.0412541
TCGA-A6-2685-11A-01R-A32Z-07	Normal	3252.6	17.4675	78.9464	173.432	0	22.4293	51.6117	49.9464	12.7568	0	20.6732	4.18195	117.67	20.847	66.9538	4.8939	0.012123	13.1411	0.0123234	27.8823	4.32682	56.5594	9.75754	1242.83	73.9252	14.9604	719.388	43.2418	72.3283	102.294	32.2538	221.261	10.3976	54.3084	16.1022	3.88348	5.472	29.0564	10.1654	24.012	37.0012	68.1714	59.5783	115.41	31.3198	19.1655	9.25539	0
TCGA-AA-3713-11A-01R-1723-07	Normal	2551.28	8.08238	98.3461	126.995	0	12.1097	27.7886	34.6874	33.7502	0	5.90733	3.39993	53.5848	12.619	109.632	5.26357	0	7.25219	0	8.33024	5.53489	101.808	17.3037	2812.65	83.2364	8.37224	1293.63	33.5653	69.4727	49.9546	7.28978	279.918	6.60562	40.3646	18.9671	2.36307	4.48029	20.4545	7.55067	7.34831	20.7649	34.6846	80.2133	86.4463	19.2372	26.8579	6.04865	0.018041
TCGA-AA-3522-11A-01R-A32Z-07	Normal	4437.73	16.9977	75.496	54.517	0	20.2964	48.4999	49.2983	9.98982	0	17.8325	5.31079	129.234	23.1512	48.4772	4.63281	0.0592561	15.7577	0	23.8884	6.31013	44.7839	9.90951	1598.36	57.6845	15.9314	680.722	31.7824	92.2003	108.195	37.8413	196.957	7.32219	34.3076	16.7132	4.95927	7.51991	31.7397	10.3305	13.1482	49.9038	62.2181	50.6282	78.1146	32.3738	15.7626	7.18202	0.0109288
TCGA-AZ-6603-11A-02R-1839-07	Normal	2165.91	18.3204	65.9844	1974.44	0	21.1412	58.6373	49.9735	52.639	0	19.3897	7.88417	49.4738	30.6679	80.4762	5.87471	0.157465	20.6912	0.0531231	157.015	10.5261	57.7725	10.4734	1604.3	58.5322	12.7936	852.01	43.1349	232.058	456.984	24.2305	205.89	7.38391	44.3035	15.2875	5.97966	20.6084	26.1252	15.583	13.5762	23.4491	60.8629	54.7845	94.8435	30.0833	14.874	7.60252	0.0193448
TCGA-AA-3712-11A-01R-1723-07	Normal	5380.35	16.4809	68.4149	43.9093	0	24.2487	46.1637	35.8369	20.1873	0	12.4819	5.96206	80.4353	20.0807	45.3199	7.25834	0.0143307	14.1609	0	13.6782	4.96453	37.1057	9.33218	1355.06	62.6844	17.03	575.65	21.8314	105.748	102.05	26.7899	138.402	3.8308	40.0955	15.1257	4.9066	7.13587	24.0699	8.88402	0.0755617	28.7092	56.812	48.4083	56.0703	27.2514	13.4624	5.1409	0.0791695
TCGA-AA-3496-11A-01R-1839-07	Normal	1767.55	15.9614	62.7615	2144.34	0	16.168	49.0844	60.7961	38.4941	0	15.6531	5.29946	71.0938	46.5597	74.7627	3.4908	0.0259654	14.7681	0.0262662	96.9004	14.7367	54.2013	14.1778	2525.07	66.6292	11.0579	952.992	26.4652	322.717	237.567	23.1551	208.454	5.22968	51.613	18.2475	5.36432	13.8483	35.2319	10.2559	0.0457152	27.2793	52.7697	67.2282	53.6943	34.4703	18.5722	4.52701	0.0574448
TCGA-AZ-6600-11A-01R-1774-07	Normal	3751.61	14.0398	51.9542	98.3958	0	16.4902	46.1778	42.5452	39.2774	0	17.2033	4.5639	80.0032	12.4645	48.2528	4.69471	0	14.3663	0.031675	62.4898	15.6835	41.6934	10.8139	1306.72	58.1962	14.4746	631.362	25.98	146.11	168.511	21.3041	196.967	6.08781	39.5471	18.9783	3.9722	13.9167	21.3913	10.498	16.9021	21.1125	40.0073	68.8427	96.2409	24.4738	15.8213	4.54536	0.0346821
TCGA-AZ-6601-11A-01R-1774-07	Normal	7543.68	15.1263	60.2969	1078.71	0	19.4416	45.5257	38.7951	45.0324	0	20.0965	6.38242	73.9243	25.2787	55.5101	5.66605	0.0584191	16.5664	0	76.7143	5.37917	39.7998	9.45618	1151.81	69.3681	12.7015	536.603	28.8993	131.208	201.082	34.5791	134.673	7.0619	41.3101	15.4441	4.87915	10.9859	26.1853	10.3303	0.0257525	37.948	54.0041	50.3902	69.3539	29.1102	18.8517	6.16638	0.0485991
TCGA-AA-3518-11A-01R-1672-07	Normal	6861.36	12.7785	56.2826	308.653	0	15.0703	43.8487	37.1011	11.1777	0	12.1653	3.9284	132.084	22.4468	34.8705	2.12996	0.0234513	13.2677	0	55.4467	7.55383	33.0546	7.16047	1335	53.4516	12.7311	495.325	17.9301	107.999	114.682	45.3228	150.276	3.19519	40.6763	15.2072	3.05178	7.3109	26.1653	9.16115	0.103326	41.5994	55.1408	42.4846	42.3604	24.1113	11.346	2.45758	0.0389853
TCGA-AZ-6605-11A-01R-1839-07	Normal	3064.32	17.7492	23.664	8187.48	0	14.5414	51.4044	65.926	53.9783	0	17.4609	6.81607	35.419	43.4035	51.2384	3.45862	0.0358936	17.9155	0	111.544	10.6828	28.9685	9.52714	1903.9	42.2454	8.09581	625.689	5.77516	297.813	539.771	24.485	81.8289	0.854829	33.8496	14.986	7.43178	11.7454	31.5406	8.59662	18.9335	8.60674	42.3828	56.4347	26.3192	39.7434	11.5602	1.35313	0
TCGA-F4-6704-11A-01R-1839-07	Normal	2537.17	18.2492	56.4121	1660.62	0	24.9484	56.1695	55.1889	64.9778	0	19.6593	9.59159	61.3558	27.787	91.4738	6.56226	0.0801755	14.3571	0.0135296	59.2159	10.3886	63.2168	11.3872	1514.37	99.1883	16.4082	886.227	48.4067	143.347	210.298	22.3207	352.913	12.5084	53.7938	17.5179	4.57551	7.45151	29.2012	10.1797	0	15.145	53.0535	79.0987	93.3277	32.5697	23.9386	10.7074	0.0443972
TCGA-A6-5665-11A-01R-1653-07	Normal	9825.26	8.36661	57.4659	116.239	0	12.6921	36.2297	28.7164	16.1616	0	10.7994	4.36525	92.3621	22.6601	51.4041	3.0084	0.0423577	8.13569	0	24.597	5.51442	35.9926	5.26147	719.758	42.1299	9.41153	577.835	12.6106	69.2304	89.9025	35.851	176.801	3.60892	35.8565	11.0011	2.7841	6.19565	23.2568	6.16881	6.47503	53.4801	46.7116	46.5332	39.7291	31.7949	12.1095	2.45214	0.046964
TCGA-AA-3662-11A-01R-1723-07	Normal	4603.58	17.9814	82.9844	309.934	0	23.1569	54.8216	53.171	15.6779	0	13.7281	5.90532	103.237	26.7266	56.8407	5.18433	0.0569574	15.5714	0	33.2442	14.6418	53.5655	13.8328	2919.32	91.5137	17.6804	935.945	23.2328	153.742	91.4862	22.8477	161.767	6.14679	41.5982	23.9088	4.67342	7.56922	30.7174	10.9998	11.076	32.4751	66.6415	60.7665	65.8291	26.4483	20.7377	5.09338	0.0210582
TCGA-A6-2675-11A-01R-1723-07	Normal	4827.27	14.0552	36.1718	3424.96	0.0208392	18.0236	54.3421	44.6887	37.7696	0	14.6511	6.24566	48.4479	25.1968	48.8472	3.57473	0.0508958	16.7266	0	67.5206	15.0911	34.8451	8.0712	1315.02	71.2099	11.2947	686.983	17.1835	164.369	315.843	24.0202	171.76	4.18378	29.593	15.4793	5.49254	10.1001	25.3781	9.2921	11.9997	26.4512	47.3495	55.2958	46.1546	34.1707	13.7241	3.24541	0.0564062
TCGA-AZ-6599-11A-01R-1774-07	Normal	2029.12	18.4112	65.2138	136.72	0.0172426	23.9344	48.9452	41.7768	29.8693	0	22.8672	5.87081	114.143	23.8935	48.8304	5.23043	0.0700732	18.9687	0	121.223	9.69517	40.902	11.1819	1463.35	60.5273	18.2597	558.323	35.5311	190.236	269.969	33.6021	147.166	8.79605	38.3702	18.6707	6.78157	13.276	35.7927	13.4972	0.0247612	40.4971	60.8722	51.1438	114.286	27.5833	16.5177	9.36445	0.0310768
TCGA-AA-3660-11A-01R-1723-07	Normal	3339.43	12.5789	88.044	29.6028	0	15.8536	33.2713	38.0048	7.78463	0	8.55615	2.83574	84.462	13.5829	61.5994	5.57364	0.0363904	9.3404	0.0184458	13.0316	7.10645	57.1109	9.46992	2129.59	62.7087	10.6534	815.133	28.8834	95.0729	75.5658	19.4271	178.422	5.02739	42.3456	19.136	2.17941	4.44985	27.356	9.28987	11.7463	34.7727	51.3911	55.8452	87.2622	21.2041	17.2304	5.29726	0.02015
TCGA-AA-3655-11A-01R-1723-07	Normal	2693.81	15.7208	90.7958	644.317	0	16.7545	45.5837	53.0946	15.6971	0	9.44035	4.87786	77.7728	19.8473	75.676	5.03084	0.0161502	13.3871	0	9.75553	6.80054	72.5125	14.3847	2719.73	74.8966	13.8161	1121.48	29.8148	104.074	66.3361	16.0977	200.939	5.90997	41.7337	22.5972	2.86942	3.50349	29.7748	10.0601	0.0570774	27.7097	49.6176	70.2662	100.212	24.0472	19.3153	7.12415	0
TCGA-A6-2680-11A-01R-A32Z-07	Normal	2862.77	9.10504	60.6246	534.22	0.0131237	12.6399	49.9377	45.3401	22.0288	0	8.15252	5.11574	125.334	24.762	54.5507	2.25778	0.0106192	8.29578	0.0861556	25.6002	28.1171	46.6287	5.27953	1204.63	43.679	12.2874	676.953	13.9911	99.0178	70.7401	33.4574	158.781	2.51514	29.7225	17.6169	3.25999	3.89052	25.0437	4.03368	0.0562015	18.6615	66.3932	60.866	39.4086	31.6341	11.4976	2.1574	0.0235425
TCGA-A6-2684-11A-01R-A32Z-07	Normal	5762.67	10.8912	59.1474	29.5228	0	16.5521	41.2044	34.9804	7.86887	0	9.46364	4.08177	131.376	10.7497	45.1857	3.32048	0	9.81154	0	13.4844	4.79343	46.7276	8.08102	1726.59	68.0384	12.1804	800.915	18.8721	72.0682	51.5347	31.5916	176.973	3.97038	29.1823	13.8053	2.45752	3.17771	26.3886	9.29911	11.3001	34.7942	53.6853	45.4826	76.2343	22.1837	14.4054	3.2126	0.0137359
TCGA-AA-3525-11A-01R-A32Z-07	Normal	1756.01	11.8632	84.1694	17.264	0	15.7671	40.5547	39.3264	9.73314	0	12.7277	4.14643	89.866	13.5049	60.4561	3.50789	0.0263472	12.5828	0	18.809	2.97974	52.8799	6.56406	1158.71	43.4383	13.6142	753.527	28.6362	92.2309	63.7166	21.3318	162.136	6.08441	41.6557	12.7494	2.88888	5.8011	25.262	14.3691	10.5761	54.6575	52.2815	53.577	90.6221	25.4993	16.3407	6.43483	0.0584047
TCGA-AA-3697-11A-01R-1723-07	Normal	1802.78	11.6611	69.8228	236.289	0	18.3681	48.9053	46.2904	23.9469	0	12.7881	4.52135	51.607	14.6663	117.467	4.66743	0.0648255	12.8529	0.0262508	46.8386	4.43328	80.0686	9.53295	1397.74	81.4476	10.9385	962.195	42.2798	175.503	157.854	15.9097	304.721	9.68404	64.6181	17.9128	2.75403	8.64173	20.8503	14.3639	16.5321	26.8565	57.3508	79.0331	102.814	28.6718	25.1555	6.09089	0.0143277
TCGA-AZ-6598-11A-01R-1774-07	Normal	5788.03	15.875	45.266	680.932	0	18.4605	44.449	35.1445	20.9964	0	15.8635	4.38421	91.6012	25.4928	54.1608	4.79601	0.0473037	15.02	0	48.663	9.10656	38.222	9.30009	1182.57	52.0514	14.6761	477.629	29.6013	178.351	281.112	26.6655	150.251	5.30132	45.4112	14.7817	3.92951	6.58704	27.2378	12.6511	9.15868	19.1787	51.4446	46.1392	97.5725	21.6195	13.6713	6.42057	0.10483
TCGA-A6-5667-11A-01R-1723-07	Normal	2967.69	21.174	63.0209	287.176	0	24.6217	61.317	38.9703	20.8554	0	15.757	5.98797	129.852	18.4787	45.8873	6.28626	0.0451037	16.9726	0	32.2776	5.84735	41.5568	7.64268	1227.83	65.1044	22.4945	569.514	26.124	81.9134	137.768	41.7916	173.084	4.94187	40.2976	13.9752	4.24977	6.391	24.2914	10.2755	10.5872	24.123	66.4479	49.7459	70.866	26.7175	16.3775	5.69229	0.0166383
[truncated: 846 more columns]
