# Supplementary material for: Developing a prognosis and chemotherapy evaluating model for colon adenocarcinoma based on mitotic catastrophe-related genes
Source: Sci Rep. 2024 Jan 18;14:1655. doi: 10.1038/s41598-024-51918-7 (PMC10796338; doi:10.1038/s41598-024-51918-7)
Supplement: Supplementary file 7 — Supplementary Table S3. [file 41598_2024_51918_MOESM7_ESM.xlsx]

## Sheet: Sheet1
futime	fustat	SYCE2	SYP	BDNF	ALPP	GRIN3A	EYA2	NGFR	FOXM1	SALL4	SERPINE1	TRIP6	MAPK10	LIMK1	EEPD1	FHL1	PBX1	MYT1	PBK	HMGA2	MAD2L1	CDC25C	STMN2	IGF1	PSMA7	REXO2	FOXL2	CXCL12	CCNA2	CCNB1	CCNF	PLK4	KIF15	PTTG1	FGB	PPP1R13L	CDKN2A	PLK1	PPP2R3A	STIL	CDC20	GDNF	SCN9A	XRCC2	TICRR	RCC1	TG	EPO	MT2A
1.67671	0	0.719993	0.971455	0.225994	0.0217572	2.13582	0.189899	0.543028	22.1724	0.443667	19.4365	20.4061	0.0586543	13.9435	33.1254	0.831186	0.917814	0.182079	129.382	8.77929	83.5939	27.0786	0.336485	0.0538416	421.682	57.5373	0.0214564	6.6917	225.951	292.998	20.6933	44.6565	34.2198	175.886	0.514152	3.18046	1.28628	9.36994	13.424	40.002	127.106	0	0.340395	18.5123	18.9737	74.9337	0.544332	0.300691	25.2188
1.33699	0	1.36408	1.05437	0.384309	0	0.747763	0.725405	3.06324	24.7917	1.46986	28.7726	37.5217	0.320141	29.4466	25.7995	26.9073	8.76461	0.0382003	41.9899	0.806919	32.8712	9.56592	17.9077	0.247951	386.679	42.3989	0	20.7873	44.6006	85.2888	11.6061	13.5354	16.7477	60.7725	0.24003	15.4852	1.14842	20.6208	5.30403	15.0343	71.0902	0.982981	0.846824	8.12904	2.83815	61.9216	4.05505	0.263191	84.1322
0.00273973	0	0.803572	1.35364	0.0191788	0.0516196	0.054272	0.450396	3.2199	25.5701	1.59103	21.4996	284.461	0.0730427	41.3631	27.4594	13.7737	3.35537	0.107932	6.7591	0.275236	5.53176	3.59501	0.145065	0.109564	924.75	18.7927	0.0508035	3.85188	24.0986	79.7072	22.4725	2.08386	2.21617	15.0775	0	134.743	2.47866	130.938	0.608927	2.76348	253.886	0.0959961	0.0106096	0.858456	2.57037	120.028	2.07611	0	129.995
1.01644	0	1.327	1.40031	0.799114	0	0.162574	1.6879	2.47677	20.5958	3.55323	22.6493	214.822	0.170808	30.3805	63.7481	16.6282	23.4109	0.570365	28.9406	16.2508	21.7693	10.5313	10.7739	0.30878	568.65	27.7993	0	8.97974	48.1209	102.299	9.90296	9.28189	9.48824	50.5831	0.250639	27.3433	0.826226	22.797	2.46392	8.90201	65.9574	0.964299	0.35929	3.46748	3.15408	62.2234	13.2434	0.188381	38.3754
1.56986	0	1.05924	1.796	0.122845	0.118429	0.265461	1.14535	0.705354	46.4982	7.11908	36.5701	18.9984	0.0780827	12.538	35.3495	5.93329	3.73191	0.485056	24.225	1.41994	39.1187	9.32075	1.76318	0.0501817	744.957	29.8526	0.0232843	6.42758	70.4033	86.2753	23.2898	12.922	8.79856	60.1579	15.9345	13.7808	0.384693	65.3054	2.66144	7.49103	103.079	0.499107	0.116923	7.42298	3.95562	68.1933	1.55613	0	78.7825
2.41918	0	1.72258	2.74129	0.188798	0	0.287013	9.79651	3.71209	35.5109	6.60171	58.6487	65.3604	0.131154	28.8896	36.7411	14.9642	5.99826	0.351687	40.2466	2.20864	28.9216	7.04076	5.6303	0.0469987	1033.31	60.6305	0.0217921	20.2358	52.378	83.4392	15.7363	12.9762	17.8012	50.2687	0.0435842	27.5276	4.69244	36.5903	5.25451	10.8726	97.4257	0.672543	0.259597	9.9117	6.51424	92.2729	2.16254	0	174.087
1.70137	0	0.550603	0.602774	0.0858813	0.128621	0.748251	16.2836	0.374426	38.9623	0.485992	29.2409	50.346	0.0364193	22.1545	10.6136	2.34257	5.08877	0.0645113	30.7958	1.17575	24.9972	5.8611	0.108455	0.0637087	258.69	25.9508	0.0506659	7.15554	49.9167	96.7371	17.4358	11.1589	11.6451	82.3875	0	25.9306	1.80531	23.6371	2.89237	13.7508	142.921	0.111666	0.0476561	5.05726	5.14114	76.1249	1.95641	0	473.738
1.14795	0	0.767092	0.894472	0.253359	0	0.267089	0.562941	2.95091	13.9086	5.37024	8.48481	112.6	0.152236	18.5417	28.5196	5.95784	5.86654	0.142915	18.0501	3.75408	12.9889	4.15797	0.997399	0.501907	284.288	30.8752	0	3.98449	22.6733	48.2414	6.15738	5.67542	5.65627	32.7315	1.70726	26.149	3.10655	14.0879	4.6703	5.90743	51.3623	0.293347	0.0595313	2.56015	2.10655	46.4268	1.40941	0.0454001	42.6674
2.79452	0	0.786344	0.198416	1.52847	0	0.793162	0.5386	0.12322	9.6578	2.00902	27.386	1.85352	0.189392	4.0012	2.98706	2.88079	4.19641	0.00671746	4.51403	1.62853	1.28654	0.639362	0	0	7.07018	5.56717	0	3.34379	12.3917	11.4791	2.82374	2.09234	0.711549	6.43633	0	5.36083	2.37638	4.52235	1.06667	5.78403	9.70753	0	0.226188	1.82424	3.04872	11.8249	0.0208542	0	13.5524
1.82466	0	2.6955	0.458479	0.113165	0.258334	0.0987185	0.167641	0.39056	48.167	1.47075	48.7683	94.944	0.0711295	19.9443	17.7679	6.51803	4.17507	0.0883852	57.8502	3.50571	34.8112	13.1827	0.956988	0.116275	428.286	27.6564	0	7.48505	85.0433	137.184	13.2019	11.9609	20.4931	98.0272	0	15.6138	0.849942	51.1917	2.12074	14.557	137.923	0.436809	0.00963108	10.6129	6.6627	60.9397	1.93715	0.121592	45.1952
5.08493	0	1.30663	2.36198	0.303122	0	0.491204	0.787494	0.526168	68.4632	5.48664	14.9216	97.6126	0.393144	60.554	42.1538	5.00307	10.6184	0.0976581	57.8135	2.72458	45.0793	13.8068	1.02591	0.123881	384.776	40.8642	0.11504	5.21215	77.0861	190.32	21.8086	18.0161	16.5336	100.85	0	26.5983	8.58437	53.727	5.40335	24.0891	180.583	0.778552	0.156233	14.0987	8.23503	101.489	4.46374	0	265.502
2.74247	0	0.945631	1.2201	0.483302	0.0220778	0.720036	5.37955	0.796104	11.8701	8.28026	35.0937	7.54909	0.649989	18.7184	28.1321	10.988	8.51138	0.314106	12.6618	1.82583	27.9009	9.00251	0.248375	0.0859026	598.586	29.5276	0	4.35032	43.0956	75.3318	11.0336	12.0171	15.9904	37.1718	0.217366	8.86402	1.14232	9.21666	11.2951	14.1908	37.7802	0.301361	0.840962	14.275	6.07981	46.0807	14.6591	0.0381343	9.15585
2.03288	0	6.09232	0.471642	0.301887	0.281922	0.482879	0.397399	0.195339	64.5049	0.793896	40.1755	64.7295	0.0400309	25.9828	16.9403	5.08934	1.53903	0.772526	71.9976	1.6219	46.6653	11.2528	0.044044	0	381.858	21.2712	0.0617017	11.0904	99.0826	228.882	33.5715	14.9668	12.6939	142.231	0.554714	53.3483	5.80568	62.0533	1.32744	23.6023	237.248	1.72805	0.115979	6.63921	8.20121	93.952	0.129122	0	470.247
8.1863	0	2.02022	0.26203	0.174185	4.1298	0.181906	0.313774	0.342654	29.9426	0.663648	12.2742	103.295	0.0615714	15.3024	4.4183	3.89715	8.27003	0.0103288	52.7814	3.71925	33.0497	12.2213	0.173684	0.00872429	263.584	43.7543	0	24.0851	58.2195	123.816	18.3189	11.3415	13.3404	90.5975	0	40.8641	0.365217	34.5497	1.1847	10.0909	169.506	0.429195	0.0458276	6.3577	5.53922	90.108	8.98632	0.128057	53.3272
0.419178	1	0.486465	1.32501	0.185373	0	0.251914	0.29748	0.324879	14.0754	1.94195	31.2873	49.6726	0.075775	10.9589	75.0307	9.60797	15.0496	0.365928	15.8242	1.94014	30.7564	7.20053	1.27372	0.265263	603.478	25.726	0	6.36068	34.5619	84.524	5.48711	5.76673	5.14567	53.3113	0.041049	13.1815	6.8331	17.6731	1.19815	4.8219	78.2289	0.310025	0.167207	3.60077	1.30022	54.4383	3.89935	0.107892	114.019
2.75342	0	0.673059	0.450311	0.213822	0	0.666841	0.137199	0.479496	50.8282	0.429951	25.3762	16.0738	0.0427244	30.4231	18.9327	4.1212	2.36167	0.506274	36.2061	1.96542	32.9919	13.2852	0.97243	0.0815373	402.529	18.995	0	6.09925	64.4897	116.638	20.0378	11.2308	13.1598	82.4415	0	34.4234	26.5347	54.89	1.06279	15.8865	138.494	0.143016	0.320332	4.21206	4.34565	102.737	0.876953	0.0995899	327.318
2.09863	0	1.95299	2.23994	0.274532	0	0.870788	20.4789	0.764081	79.8631	7.76275	24.988	150.307	0.113019	18.4248	22.6195	13.292	5.91116	0.26832	33.1966	4.5374	69.5974	11.9967	2.6826	0.104703	692.763	54.8173	0	31.5648	135.362	156.711	25.1571	34.1915	40.9008	62.0233	0.021642	17.3658	1.27627	55.209	4.76173	38.4662	197.974	0.857161	0.934612	20.3961	14.7814	101.757	3.52513	0.0284552	76.3625
4.66027	0	1.23686	4.34438	0.134638	0.0227076	0.357996	5.11433	1.63635	47.2592	4.64983	22.7707	114.969	0.113136	31.7528	15.6385	10.5478	5.85986	0.0854046	27.7236	1.95416	42.6444	21.9976	3.60548	0.264955	1306.12	49.0526	0.0447118	24.7127	71.8633	148.758	15.976	18.0375	25.2793	68.9143	1.1619	23.817	2.48206	37.6139	3.36434	21.5629	122.665	0.619434	0.200851	8.85887	8.55553	100.897	2.11291	0.0391856	89.105
0.838356	0	1.27378	1.97232	0.509773	0	0.221754	2.94265	3.26666	18.1679	13.8205	107.433	121.966	0.164611	23.7763	35.3125	15.758	11.567	0.155087	13.9072	1.94486	26.0177	8.85551	8.03526	0.254636	748.585	41.1275	0.0214536	17.9109	44.3489	84.3255	17.0935	11.5214	15.0251	51.6549	0.0286716	21.4983	2.7243	34.4445	7.94794	8.2116	64.4629	0.405914	0.475988	5.87126	4.90445	48.8866	1.0408	0.18837	120.799
1.16712	1	2.42924	0.966863	0.193513	3.89583	0.450595	0.192109	0.258285	47.304	3.54801	14.9796	182.747	0.0639696	35.9492	28.45	8.24726	3.40092	0.0311827	15.6853	7.50199	44.571	20.7957	0.0523387	0.085627	531.557	26.9887	0	2.06808	66.4988	167.714	24.523	7.39089	8.31404	79.7992	0.195619	39.599	12.9259	65.0178	2.48679	10.6651	168.944	0.0809145	0.0268712	10.3151	7.23859	59.2839	3.08909	0.579236	1151.33
0.923288	0	1.56949	1.30724	0.270585	0	0.228817	0.731231	2.42241	38.209	2.71147	45.8263	70.5105	0.131929	34.2389	21.3627	10.7752	5.1635	0.0321288	58.5044	1.6458	46.5156	10.2705	1.83546	0.163054	765.602	45.2415	0.0378517	11.2284	77.5414	223.958	17.0533	17.8679	20.3102	97.3972	0.327613	20.8938	2.63878	58.0584	3.97895	9.64607	161.462	0.547796	0.158134	14.4866	4.9648	146.299	2.19831	0.0663661	85.872
0.00273973	0	1.53358	0.921994	0.35823	0	0.231702	9.37795	0.528572	68.131	10.0357	85.4054	222.787	0.09244	42.0714	39.8798	10.0948	8.15708	3.44474	73.5443	17.4258	49.8348	12.5254	0.321635	0.13485	905.088	23.0895	0	9.90582	109.344	185.971	26.6585	17.8548	14.632	93.1757	0.166833	38.428	7.13703	83.9425	2.0807	8.82682	130.085	1.00902	0.282534	15.6141	9.67683	98.4901	7.06595	0.21947	104.181
3.24932	0	1.86265	2.13638	0.141996	0	0.40264	1.8225	3.31723	30.2717	5.33003	24.7227	179.067	0.103151	31.3068	34.1027	9.93579	4.24247	0.240216	22.255	1.60432	13.6446	6.25516	6.45804	0.0677273	576.755	34.1725	0	4.97297	36.7913	99.3697	7.7513	4.29369	8.01155	53.1386	0.628062	41.855	9.75897	26.55	3.10559	7.61162	98.8608	0.237498	0.236391	3.98001	4.11365	63.4547	3.65264	0	141.275
1.00822	1	1.4969	2.04204	0.501345	0.466388	0.245097	2.33013	3.6192	35.0926	0.9156	151.898	44.369	0.144447	27.7687	30.989	18.3418	10.8955	0.233947	26.3206	1.85139	23.6849	8.89955	3.66973	0.34625	478.203	21.8869	0.0689085	22.273	57.3386	125.894	9.97938	9.96361	11.1618	63.926	4.77257	43.66	14.2081	39.2307	1.65873	8.97478	104.983	0.260265	0.51812	6.67408	6.75826	69.9188	0.390649	0	208.92
2	0	1.17262	0.387935	0.0687303	0.185451	0.162508	0.257388	0.256987	32.8896	1.12924	6.82934	7.71282	0.074942	12.4956	33.2827	8.78355	4.81883	0.756033	99.7847	3.16059	39.1639	24.1939	4.82144	0.0656244	649.74	14.8356	0	2.78047	100.463	170.942	20.54	11.4065	11.463	104.618	4.68428	13.7598	29.486	56.7403	0.393045	9.50722	158.241	0.459972	0.0953808	2.56065	2.68779	61.8693	0.310789	0.160103	244.549
2.94247	0	2.10895	2.254	0.146161	0.0492552	0.224507	0.62527	0.887798	49.4696	0.881779	27.0156	12.1291	0.0696194	25.3338	15.0141	7.8392	3.12966	0.0617947	60.8237	0.544215	42.6467	15.2494	1.10789	0.191704	455.096	54.6987	0	8.91138	95.8586	153.541	30.8385	15.0266	22.7314	118.486	0.0323018	41.1981	1.89256	42.5076	7.01069	21.953	199.443	0.213874	0.212871	5.70618	8.48544	139.686	0.673221	0	259.121
3.08767	0	0.204155	0.614673	0.136204	0.0524941	0.82736	2.37207	0.508982	35.475	2.1908	9.58906	88.8747	0.176653	13.0282	10.171	11.6607	3.20565	0.0877244	20.3273	0.84924	41.4817	9.38189	2.65442	0.241192	645.733	46.4886	0	5.99577	64.9258	149.82	10.7868	11.3283	10.7198	53.5162	0.137709	14.2237	12.7891	33.8449	1.97269	10.6144	101.697	0.325303	0.237478	5.23476	4.52674	72.8026	2.8132	0	55.3489
2.50411	0	0.875232	0.53777	0.30975	0.192878	0.51799	3.51729	0.311758	27.2573	0.0638577	50.0221	13.6532	0.108136	23.453	31.3024	5.72601	5.35933	0	21.6367	5.72741	28.8826	21.8793	1.71602	0.0908667	512.227	46.1826	0.189866	5.06815	61.3414	234.76	10.7575	7.45288	11.8039	147.728	0.716793	7.22596	1.94635	54.902	1.80047	7.89205	123.563	0.199204	0.251214	4.04583	2.60802	37.8057	0.861476	0	159.406
1	0	0.51892	5.34003	0.933916	0.029664	0.758136	32.4849	4.43597	44.7608	2.09181	593.798	39.1408	0.399061	39.0297	19.0662	29.2329	18.7439	0.0867873	49.8861	1.01018	43.4237	9.37574	5.7473	0.8803	347.02	33.1089	0.0291629	51.0375	65.485	113.217	12.7384	18.4556	20.8221	68.3796	0	25.3204	1.22585	34.6965	7.91999	15.84	130.947	0.459392	2.549	5.59688	5.45738	84.4533	2.65092	0	822.711
0.00273973	0	1.52638	8.50087	0.514606	0.150924	0.2326	1.81891	35.1715	13.0617	1.40993	273.682	75.364	1.10918	21.2109	19.6141	201.705	20.3287	0.681365	21.6073	0.844616	15.9464	3.03512	50.7585	1.91001	297.186	40.8518	0.0594277	74.9065	21.5531	43.3131	7.3977	6.61171	4.59107	30.2957	0.890815	21.0621	6.70882	14.7167	8.99834	4.10923	56.9811	2.97489	2.70712	1.88164	2.17117	47.3709	0.466703	0.104224	690.641
2	0	0.899629	1.41873	0.222828	0.4162	0.372717	0.513487	0.897225	23.6028	2.29842	21.6522	97.9179	0.108909	19.8524	10.5882	10.1632	2.8065	0.0386743	30.9482	4.12062	48.9915	10.9315	1.16965	0.130852	1379.14	51.9483	0.136563	10.3278	67.3581	119.272	16.8673	10.3982	11.6583	67.1167	1.88082	25.6509	4.91815	56.1416	1.41462	9.64544	154.385	0.372717	0.0666281	5.84904	4.58852	61.3273	2.1336	0	89.5718
1.41918	0	0.465055	0.71113	0.305286	0.0530889	0.0651318	0.905823	0.257717	41.214	1.94071	40.0394	102.993	0.166292	25.6431	25.6945	5.57765	5.47087	0.0111396	67.238	2.22522	38.6945	18.1518	0.709123	0.0469671	370.155	32.4069	0.0261932	12.0649	79.2379	169.753	15.5837	14.4295	15.0525	113.3	0.0174621	24.6318	0.549254	46.4814	4.64041	11.7808	211.939	0.246979	0.0546946	5.23663	6.18591	136.316	2.15667	0.0917264	201.294
0.246575	1	4.59259	0.398122	0.305284	1.53745	0.153895	0.522541	0.570665	21.0731	5.81242	31.9962	132.915	0.103466	27.3527	37.7793	4.13862	13.7336	0.964074	16.6483	0.344985	18.2463	7.50396	0.462888	0.0582495	575.022	30.8165	0.108077	12.2876	32.218	72.9079	14.2328	5.24065	8.29288	54.3198	0.684356	61.1594	6.24463	40.145	2.02359	7.28149	75.5575	0.170237	0.146877	4.07536	4.68021	49.5945	2.51896	0.189587	112.033
1.56164	1	3.10073	0.70518	0.0356647	0.0137249	0.139653	23.8328	0.0285518	54.9205	13.4884	4.72227	105.895	0.080446	33.5841	18.4109	1.79576	6.20276	0.0115209	27.0373	3.18658	47.5954	12.91	0.810972	0	526.909	19.9944	0	2.10212	78.6675	153.867	7.06803	17.7021	22.8529	104.047	0.0180327	19.8625	0.304453	38.4911	3.46409	9.16594	85.4383	0.170409	0.084854	16.4333	7.28102	80.5171	68.6927	0.166101	110.646
0.0849315	0	0.757023	0.627075	0.0320857	0.172962	0.227207	10.1846	0.838942	46.812	1.24643	4.16703	88.7857	0.0174466	25.2259	20.5861	1.01591	2.08427	0.0361967	8.20181	1.12791	17.0685	8.39994	0.0607624	0.0152407	777.542	40.6871	0	3.47067	27.134	113.868	22.2805	6.98035	7.2594	52.2023	0.0283758	34.4712	2.96994	78.871	1.14747	7.50425	285.502	0.0536433	0	3.77438	8.05001	126.364	6.30805	0.0745993	156.645
0.69863	0	0.535238	0.445013	0.132632	0	0.433785	4.77835	0.876892	27.7631	3.25444	6.72842	98.3895	0.116692	22.399	13.715	7.33925	7.27349	0.0229574	32.0098	4.52582	22.8222	8.65554	2.01023	0.272381	268.902	25.7584	0.0270677	3.50727	45.8474	81.3739	10.2602	8.28351	9.16311	60.4743	0.866266	28.6057	1.78807	26.518	4.98887	8.02286	117.116	0.187669	0.0622557	3.59419	3.20832	77.3364	3.09183	0	133.871
3.8	0	1.48725	2.74534	0.106289	2.77186	0.11724	1.40215	7.35043	19.2326	1.61503	92.2314	119.225	0.205847	30.9752	46.4266	28.0907	5.6717	0.339663	11.6173	1.39201	22.1184	7.02383	4.76724	0.202733	999.831	25.506	0	18.1624	46.7508	116.822	20.3849	7.04061	5.08872	41.6533	0.815051	39.7311	17.293	71.5501	1.46183	8.76323	167.775	0.6518	0.344084	3.34831	2.91652	66.4739	3.01759	0	145.51
9.97534	0	0.759375	2.10196	0.0778949	0.015057	0.157797	0.70246	0.468072	49.3476	4.11147	7.90302	98.8602	0.0474798	17.0278	19.1425	3.51993	5.27527	0.389174	88.3407	3.65032	34.4885	9.6401	1.47669	0.0584212	650.734	28.4429	0	7.21622	69.6324	144.795	13.6285	9.9831	14.5277	84.9987	0.630286	14.3934	1.16421	36.67	1.94225	11.5567	124.329	0.139629	0.040152	7.58673	9.27582	98.6303	1.50921	0	47.3191
0.00273973	0	1.8289	1.25056	0.37538	0.144687	0.329403	9.86524	7.6672	21.5572	3.81026	83.4397	80.1446	0.267797	53.1317	32.6364	30.0192	3.50546	0.120993	7.24565	1.87276	5.6797	2.98398	1.93084	0.434767	797.011	29.3931	0.783327	7.13685	27.5628	65.1627	15.196	2.77981	3.10427	26.0575	2.32467	53.9009	12.3387	58.6795	1.09287	3.30159	127.479	0.851889	0.252975	3.17797	3.13179	74.6155	0.913394	0.624322	440.003
1.61096	0	1.85308	1.54198	0.110786	0.242827	0.222474	0.355517	0.414169	18.7504	3.02641	4.04153	62.6825	0.0691785	17.8872	27.2433	3.80322	5.72798	0.117102	32.6597	1.25534	18.1169	7.04829	0.367448	0.0396022	267.567	19.0585	0	1.48162	36.2942	47.0727	11.5698	8.14843	5.46992	60.7838	2.65886	46.1636	0.46901	24.0493	3.26994	7.42406	89.3125	0.555834	0.0729884	4.33669	3.30533	67.8594	1.99796	0.0322833	105.368
1.71781	0	1.77735	1.34903	0.488155	0.0269022	0.24483	0.490163	1.37794	41.0062	0.70789	21.28	62.3071	0.139329	16.6746	21.5838	3.8935	4.1061	0.213511	60.9526	4.48213	77.3437	30.861	1.09506	0.0285083	1056.12	35.828	0	9.07208	158.253	325.728	34.465	27.1309	35.2753	197.236	0.229171	5.81209	0.555712	31.5228	10.2313	29.3259	168.392	0.349829	0.182494	24.5105	8.04507	90.9488	2.79141	0	5.23038
0.00273973	0	1.57176	2.2986	0.239642	0.121174	0.637042	0.736868	0.223907	28.3496	0.763027	28.8697	9.98921	0.435185	25.1999	12.8963	2.39271	3.55304	0.0337764	15.1106	0.907654	7.96332	3.64635	0.624413	0.0428971	325.66	20.4209	0	1.23991	13.8783	49.2647	10.5832	3.46805	3.00721	44.607	0	22.9627	1.31287	30.4898	0.431777	3.2275	65.0464	0.200353	0.69818	1.15151	2.05254	39.5641	0.218695	0.557963	1079.68
0.717808	1	1.30395	2.8978	0.610919	0.0838181	0.244628	3.18971	6.52205	57.0554	6.4829	156.017	119.38	0.362877	32.2365	47.9631	82.0145	12.8219	0.607204	23.4305	8.46081	22.7191	6.43432	6.71117	1.43193	651.561	41.476	0.275044	19.0562	52.1153	102.409	7.46925	9.46522	8.95348	42.4851	1.2642	41.2821	3.15618	39.5152	8.93551	8.90339	109.059	1.69704	1.15508	7.67914	4.47609	77.8329	10.9068	0.0481829	294.787
1.91507	0	0.543512	21.8891	0.348385	7.11264	0.249218	2.49779	5.17418	26.8165	5.20113	63.0184	325.942	0.615533	61.4985	28.893	39.7837	17.8803	0.106178	7.90537	3.62699	12.7607	4.62857	9.24371	0.242507	529.91	24.7987	0.025042	26.2397	26.0963	29.9543	12.1175	7.27321	9.7153	43.1738	0.0499839	24.3799	16.733	31.2644	2.57442	8.40641	82.1153	0.551125	0.700275	3.18244	2.72808	55.5025	2.12116	0.0877473	199.739
1.03014	0	0.850325	0.650219	0.0810645	0.218543	0.153111	0.327364	0.386985	23.5701	0.70002	9.58164	121.886	0.0326663	36.9865	36.6401	3.6966	1.67259	0.0101205	35.7789	2.65388	23.617	3.84079	1.74023	0.042887	382.783	23.6518	0	0.836998	36.3089	83.7378	7.13437	6.02031	6.20108	55.5648	1.33811	35.2817	7.72988	21.2982	1.58421	4.52979	72.066	0.28608	0.0549114	4.61436	3.14638	56.8451	2.20317	0	79.358
0.564384	1	1.56645	0.696992	0.0514396	0.0555508	0.155622	0.638634	0.365593	28.4264	1.49055	4.8976	124.178	0.138376	14.3546	10.7309	5.30079	10.2119	0.0116316	30.4901	2.42147	20.7239	6.99359	1.01445	0.0785131	205.235	24.841	0	21.5019	38.3007	58.5853	8.53708	7.82695	10.4704	48.6521	0	36.5889	1.57919	21.6595	4.33938	9.81314	83.4763	0.137774	0.50848	3.42971	2.27237	81.6216	1.26684	0	37.7453
2.98356	0	1.26296	1.47542	0.160503	0.120277	0.488731	0.0571791	0.399853	50.6645	0.298836	9.2259	126.401	0.0113355	18.8327	27.9806	0.706212	0.435865	0.713836	58.7185	1.71236	35.2553	13.0843	0	0	496.569	22.1359	0.0236742	2.38427	48.936	202.512	24.8037	13.3558	12.3858	156.546	1.19886	24.8654	10.8335	71.3602	0.629271	14.1856	237.89	0	0.0346084	4.85491	5.23941	107.347	0.42152	0.29061	515.669
0.0849315	0	1.58838	1.25249	0.245941	0.510352	0.44701	0.566667	0.106106	41.6161	0.304364	16.0071	33.6108	0.0686626	13.5861	20.371	4.22155	1.61026	0.874746	58.0813	2.42919	47.6423	12.0198	0.286797	0.0902452	411.292	36.2666	0.0502924	5.542	84.9914	178.87	23.8597	13.3386	8.87284	118.479	1.17168	33.0254	0.829171	52.0505	1.56117	17.5331	150.142	0.158205	1.27046	5.84877	6.42106	91.4437	0.723467	0.176174	450.185
0.926027	1	1.51736	1.17022	0.36889	0.0538299	0.179032	2.901	4.75247	17.0858	1.56407	53.285	15.659	0.231759	20.0014	18.0355	15.983	11.7517	0.191161	17.4257	1.43396	17.3882	5.34089	4.45976	0.228251	246.991	18.628	0	11.4679	34.0666	49.1352	8.5385	7.11627	10.1421	45.876	0.0705703	16.4698	0.993296	20.9317	1.98268	9.3679	77.9818	0.333505	1.19528	2.98671	2.69641	52.9992	0.984475	0.0928239	189.563
1.41918	0	1.11743	0.720936	0.443584	0.0478954	0.503202	1.4046	0.132664	19.6847	1.97463	26.7207	36.9055	0.0741477	8.41096	18.0925	7.75535	5.05808	0.160119	55.9489	1.86832	25.7167	9.21676	2.15239	0.0677349	578.079	44.3648	0	4.38463	41.9836	98.7337	10.4278	6.43953	9.07668	51.8787	0	20.8697	5.69184	27.7579	1.58786	9.87106	75.2949	0.445187	0.51212	5.59956	2.90529	53.8718	0.641578	0.0826647	75.736
0.167123	0	2.69346	12.1754	0.332079	0	0.485122	0.193788	2.17271	31.6645	2.02398	93.7075	65.7696	0.128857	20.836	15.0962	7.91339	3.84384	0.136183	36.1204	2.76802	20.5653	15.8924	1.37337	0.0576045	444.714	26.1866	0	7.49882	50.77	155.653	23.6881	8.66114	7.2131	86.4967	6.38466	23.0302	39.7311	43.7196	0.82553	13.0293	159.242	0.328265	0.192684	2.17642	4.13789	62.6312	0.220382	0.0703497	736.497
1.08767	0	1.11166	1.22464	0.668958	1.53403	0.168567	0.739469	0.35426	70.5959	1.86855	42.0277	65.509	0.0485768	24.6214	45.3805	7.31657	5.05189	0.0628995	35.5555	3.50454	40.4505	18.3816	3.12734	0.0319505	447.545	31.9655	0	0.369184	93.3633	81.1544	23.4312	22.8508	26.4563	148.038	0	42.4794	18.1036	51.0352	5.57582	40.3495	215.615	0	0.0990566	6.66163	12.9728	122.033	0.379901	0	175.616
1.83288	0	3.67307	2.1349	0.151389	0.10203	1.12644	8.13478	1.9802	61.529	4.97126	9.69673	68.0794	0.0515666	17.4554	20.4012	6.14475	2.98745	0.149383	46.1499	3.86709	38.9353	16.8885	1.5776	0.180483	723.685	68.3586	0.100525	9.18016	91.9687	181.512	14.4128	18.1765	18.8265	132.858	1.00424	15.1725	6.70877	67.2142	3.0658	18.9986	233.465	0.348024	0.126007	12.9698	11.6584	137.236	1.24964	0.264354	128.483
1.48493	0	0.726289	0.743829	0.29659	0	0.27103	0.697923	0.480417	53.3738	0.503671	51.4993	160.387	0.0951211	41.24	44.4882	4.6472	6.22347	0	55.3963	3.51377	34.9805	12.9981	0.224823	0.0376876	399.686	28.3864	0	8.54998	77.552	156.283	18.339	13.0013	14.4175	91.361	0.0699627	36.952	0.590874	51.3949	5.69123	12.4475	213.097	0.264515	0.0274638	5.25772	7.09289	101.714	5.93229	0	108.336
2.20274	0	1.32933	1.34238	0.1652	0	0.197819	0.235656	0.205848	27.2443	3.58844	10.9401	155.776	0.0900271	25.9338	15.4772	2.60316	7.89077	0.0621257	41.0379	1.69707	24.6157	9.14312	0.75143	0.0105383	263.928	57.5736	0	2.27266	47.8063	95.5876	11.4452	10.2209	12.2202	91.2078	0	42.9646	4.56428	24.3216	4.62119	12.0435	108.894	0.331605	0.0183667	8.59212	4.30565	88.233	3.14754	0.307718	467.668
2.58356	0	0.579353	0.627541	0.404836	0	0.2203	0.262477	0.298042	29.0499	2.2532	15.223	53.4801	0.0646175	9.30862	25.2151	4.37325	2.39475	0.235228	56.1818	2.90448	25.2127	11.3493	3.02229	0.210583	411.278	36.3142	0.0651184	6.42147	60.9836	156.451	9.48124	10.5144	11.5247	77.2562	0.173616	6.2694	0.830911	23.6571	2.26852	9.88417	110.993	0.492395	0.0408743	3.47802	2.6403	70.9422	11.8301	0	29.6062
2.43288	0	0.462289	1.54645	0.606911	0	0.166516	2.97359	1.22577	24.5816	1.77172	49.9563	161.675	0.11379	22.2832	28.421	14.3072	11.1748	0.0441901	19.6109	1.43276	40.4287	8.01207	10.2773	0.121322	300.802	43.797	0.0260119	27.7269	57.4286	65.9537	11.8045	8.91425	17.0577	51.0966	0.0172743	26.4295	4.44633	37.9769	3.45486	7.98053	78.3986	0.409261	0.135784	4.79784	2.74601	61.9664	5.56715	0.0455961	46.0876
2.24658	0	0.927918	2.46418	0.199907	0.0207631	0.486879	0.460599	0.273029	47.6174	0.979274	19.6291	75.5467	0.09218	20.7243	26.8215	9.46144	6.68611	0.121369	53.1099	2.62598	33.4385	13.1214	1.80689	0.124679	354.341	27.2929	0	7.51091	85.8429	162.239	16.0542	15.492	17.7819	80.3004	0.040824	31.6959	2.09857	44.9073	7.62125	14.3244	172.377	1.46585	0.0938851	4.85244	8.37313	111.458	1.66255	0	150.662
0.167123	1	0.742191	1.81876	0.385771	3.92002	0.0729269	1.01787	2.42752	91.5151	2.60323	46.2947	129.507	0.07473	22.0748	28.7005	11.2567	1.97934	0.0290505	32.5271	0.554765	23.5424	14.133	5.02023	0.220784	454.463	26.4497	0.683088	7.14072	42.4477	92.246	5.48985	5.37746	6.67161	111.874	0	17.162	2.56186	22.4146	3.50299	10.5521	169.968	0.344099	0.41392	6.65297	3.72558	35.8637	0.527518	0.179612	150.489
1	0	1.62537	1.23169	0.243369	0.238757	0.637754	4.59113	1.98496	76.5014	1.95779	43.0825	88.9092	0.126548	33.8816	16.2677	14.1535	13.4183	0.0748058	58.7956	1.25565	43.0828	17.4169	3.89953	0.443119	348.11	29.8154	0.0587616	9.31322	96.5589	185.85	22.963	19.8811	16.9753	98.8018	0.215292	50.9512	4.58421	61.5906	2.30965	16.03	222.44	0.573578	0.951618	10.0649	11.5384	119.272	2.52284	0.154525	488.535
3.07945	0	0.612491	2.9273	0.116713	1.04971	0.0735755	1.91448	6.83627	65.8152	4.95586	55.1551	180.719	0.0988734	48.1391	47.7454	9.91536	2.6212	1.6236	10.7957	1.25895	8.40646	3.69903	0.737368	0.0741802	1678.03	22.9375	0.103308	3.96461	41.6448	66.0988	28.3544	3.8998	3.13643	20.738	0	87.8079	12.6354	125.145	0.386826	4.95667	184.108	0.0651093	0.19432	3.17866	5.11773	75.2121	0.351651	0.181217	349.924
3.64658	0	2.15466	0.794332	1.37841	0.47476	2.02358	1.38035	0.767462	10.891	14.2738	169.534	13.4264	1.37943	8.90214	7.52362	16.6516	42.0229	0.496113	18.1773	46.651	14.8949	5.84853	1.66753	0.251734	122.572	78.2387	1.01276	72.3933	32.1341	29.4835	6.76444	11.8596	9.75756	19.9994	0.467098	19.1427	1.227	4.10131	24.2604	13.9795	6.20539	2.10919	5.20877	13.2012	8.06581	14.6548	12.378	0	183.541
0.167123	1	5.09437	1.89037	0.399798	0.154062	0.431794	6.23068	0.85396	18.0613	7.88614	25.7698	179.366	0.0518554	22.4835	25.1003	5.2028	8.50098	0.257572	17.2852	3.05034	20.4299	5.29668	0.865795	0	602.968	33.302	0	6.54612	33.2954	68.8538	9.1078	9.57239	4.6034	41.6272	0.303209	31.032	7.50901	23.4004	4.71253	5.638	53.8231	0.190972	0	6.86067	9.34963	41.0404	1.90591	0.531894	86.0804
3.25479	1	0.807984	0.643643	0.273801	0.138503	0.12939	0.585658	0.959406	7.75346	0.481706	7.93052	14.7833	0.0527773	14.0932	15.9348	1.82988	4.58572	0.0772131	8.75453	0.509647	6.81699	1.90429	0.90793	0.0163239	237.87	18.9026	0	2.30988	11.2284	30.4262	3.46337	2.21745	2.15656	17.7016	0	28.4977	1.977	4.81305	3.02784	3.1422	38.3065	0.486413	0.0284417	0.849645	1.07017	27.6231	1.28478	0	70.7051
3.08767	0	1.91923	0.637235	0.0770097	0	0.163746	2.47093	0.395778	13.3274	2.01308	5.33473	99.738	0.111905	12.4903	32.7744	8.05714	6.02391	0.173673	50.5665	3.52961	23.0364	12.1856	3.57524	0.0918502	426.318	39.0651	0	4.16805	45.2188	81.3866	7.06123	6.78608	9.36681	74.1577	0.0340929	15.3795	2.14765	27.1069	6.06692	9.44111	58.7979	0.193126	0.35256	1.38758	1.20398	41.234	2.04778	0	71.5629
1.08219	0	0.751159	2.01549	0.357886	0.110373	0.550863	4.74684	10.7984	47.8661	4.26365	55.12	218.274	0.438184	40.3367	39.5971	55.49	11.0105	0.161399	102.209	3.10909	23.4693	7.82426	9.4182	1.04358	544.793	41.8922	0.0543344	31.7774	44.7849	163.623	15.8439	18.8539	17.6242	61.9528	0.0180446	35.1803	2.95391	40.42	5.93709	10.8985	119.542	1.4536	1.53791	11.1051	8.8502	104.121	3.34859	0.0476178	138.719
1.58904	0	1.05251	1.16605	0.291713	0.0245516	0.284398	13.5168	0.340816	40.9436	4.14391	17.6197	216.625	0.0910914	20.0736	18.5471	6.78957	4.61319	0.133681	110.55	3.22167	60.0668	19.4919	0.79487	0.0782645	1329.04	49.1078	0.024251	8.68605	125.806	309.798	14.2613	15.2354	19.9371	109.265	1.41978	18.021	5.3766	51.3547	2.93697	19.0866	212.932	0.182985	0.197315	7.63805	5.6606	67.1015	4.96994	0.127368	226.065
2.99452	0	1.12426	3.19309	0.397855	0.0550428	0.308561	17.3953	13.73	55.6892	11.2438	60.551	115.434	0.585483	31.461	42.1255	63.4481	11.3554	0.736348	13.1978	19.6185	33.7079	10.409	13.0322	0.476803	556.462	49.2838	0.0271196	30.004	68.0756	101.589	18.2741	15.8321	20.4257	63.2532	0.144437	22.2545	3.39447	41.0426	4.63555	7.0508	90.3484	2.06461	0.990871	10.9494	8.01395	53.5381	1.00734	0	101.17
5.1589	0	0.813467	0.933003	0.178852	0.0322175	0.552314	4.18386	2.71932	48.8609	2.95779	15.4124	129.609	0.038942	26.6878	25.1158	4.91252	5.25637	0.215185	33.7743	6.79227	46.71	14.019	0.858832	0.0682489	948.7	25.161	0.0317157	8.06502	92.6013	195.486	19.8818	16.4651	24.9055	128.144	1.5615	18.0083	0.807746	52.3157	3.45008	11.7352	190.516	0.239373	0.469914	11.1362	6.6907	110.294	7.25496	0.166608	376.669
0.0438356	0	1.90707	1.31736	0.363424	0.0222873	0.335715	0.618422	3.1648	62.1233	2.55812	32.7752	64.9064	0.124488	43.1105	49.0709	24.32	8.3734	3.42793	23.3933	3.38104	35.644	9.25054	5.6667	0.315134	1169.82	34.9425	0	16.0955	68.4431	158.603	21.4924	14.1162	16.4637	93.3214	0.131515	24.4886	4.73916	46.1477	4.04023	17.7471	176.506	1.04981	0.339229	13.5745	4.42152	101.699	19.2157	0.115352	142.268
3.33151	0	1.61965	1.20207	0.453919	0	0.102918	3.34042	1.08594	64.7657	17.2834	54.1015	281.611	0.0626716	16.9324	35.5109	5.05828	8.65409	0.327574	68.8913	4.44808	24.2496	23.2814	3.78513	0.0519594	584.661	27.6055	0.0482551	7.23807	52.7245	273.725	21.8959	16.7544	23.71	164.225	0.803218	36.0828	2.17038	58.8693	3.10485	21.2983	228.467	0.51619	0.0907037	11.9823	14.9799	48.8675	12.1443	0.338186	51.5073
0.435616	1	0.472354	1.46297	0.387064	0.0242541	0.50202	7.04873	2.01921	25.4833	8.5575	57.8229	101.666	0.289346	31.3545	19.8726	19.6841	7.32004	0.0811812	17.6468	2.10841	23.1757	6.4502	3.10513	0.343467	867.684	30.0287	0	33.71	36.7411	71.7981	11.6628	10.1586	9.84287	43.2538	0.0318711	15.6458	3.94581	32.1313	4.41255	5.83923	67.9472	0.873249	0.479671	6.08538	3.50262	61.65	0.970165	0.0418935	288.245
1.19178	0	1.64379	1.79111	0.281893	0.0422488	0.41446	3.25015	5.82572	50.8668	5.20774	68.9875	41.7388	0.119421	33.3299	22.6741	14.9932	9.0595	0.688926	80.3669	2.55811	24.9179	14.0549	2.49338	0.642362	968.783	22.0202	0	33.8927	52.3643	110.266	17.3319	12.9375	21.8077	71.7545	8.84123	17.1185	1.40414	30.8162	3.50374	13.8337	92.9693	0.759675	0.338994	12.8202	10.1564	73.0858	8.62487	0.145914	194.972
7.93151	0	1.11151	0.515536	0.031129	0.0336394	0.176632	0.786358	0.0815378	31.9086	0.0752116	15.0041	145.153	0.0735046	20.7668	33.0938	1.51357	4.5851	0.0351456	40.8798	3.19022	28.4937	16.064	0	0	432.17	23.7405	0.0165686	3.29304	40.0259	152.431	7.78074	8.80659	10.3362	129.402	0.264596	13.0813	0.570966	25.8933	2.27944	9.87431	153.865	0	0.031129	4.86004	1.99989	42.8876	0.762359	0.116081	44.9497
11.6986	0	2.65172	0.809951	0.247148	0.177838	0.197297	0.282053	0.102711	35.2631	5.2876	22.9681	71.6069	0.237418	30.856	28.5314	2.86477	7.78666	0.377843	35.31	4.64927	23.4188	22.9767	2.16525	0.0523584	389.425	46.5563	0.014544	2.23867	31.2825	186.676	16.0786	8.05868	17.9847	167.712	0.0194589	20.1242	0.941148	42.7735	4.53813	14.6302	158.88	0.799218	0.0731213	7.11804	3.93571	82.2735	3.71604	0.127887	60.1436
0.969863	0	3.49889	1.46634	0.170966	0.0691479	1.47055	2.57852	2.58844	34.0979	2.76211	55.5566	31.2034	0.211152	35.8933	13.1854	16.6823	4.02812	0.0867857	40.3518	2.73966	20.3519	7.53222	2.98098	0.782775	446.914	17.366	0.0227487	41.1011	54.9928	88.9267	18.5311	12.9109	16.4127	72.8314	0	19.2125	4.66648	27.272	2.21825	13.1404	102.7	0.586154	0.469705	4.64193	6.84845	67.5772	0.404165	0.159241	272.839
3.41644	0	1.19871	1.74507	0.123029	1.70657	0.0996667	0.451107	1.31382	32.2117	15.714	15.6003	74.6897	0.0957562	16.0009	15.2172	7.70291	4.73517	0.336901	19.0588	3.18582	34.4888	8.06759	2.59765	0.0167448	710.47	41.9202	0.280049	5.55045	36.0312	89.2743	13.064	12.9358	13.9072	50.5466	0.466448	21.4507	5.07618	29.8589	4.85679	10.5023	73.6821	0.999173	0.204848	11.1181	6.01249	62.5467	1.2706	0.245457	78.2714
1.08219	0	1.173	0.947856	0.0406253	0.877164	0.076826	0.173864	0.151942	19.2171	0.463168	6.37917	138.126	0.033184	11.9562	5.74425	2.92462	0.750763	0.114636	9.59239	0.615815	19.3863	6.12556	1.84865	0.0775299	2048.04	44.471	0	2.61409	34.5708	103.823	14.0857	2.80928	3.06771	50.0129	0.179797	18.5503	30.0402	75.9333	0.666697	3.71047	233.271	0.271908	0.0225249	2.21347	1.79435	86.0864	0.08477	0.0946247	302.181
0.00273973	1	0.911206	0.489948	0.151918	3.27942	0.307746	1.71823	0.527451	34.6681	2.82296	13.6816	50.9368	0.126147	42.5879	13.0877	12.0377	5.72354	0.146904	22.2921	18.9084	30.3927	14.345	3.78481	0.434796	714.34	65.1796	0	11.2524	92.8715	215.177	20.399	9.11517	11.3577	61.5904	6.95252	40.867	15.1795	61.4516	2.69772	7.65054	221.539	0.471898	0.277062	5.00697	5.6703	127.911	10.8366	0	173.895
3.00274	0	0.272565	1.4847	0.363521	0	0.245459	0.666605	0.582376	44.5363	2.57627	22.0345	119.662	0.0848316	10.4519	14.85	5.1429	3.55509	0.0585288	101.241	1.94721	104.482	19.0268	0.590508	0.0990873	1186.41	43.2807	0	3.24117	145.254	289.128	13.6348	14.4491	16.1367	127.816	0.183818	23.1844	5.48373	58.0154	1.80716	11.0816	195.591	0.0868394	0.0288126	8.56849	4.49025	132.439	4.76643	0	162.283
0.0767123	0	1.78988	13.0158	0.081874	0	0.11603	0.817233	0.357031	44.1824	2.3415	10.7745	325.375	0.0396813	31.8103	31.2332	2.43201	2.1447	1.03091	18.584	2.02515	10.5279	4.87206	2.22376	0.130094	544.717	20.3396	0	2.62399	29.5522	85.334	16.0021	4.24399	3.43951	49.8879	0.338044	35.6634	2.06584	37.0058	1.19375	5.18529	148.958	0.0684125	0.0151693	4.04317	5.01983	88.1664	16.5066	0	172.04
2.00274	0	0.944816	0.812795	0.440105	0	0.397068	3.89473	1.19662	40.5766	1.71668	18.35	20.1973	0.334267	26.8638	31.6426	17.2492	8.456	0.270764	33.0886	21.9374	51.419	14.4733	2.8816	0.228931	632.023	38.6479	0	8.63798	114.782	241.848	22.2612	10.3715	14.3675	124.19	0.0354131	15.3368	8.96793	69.6808	1.92936	17.0116	193.481	0.970298	0.255415	5.09527	5.20753	76.0291	2.55947	0.0931975	254.463
2.41644	0	1.92577	0.58466	0.107906	0	0.163264	3.46374	1.25085	55.8783	7.06225	11.8065	101.381	0.180312	23.1953	18.2012	15.1357	16.0758	1.24173	82.0677	13.2498	40.1903	12.6645	4.66414	0.185326	451.585	26.8262	0	16.3874	86.4643	141.818	15.4405	15.9294	12.1814	62.268	16.1973	18.61	1.1613	40.2985	2.81168	10.6795	118.592	0.649845	0.371455	8.99083	8.29997	79.1192	25.8172	0.301657	95.977
1.33973	0	1.57401	1.21292	0.187514	0.101177	0.637849	1.72453	0.805909	26.8434	4.5242	11.1722	60.4733	0.163448	19.3593	26.7107	13.515	5.4727	0.021158	13.5104	0.308145	26.9058	8.21572	6.60842	0.339731	667.368	31.2067	0	4.89482	41.3444	87.1922	15.2944	7.06236	9.67161	51.208	0	18.6138	0.896357	45.6949	3.26174	8.7169	79.9068	0.188116	0.499369	5.07491	3.81075	47.0983	1.70758	0	179.234
0.0821918	1	0.719329	3.34621	0.0913481	0	0.144006	0.293238	1.13879	39.283	1.28661	18.0432	134.891	0.0691392	31.6771	57.9156	8.28615	5.77624	0.103106	36.7742	3.69261	29.6612	6.46351	3.34873	0.305097	570.441	36.8226	0	6.63495	54.5295	128.945	8.03542	6.8701	7.81363	64.5896	0.0808968	21.3612	1.27455	29.1027	2.63503	8.48934	115.377	0.25475	0.0676318	5.14825	3.13829	72.685	1.58859	0.425588	68.3648
2.09041	0	0.863619	1.0259	0.070565	0.190245	0.311128	0.578453	1.56005	41.6176	1.51304	101.277	20.3497	0.143034	36.0425	30.0787	15.4591	1.20061	0.26512	48.0342	3.18785	38.6733	12.2659	2.67345	0.41487	757.796	43.0997	0	12.876	71.9804	150.109	22.7571	13.5493	15.0753	117.475	0.124792	60.6026	8.54819	55.2602	1.07521	15.0997	248.491	0.235952	0.182627	7.06111	6.74688	117.031	0.359641	0.054728	540.736
5.30137	0	1.10478	4.43518	0.150393	0	0.355328	1.4156	5.7062	16.0912	2.64139	17.8511	115.58	0.538004	19.5821	25.8505	185.939	20.268	0.322241	22.3264	1.55255	14.6846	6.97431	17.215	0.301186	878.255	34.5376	0	26.9884	14.5712	37.0301	7.10324	4.28799	7.40593	42.4348	0.0265694	14.5617	0.928825	15.4305	5.41263	6.16249	35.6376	2.38934	1.19352	5.05881	2.8357	47.0034	0.575101	0.630345	104.684
4.5863	0	1.13464	0.867663	0.105384	0	0.204345	0.260951	1.06739	28.8245	12.7783	3.209	116.773	0.0412504	24.2008	12.4837	3.46272	1.01209	0.331408	22.2161	0.993823	22.6354	12.3162	0.861641	0.0263962	894.578	54.6947	0.0294072	7.11112	38.838	116.448	16.8146	12.9921	9.96262	56.755	0.127565	26.1768	2.40808	29.1292	3.2633	12.79	103.403	0.472924	0.0308123	7.06054	3.81461	102.892	0.331508	0.593865	39.0169
5.9589	0	0.536613	2.34991	0.297472	0.0501133	0.386574	6.12514	8.87877	24.7199	3.34015	100.722	146.635	0.330848	22.307	21.7204	48.6668	9.76066	0.28304	44.6175	0.60637	19.9016	7.99697	17.4063	0.709303	484.107	23.2214	0	30.0495	35.4256	112.732	7.88051	7.06817	6.92124	64.8468	1.7272	20.3631	1.53717	17.7609	5.61008	3.86844	56.7167	0.994949	1.96564	5.27121	3.232	38.2146	2.26863	0	308.822
2.16712	0	0.379513	0.652843	0.216979	0.292682	0.27343	1.89516	0.844756	29.7269	3.53885	10.0647	108.085	0.128042	27.0395	19.4076	10.8611	7.7135	2.10011	23.061	1.77354	28.2294	7.04261	4.86529	0.0689842	1059.61	50.8346	0	8.98018	53.0592	98.8651	18.9855	8.02904	11.3406	30.6073	0.0319854	13.5254	5.6188	52.3265	2.17491	14.5092	117.396	0.181384	0.431452	6.83435	6.26894	81.0857	12.9345	0	118.496
0.0849315	0	1.41846	0.598165	0.190772	0	0.42082	11.7014	3.31376	31.4614	1.31105	54.0666	189.953	0.160212	28.8786	30.0202	9.51043	9.49941	0.233154	15.4409	0.796251	22.6528	6.50738	0.723209	0.197184	518.685	54.5041	0.126747	10.6118	31.5732	35.1046	9.3925	12.131	13.0852	46.2986	0.0984919	10.2068	0.55438	22.597	2.74274	9.15714	76.459	0.478633	0.127949	7.56444	3.47337	76.9811	1.05025	0.111116	175.716
0.0767123	0	0.281697	0.371588	0.0429912	0.463483	0.274081	0.482423	0.401451	67.435	0.489538	248.318	48.5734	0.0467992	38.4753	48.4268	4.11182	0.455065	1.99824	92.75	62.5321	75.1005	9.71089	0.814026	0.0614303	516.244	34.9539	0.0285606	3.10468	98.6311	307.557	19.8269	19.0576	13.5036	226.536	0.608089	37.7225	5.07035	68.343	3.73672	16.3928	464.362	0.0718524	1.28733	5.43553	4.04959	140.877	0.164248	0	629.274
1.26027	0	1.72035	0.832445	0.143421	0.0829437	0.706877	0.810882	0.746794	30.564	2.2114	25.7284	65.7536	0.0707077	24.1785	28.6917	5.01854	6.21897	0.0462358	12.0716	3.63067	29.0909	8.14814	2.64056	0.127073	508.949	29.3936	0	9.34275	57.1344	94.8418	15.5851	9.75486	10.9311	53.7604	0.10882	29.1444	1.06132	49.06	4.34928	12.8443	68.0633	0.462659	0.125067	15.9511	5.46546	41.8504	0.819207	0.0477402	24.5521
0.167123	1	2.13707	1.42983	0.0543493	0.58601	0.307946	1.33587	1.52238	35.0307	0.4004	81.4332	55.478	0.0838303	14.3319	12.3769	7.20549	2.04532	0.0612683	44.1219	2.38445	34.3189	9.50611	2.16114	0.155327	559.658	52.449	0.36059	6.32808	64.6177	232.166	8.12722	8.63271	7.83903	104.698	0.0960639	41.8778	3.94865	84.2773	3.05018	11.7882	207.53	0.317873	0.241062	11.4812	7.29193	75.8304	0.151015	0	462.587
1.43836	0	0.83538	1.55125	0.174401	0	0.200591	0.551401	0.311674	22.8066	5.5697	64.4378	174.461	0.0619134	14.9062	36.0692	2.76252	3.51712	0.418944	103.964	2.69429	40.7755	14.3961	0.660878	0.267522	738.923	26.8617	0	2.85795	71.7631	151.497	14.2943	13.4798	16.9102	61.6453	2.72309	17.0025	1.55556	35.4512	2.01986	9.36729	105.742	0.0887058	0.0546885	7.38285	4.97144	96.7646	1.03838	0.21183	63.0398
9.10685	0	0.953852	1.28553	0.181783	0.882698	0.103138	2.52775	0.883407	24.5417	1.90102	43.913	66.5748	0.0627535	27.9281	20.4055	11.953	1.92248	0.184515	3.66814	0.550813	10.7877	4.76309	0.7579	0.0520246	1958.4	32.6116	0	3.24142	27.2901	81.54	17.4843	2.79577	2.05153	35.6203	0.193017	31.2013	23.1422	59.3246	0.704863	3.45427	177.134	0	0.131175	2.32947	3.77877	82.2921	1.42825	0	350.211
0.128767	0	1.28541	4.1596	0.354924	0.161867	0.179518	2.98371	0.962376	37.135	2.94229	102.015	193.978	0.358534	22.4744	6.46916	58.2236	15.7957	0.0789277	22.0843	1.39412	27.4151	4.0223	32.4775	0.424324	313.538	30.5512	0.0132382	21.3614	51.0972	52.9418	14.8845	8.1808	18.1703	34.8919	0.123857	13.2746	3.84439	35.3029	4.90555	8.71394	73.9811	2.05673	1.65909	6.58219	3.57271	51.2118	0.521404	0.0698014	303.995
0.917808	0	1.45606	1.31679	0.576328	0.201534	0.564898	21.2107	0.538628	68.4321	1.47381	16.4374	17.0517	0.288766	17.8991	25.5298	13.8944	8.4847	0.0481276	29.1888	1.31559	29.1672	10.072	7.11978	0.335891	407.558	20.9795	0.340202	25.7182	57.7157	124.468	7.56787	10.8259	21.6485	66.67	0.169951	20.0599	0.744173	50.5525	6.38774	14.2189	125.633	0.892467	3.34667	9.93254	6.53774	48.1228	0.541737	0.198827	64.3491
0.0849315	0	2.42483	0.52146	0.415885	1.05966	0.240227	0.197716	0.0863252	38.9365	1.82767	19.3791	84.4774	0.0923409	13.6449	7.05962	6.55901	2.39334	0	59.9435	2.82427	49.0757	10.5006	0.437842	0.132245	333.165	73.7374	0	9.6228	78.8082	139.802	14.5412	20.2827	12.868	68.8161	0	45.0636	8.19357	47.9013	3.07813	18.7392	120.08	0.541011	0.217969	9.36353	7.0555	83.0223	0.562267	0.107581	242.812
2.25205	0	1.49575	0.457484	0.246985	0.0512214	0.520834	0.284574	0.390726	23.2028	0.815232	92.0417	169.549	0.103545	31.6814	16.6424	7.52714	4.42549	0	29.3066	1.19072	24.8733	9.12092	3.52936	0.0724718	382.392	31.7533	0	5.92965	43.0322	117.701	11.9362	4.36745	6.26645	62.5557	0.437136	47.2131	9.9568	34.5762	1.53033	6.55614	131.802	0.794483	0.0737749	3.40918	2.55185	65.823	4.39973	0	392.161
0.265753	1	0.806218	2.1857	1.92751	30.672	0.197999	3.76489	5.35178	29.8231	3.65162	2344.11	144.226	0.240964	78.998	29.8734	26.759	11.1545	0.173262	17.3633	75.1361	14.5984	4.95509	13.7117	0.106561	355.108	37.5853	0.37096	25.8301	31.7079	60.9178	5.24332	8.30284	6.05935	42.9139	0.0494747	70.329	32.9466	17.3288	10.998	5.14507	46.5307	1.26141	0.806218	1.76747	1.13051	51.8285	0.456389	0.130097	871.589
0.00273973	0	1.20021	0.595641	0.131964	0.593335	0.324294	0.696319	0.197344	47.2855	1.33277	34.3042	32.5917	0.03991	16.7276	8.0208	3.17104	1.01961	0.0892459	61.085	2.67487	42.5304	9.73011	0.16676	0.0251694	376.092	36.6011	0	4.23537	84.4938	130.5	26.075	15.795	17.9993	96.0853	3.40919	26.0147	12.4439	50.4242	0.83089	11.9539	140.818	0.0441216	0.0976691	8.2013	8.20481	119.088	2.27537	0.204865	314.826
0.838356	1	2.93947	3.29488	0.0254298	0.0687211	0.0721521	0.871577	1.18975	40.5456	3.72103	20.2948	172.145	0.0277508	30.8583	50.7986	4.53862	1.76142	0.631709	6.69774	1.7262	10.7167	5.43179	0.868651	0.170037	1040.4	25.9171	0.0676111	5.1888	48.8393	99.8758	29.7383	4.79605	3.17207	31.7321	0.540687	58.2064	3.95676	106.406	0.227859	6.6495	201.878	0.340679	0.0706384	4.44568	7.91595	85.8163	0.637361	0	57.7867
0.0821918	0	0.510423	0.907486	0.21398	5.51123	0.901065	0.87408	0.399972	33.4911	0.939086	8.54096	62.2286	0.123693	16.9032	18.4379	4.72673	0.817399	0.0219699	30.0754	2.19839	25.6575	7.17301	0.221203	0.167031	420.39	23.5989	0	3.37002	70.5809	148.978	18.713	9.11127	9.467	74.0356	0.0344094	40.1327	3.95367	59.1593	0.541622	10.141	219.594	0.618266	0.0215686	2.89832	4.09793	89.7017	0.067615	0.362453	554.076
1.24932	0	1.48106	0.697684	0.201558	0	0.304892	0.301885	0.376855	42.3484	0.675734	14.0416	102.62	0.0549247	24.8536	21.7736	2.20932	2.39494	0.113658	31.0189	1.96727	28.0571	10.1439	0	0.0577311	793.822	41.2542	0	4.69887	49.2875	117.623	22.1359	9.19718	10.0461	82.4045	2.71125	21.2583	5.70335	53.073	1.5433	12.8837	133.548	0.674331	0.0223507	5.74815	4.74698	73.8858	9.69992	0	60.7767
1.8411	0	0.450243	1.66406	0.67692	0.0256766	0.324368	2.14149	7.11001	71.9155	3.32331	136.031	89.1382	0.453553	22.9612	21.4814	49.8483	13.0454	0.215042	42.7697	30.0646	34.3874	10.2351	7.84159	1.91862	277.978	31.1133	0.202604	48.5947	64.7412	112.672	13.2165	13.4434	14.8811	69.1202	29.2531	22.7477	4.10264	35.9806	3.50706	10.3839	97.6661	1.17992	0.492068	5.22278	5.15608	90.8907	6.13149	0.0444326	196.263
4.24932	0	1.14342	0.409839	0.290566	0	0.0857965	1.12648	0.237544	25.3712	1.80153	24.0025	101.897	0.102234	12.2809	41.3881	6.01778	3.8868	0.778182	49.7261	2.08898	30.7984	12.2522	2.06473	0.103938	878.305	23.5648	0	5.68923	46.5915	149.669	15.6158	7.84447	12.0555	78.2764	0.224915	14.4791	0.542643	36.346	0.559682	12.4523	135.373	0.819878	0.0805846	7.50409	2.60537	47.8955	1.47708	0.169087	86.8775
2.75068	0	1.90496	0.242774	0.201644	0.108778	0.152509	0.51777	0	17.3908	1.83872	24.2368	2.44585	0.270994	2.6616	9.82043	8.36178	3.25793	0.0909651	185.029	3.00405	115.501	27.6855	3.97524	0	392.045	79.6349	0	7.75775	150.538	393.054	8.31375	16.3111	21.283	226.688	0.785162	3.66352	0.482145	21.7104	3.12814	29.1184	96.9837	0	0.33584	8.20587	2.26322	60.5469	0.19634	0	37.2329
1.83288	0	2.76512	1.61407	0.376434	0	0.391367	0.845472	0.598024	55.8191	11.2533	16.1078	83.8716	0.160656	16.578	21.3712	16.5989	5.77339	0.360799	76.1543	3.79861	39.2605	8.55304	5.70664	0.0717589	601.191	28.055	0	14.2858	79.0331	118.661	17.8932	14.2118	13.6257	62.174	0.0999213	15.9047	3.03703	55.2355	2.15177	11.5476	103.6	1.0386	0.355086	16.8815	6.95861	60.0559	2.49923	0.175288	98.6491
2.67123	0	0.806953	1.97716	0.405382	0.03771	0.317125	1.34572	0.287438	34.5998	3.72967	14.7419	278.951	0.12697	22.2147	16.4228	14.3046	4.73902	0.583301	40.0959	0.947763	25.9268	13.5815	3.86798	0.280016	656.046	20.0389	0	11.2169	66.1082	130.701	13.96	9.30042	9.21968	57.3588	23.7225	19.9268	4.45609	39.4606	0.625424	9.14145	114.006	0.794918	0.186243	6.87434	5.0403	58.8579	11.3039	0.13018	176.977
4.83562	0	0.839131	6.55636	0.199889	0	0.6045	2.56563	1.27023	44.4716	2.1439	17.157	47.6302	0.130708	39.0835	29.1974	14.0403	3.35914	1.84844	18.15	9.383	15.4231	7.23014	2.27289	0.15256	876.497	16.4456	0	7.89194	41.4354	102.884	18.7836	4.42122	5.62468	36.1897	12.7331	32.1845	2.30965	56.0326	0.715371	6.40813	171.316	0.802275	0.288404	4.48245	3.38281	80.2981	7.94934	0	293.503
1.16986	0	1.5436	2.16521	0.238495	0.0214626	0.495946	4.55809	1.15908	29.685	6.29946	34.3351	93.3015	0.278612	30.0938	21.8754	14.7485	13.7235	0.0807354	18.3341	1.46587	24.5378	8.35084	5.18311	0.523225	471.902	24.4114	0	6.91586	50.7634	75.8238	11.3237	15.7305	14.4602	97.8315	0.112528	21.1477	3.2945	40.5789	3.91261	10.018	70.7092	0.478695	0.542682	9.0544	4.09494	41.9091	4.44977	0.18514	97.9565
1.76164	1	1.03743	0.799465	0.111157	0.166635	1.0277	1.42738	3.34864	66.8602	0.960783	13.9996	73.9075	0.107746	26.9591	29.415	9.47861	3.36088	2.82878	84.1918	7.10118	51.9686	15.2705	2.99732	0.494988	379.752	35.2405	0	10.8585	108.023	171.968	28.9676	20.2841	16.1352	94.8109	0	19.4197	0.566217	54.7485	4.36099	19.098	139.173	0.289328	0.431986	8.19379	10.0691	150.068	1.01375	0.0575848	233.958
0.167123	0	0.380146	1.15057	0.2656	0.0650962	0.12929	5.54451	3.00887	18.9593	4.3813	87.2695	78.2333	0.227987	21.4036	97.2423	23.6888	8.83322	1.45238	21.0273	1.84376	18.0335	4.60989	4.39324	0.222671	664.839	30.2447	0.0427288	10.1798	30.9226	57.8945	5.50018	4.84039	3.14969	35.0134	1.06822	21.807	5.78885	17.0536	5.34561	2.56343	34.4315	0.915359	0.607531	1.94687	1.33262	44.1923	0.235008	0.0375131	148.522
3.08493	1	3.21681	0.707557	0.218366	0.702341	0.34134	0.520988	1.72656	34.4078	1.4749	42.4045	115.94	0.153969	25.3505	16.6986	11.0768	2.56702	0.0283865	45.6612	0.0560709	50.1761	8.4313	2.25989	0.27233	551.546	38.179	0.0446361	6.43873	56.8604	63.768	7.93268	13.4666	6.20311	46.7977	0.0296905	21.1744	68.8783	27.4325	1.78665	15.0836	110.772	0.280856	0.214353	4.82902	2.27855	85.4087	0.385375	0.195496	148.981
1.04932	0	1.00437	1.87877	0.109375	0	0.223973	42.4459	2.53823	62.2528	1.44187	15.4002	7.65377	0.0232008	19.5047	36.4399	3.73041	4.44311	1.98372	62.3315	15.6578	59.5327	18.2589	0.449052	0.408576	863.451	34.6137	0.0242052	5.51376	106.942	177.325	23.9052	21.8287	21.5325	112.617	0.612864	17.7897	0.726256	50.3721	4.02319	20.8694	168.01	0.0305327	0.0556418	10.5988	13.7311	65.0624	5.2913	0.0424846	73.0114
3.61918	0	1.1331	1.9855	0.587851	0.0971398	0.34014	3.41333	4.21541	16.9318	5.75801	28.8616	62.9556	0.239591	24.3409	27.1478	30.0951	7.72527	0.0812004	5.31692	2.18108	14.1877	5.34078	6.95707	0.629354	485.138	41.4906	0.0637574	24.3244	29.5313	40.1478	10.0666	5.63862	6.83948	29.2423	0.636872	28.7899	2.55731	23.8956	5.59371	8.55792	72.9151	0.44139	1.35154	2.5941	2.27301	61.7338	1.85167	0.0558378	419.863
0.00273973	0	0.478556	0.301882	0.200653	0	0.344721	4.17488	0.579485	39.8043	0.220116	22.4095	73.7072	0.0595938	13.2782	6.82439	7.68198	1.85624	0	46.5953	1.39574	39.5838	11.1647	1.6592	0.121796	421.484	56.6599	0.0484576	5.92356	81.0627	155.149	19.8693	5.48403	9.11524	84.6997	0	27.711	1.52616	57.5935	2.5205	11.5396	176.458	0.36599	0.313821	2.77543	3.17061	115.278	0.0507651	0	556.016
0.843836	0	3.22156	2.3988	0.188094	0.106881	0.795489	1.18631	4.44196	79.6031	16.5685	16.8779	179.463	0.275122	51.215	22.0043	41.6292	17.9036	0.0669758	11.3466	3.46339	33.1049	10.8604	12.3484	0.727209	756.059	48.9674	0.105176	23.3573	81.5514	102.19	27.2969	20.8076	29.2871	52.117	0	35.9129	3.43261	61.2659	6.23186	32.2507	231.985	0.877704	0.802407	14.8146	8.56138	100.948	5.32207	0.138363	139.366
1	0	1.19853	0.624795	0.0830653	0.112058	0.392453	3.95333	0.931475	75.0458	4.5098	10.3881	104.181	0.0452445	16.5094	16.4544	3.78338	3.4443	0.725918	24.1663	6.53718	33.0624	10.0143	0.0787515	0.0593897	818.317	41.7845	0	5.58002	80.7642	161.502	30.0327	12.7377	12.4466	107.004	0.330656	17.4198	16.8363	74.0413	2.04373	8.81686	259.436	0.486153	0.115268	6.45231	9.31986	112.513	3.65246	0.193418	97.5863
3.16986	0	1.10791	0.952976	0.0959905	0	0.253933	0.369503	1.43494	32.6462	0.952073	8.09613	9.60105	0.0418703	18.7223	41.4583	3.14238	2.15497	0.0865521	17.9813	5.80612	24.1531	8.32225	0.145492	0.0366491	755.997	43.0196	0	5.98906	55.4104	91.2206	15.8938	8.92189	7.73577	73.6376	0.849054	13.0885	1.33834	45.8146	0.782382	9.77998	138.365	0.385167	0.0639602	4.91901	5.40197	76.2638	1.92162	0.0893635	103.208
2.0274	1	5.68941	0.527795	1.6742	0.129089	2.83317	1.33027	1.81797	16.5083	15.8191	20.5292	18.2723	3.99851	6.64568	14.9801	40.463	26.4492	0.41359	78.5965	14.1344	44.8053	8.79918	4.65357	0.95809	188.074	61.1642	0.127064	33.2236	72.5282	61.5784	8.5482	27.3051	16.8722	20.058	0.451456	13.1559	0.66711	12.5484	19.2447	29.0118	23.9828	0.799944	2.47779	23.2161	7.8901	17.7751	1.80704	0.0742133	11.747
1.25205	0	0.47136	0.602054	0.244951	0.0660485	0.192934	13.7658	1.22105	14.3138	2.18962	150.861	85.3121	0.117163	18.4637	17.3588	14.3509	12.5285	0.0552242	20.4502	0.910146	13.9308	4.75258	52.8043	0.0545226	275.725	22.615	0.0216487	20.9467	24.5871	44.2404	6.54181	4.99533	5.4695	35.4904	0.910347	35.8258	6.44248	16.6774	2.27321	4.75048	57.2985	0.942319	0.407917	1.72658	2.50112	50.118	4.32643	0	742.823
2.25753	0	1.70304	0.858242	0.186875	0.0265818	1.01322	9.78331	1.36029	29.2474	3.11178	57.5729	58.9763	0.103619	20.0847	21.083	11.5831	6.15163	0.0998072	17.4001	1.62139	24.7388	6.02033	1.5284	0.309553	424.964	27.4869	0.0522609	5.51146	48.725	54.0009	11.3053	10.6728	10.897	30.2555	0.121775	31.2325	1.0385	26.2904	7.97876	11.7872	82.1361	1.06909	0.0382176	4.86778	5.328	61.4956	0.676984	0.0915819	150.992
1.30137	0	1.93265	1.98335	0.135644	0.470687	0.100804	0.0829325	0.434743	101.003	0.597697	51.1992	27.7674	0.0387554	13.7178	5.40015	6.34735	7.93692	0.153014	46.8676	5.20186	74.7442	15.6414	0.220384	0.00923704	391.18	53.4772	0	7.64114	112.852	216.323	27.978	29.1423	26.9609	139.701	0.0171688	22.1706	2.66468	77.9159	1.35865	24.1171	238.321	0.51868	0.231328	11.6281	11.1343	157.132	13.1811	0.0902619	218.646
4.68767	1	4.80761	0.957288	0.279974	0	0.216476	0.598869	1.23676	36.7205	25.7268	39.8199	138.262	0.152476	23.0339	40.5847	15.1211	9.54931	0.401854	13.2969	6.36547	19.3514	11.5661	1.63992	0.0728273	782.512	37.3986	0.067611	7.03375	38.9224	75.3744	14.7366	8.26781	23.7596	45.1801	0	30.6748	0.405566	29.4638	2.96034	25.6927	113.272	0.127699	0.155385	10.069	8.61409	63.2779	12.811	0	40.3006
3.08493	0	0.441662	0.785165	0.0673142	0.090824	0.143168	31.1856	0.0628936	18.4877	0.519123	14.3664	121.766	0.0152713	11.7737	8.44382	2.33369	5.12744	0	37.3638	1.05472	33.9594	11.4363	0.191393	0	1162.93	47.6176	0	5.96022	57.7004	145.818	9.23109	5.03229	4.66287	61.8786	0.0595781	21.0409	1.5427	55.8104	1.08778	4.94991	214.729	0.0562626	0.196216	1.94136	2.30697	87.7635	4.93906	0	134.85
9.75616	0	2.17963	2.0909	0.79302	0.0815001	0.185583	0.161595	0.310543	67.8774	0.354405	8.81626	12.7303	0.0411515	16.8518	54.0733	17.1015	4.25346	0.0340253	48.6028	4.84082	71.8782	19.9108	0.400776	0.0144532	624.176	35.5047	0.0200739	8.58963	167.151	298.757	21.9306	25.4358	32.044	144.108	0.0400475	20.1008	3.80662	69.5431	0.998677	37.1681	353.571	0.176851	0.037739	14.0691	11.1629	90.3722	0.79292	0.0351293	33.6398
5.23288	1	0.555699	1.09946	0.349506	0.142811	0.130074	1.47254	0.870906	24.6446	3.52113	131.571	144.25	0.194259	21.2076	25.9375	23.98	6.60481	0.131378	22.3229	1.97438	59.8435	7.73486	6.02093	0.21211	1172.5	78.5296	0	12.193	73.4348	111.106	11.16	10.3761	16.6228	51.7938	0	15.7965	7.06784	43.2385	3.40079	7.70076	140.832	0.283416	0.62891	5.36032	1.54876	101.044	0.758382	0.049342	105.371
0.923288	0	1.24707	1.40052	0.505033	0	0.365042	2.49956	1.81376	33.9967	4.12874	60.953	97.7745	0.240918	30.8718	16.9234	16.4996	6.18292	0.15636	50.7369	2.61404	32.1315	11.1356	18.2405	0.198338	1159.58	44.6614	0.0263111	11.1991	44.9858	141.815	11.7591	12.4911	11.3343	70.0048	0.52562	34.6163	1.87412	30.5435	4.43995	8.98746	95.2674	0.563078	0.230775	11.0393	5.30973	88.5072	5.12224	0.0921894	120.495
8.33425	1	1.17455	2.05016	0.0972778	0.57765	0.340372	0.645443	5.58455	63.781	1.47441	39.7879	48.0349	0.0707019	34.7632	22.9306	10.3829	3.27816	0.0548567	77.9926	1.81448	49.1123	16.609	0.627091	0.501232	340.865	18.2849	1.1891	22.9317	115.129	196.879	28.3328	22.0819	19.8553	110.302	0.0172493	46.6077	4.05237	62.8731	2.02228	28.7837	265.78	0.292937	0.0971775	11.5984	10.6613	160.846	0.155645	0.0906589	242.548
1.38082	1	2.83702	0.406747	0	0.312537	0.127791	2.93287	1.76846	23.6073	2.07109	5.06694	101.332	0.0315395	39.0086	33.9161	3.54375	3.40586	0.0653245	2.22644	0.664473	3.71125	2.32821	0.219552	0.0183725	880.929	21.5374	0	1.7953	14.1403	49.633	19.401	1.36804	1.35844	10.6697	0	64.4711	4.57782	87.6302	1.09429	3.71013	108.3	0.161474	0.0214346	1.29904	2.23777	53.7765	1.06061	0.0899233	17.6595
2.72877	0	4.73652	0.631683	0.241437	0	0.843218	0.291879	0	12.3861	0.956889	13.8483	3.08653	0.203983	5.07874	2.43521	5.14136	4.93426	0.0118806	16.5649	6.60348	23.2504	2.94477	0.556977	0.150118	37.7898	20.1422	0	6.20266	24.8321	32.3543	4.12044	8.996	2.75347	18.3862	0	2.56892	2.67655	5.06877	6.27143	10.9749	10.8208	0.140452	0.320372	6.03553	3.65881	19.5151	0.189686	0	60.9718
4.86575	0	2.34028	0.793055	0.202723	0	0.13408	0.346924	0.416769	31.8343	0.625104	30.6753	55.3752	0.0626307	20.8227	20.8016	5.05895	1.01321	0.068543	70.6372	1.48891	49.9416	17.2983	1.38309	0.0193403	993.204	74.7134	0.215349	3.25329	114.768	358.376	11.8383	11.07	13.1028	114.006	0.502248	17.7253	1.5347	36.161	0.544135	10.4375	274.041	0.203424	0.168752	4.67606	2.38668	101.093	1.28268	0.188794	220.768
3.88767	0	4.23119	0.667312	0.120983	0.0543721	0.60973	0.560574	1.05494	56.9036	1.59455	125.868	88.0657	0.0914896	23.6543	17.2263	4.87082	3.53378	0.386523	47.2142	1.41839	34.644	9.25489	1.52814	0.0961042	459.971	28.2554	0	9.26854	59.9004	167.055	23.0983	9.71886	13.5905	90.2969	0.749071	37.9511	17.5905	71.719	0.921918	16.4991	186.191	0.10112	0.078348	5.32786	7.06426	149.845	0.22421	0.0938972	552.745
3.64658	1	0.684252	2.9675	0.309657	0	0.16946	3.52178	7.37255	44.2919	2.49119	56.2827	224.591	0.130277	41.4068	69.9626	23.0275	6.58818	0.312463	5.93189	0.745081	28.9036	12.0563	0.803105	1.02608	1324.86	40.8885	0	32.4058	59.7728	118.482	31.4341	9.8018	13.4015	39.9228	0	67.5945	6.46202	113.408	2.33355	15.0363	273.694	0.490641	0.180884	4.90842	9.41488	134.82	5.02046	0.151822	177.778
0.0383562	0	0.6954	1.35309	0.236615	0.0510542	0.161087	0.587274	3.45022	29.4768	0.291882	55.7168	265.06	0.140926	51.8848	43.9575	53.2196	4.72798	0.0319966	29.3684	6.87456	44.3032	9.19688	4.09035	0.234709	752.791	57.3093	0	8.27078	72.281	161.562	14.3423	13.5608	9.55907	75.8643	3.85264	13.7705	5.39369	19.1788	4.34803	14.8625	162.74	0.443239	0.961404	5.51937	4.98897	109.769	0.980662	0	40.9625
0.427397	1	1.14233	2.63241	0.0725988	0.52203	0.144797	0.776125	1.17542	33.2247	1.10252	142.601	100.68	0.0570562	56.7989	39.2964	5.13105	1.717	0.118224	48.516	3.26304	9.84055	6.74878	1.1307	0.315263	449.32	22.3111	0.685277	4.64141	18.0077	146.068	7.82382	3.7617	6.87713	104.868	1.39813	20.5899	17.5884	26.4294	1.30658	5.13536	129.768	0.17528	0.0850329	7.90364	4.3826	99.9437	0.341936	0.0375027	365.335
2.92603	0	0.676451	3.15881	0.147321	0.248447	0.31332	1.22125	0.757291	49.086	1.50605	46.3374	119.588	0.100323	32.6465	21.6646	13.2516	10.7985	0.456926	14.0013	1.71191	15.8371	7.13105	2.65248	0.0878703	949.987	21.2826	0.0978122	5.30074	39.4719	122.147	21.5078	5.6008	5.91081	38.5385	0.195524	44.7334	8.18148	92.8272	0.897181	5.53252	163.15	0.708385	0.204361	5.16215	5.53874	56.8966	2.09985	0.171523	244.835
2.63562	0	1.64587	2.34896	0.556024	0.115424	0.256062	1.67751	15.229	49.9357	4.27209	152.445	104.08	0.301569	42.8816	15.8987	58.2139	8.23609	0.152794	21.7818	3.55865	39.9528	10.4463	8.5922	0.62554	389.806	29.9903	0.0188857	33.0298	86.7159	142.39	21.5221	16.0261	13.7595	74.1424	0.0126575	54.6251	13.3639	54.6405	3.33102	12.7207	188.474	0.453057	0.494545	8.47246	9.67753	114.307	2.04699	0.165953	220.333
3.50137	0	1.31372	0.780271	0.0894259	0	0.304269	0.34427	0.701873	33.3991	5.37037	14.4285	282.671	0.146169	26.7848	48.1228	8.54719	5.35623	0.100855	24.1633	2.87466	19.0163	6.63426	3.05011	0.0511292	573.144	34.2417	0	3.34806	32.4361	87.5502	13.5578	7.35458	8.01986	57.1852	0.12662	31.0234	5.16575	43.6159	3.44911	6.73913	69.6167	0.299056	0.208427	5.04134	4.42448	41.0453	5.13497	0	112.967
11.5973	0	1.54487	1.57929	0.192004	0.0172633	0.120944	1.94423	0.227334	16.5254	6.8988	9.91978	35.4494	0.131281	17.2158	25.6203	6.59127	3.37508	0.303112	30.0721	12.3528	18.7567	9.83888	1.28571	0.219706	428.322	28.9209	0.0169622	3.88826	32.339	88.7697	8.71536	9.87622	9.68953	74.0155	0.985313	8.42349	1.72131	14.7255	3.07337	7.7181	81.8377	0.299699	0.0994648	4.18264	4.309	31.151	3.44865	0.0894279	83.1922
2.50411	0	1.08171	1.98503	0.0618065	0.0555857	0.487127	1.49931	0.115586	25.1372	0.414585	7.98748	84.8047	0.0785624	20.0172	24.6883	4.27307	3.53882	0	35.9503	3.22909	26.9817	5.59228	2.65657	0.196657	316.364	33.3958	0	6.51105	52.8343	88.4628	6.87858	6.73239	7.19042	39.6648	0.510706	10.9793	4.55853	22.4909	4.09889	7.54962	75.809	0.723918	0.0571911	3.533	2.2752	55.3575	3.89842	0	52.8917
4.33151	0	1.91121	0.747267	0.0331093	0	0.28163	0.495837	0.557039	36.6262	0.488312	9.01365	324.54	0.0120397	26.0722	34.8956	3.01656	1.2112	0.0373232	37.8215	1.2414	20.4856	4.99047	0	0.0632087	573.703	37.4238	0.175881	1.51821	51.0134	129.035	13.2019	5.72179	6.98807	68.644	3.69128	50.3079	2.11097	47.0026	1.21802	5.2725	148.265	0.221531	0.0183606	4.50818	3.95917	80.351	0.69068	0	157.02
3.78356	1	1.52274	1.29433	0.113955	0	0.156688	41.9272	0.154983	25.2772	12.6726	45.9043	222.996	0.112952	37.0089	32.8358	9.018	7.96923	0.829886	30.2498	2.2144	16.8812	9.54062	3.53562	0.0592847	666.791	21.8897	0.0274856	4.19768	24.8127	110.156	13.8974	6.57288	13.5343	83.7112	0.660257	18.2677	4.62521	30.4863	2.61725	11.6515	101.389	0.225302	0.41419	3.50291	5.79596	30.0818	3.43731	0	74.9522
1.25205	0	0.381609	0.145909	0.0727541	0	0.114543	8.09064	0.362468	36.5439	2.53527	21.4634	153.685	0.105624	33.6996	20.202	9.28277	3.23125	0.246021	24.0229	0.211648	53.0237	15.4588	1.92969	0.0461979	1200.81	30.3824	0	8.89264	80.8466	113.217	19.4213	12.3586	4.83224	80.6617	0	24.1828	1.83539	62.0082	2.45851	8.51855	103.986	0.68926	0.134585	6.95113	3.90217	49.5645	8.36051	0.112939	195.031
3.00274	0	1.19714	0.493442	0.128319	0.0384657	0.161676	1.55566	0.399783	24.0055	1.45278	7.34324	64.1051	0.119103	16.7936	14.7236	8.39633	5.16412	0.0161275	18.5471	0.08785	21.7035	7.37259	1.24302	0.0543929	284.335	39.1241	0	3.79538	45.9422	90.9442	10.9675	7.07137	7.79461	61.9121	0.0252431	41.1098	6.16412	31.3685	0.482023	10.2926	93.9028	0.429233	0.142443	3.2203	4.28842	72.1242	2.518	0	175.679
7.12329	0	1.27031	0.710333	1.68255	3.78807	0.354665	0.181244	0.226279	53.3106	1.11976	24.7283	75.5234	0.0352057	30.6172	19.4023	4.26731	1.75808	0.0272819	77.376	3.15818	58.6552	13.9214	0.550553	0.242428	641.489	60.2944	0.0321967	5.18005	99.9618	280.142	25.3192	25.7074	21.8743	163.137	0.321265	23.7017	1.18165	88.4925	1.96159	22.0247	368.329	0.161986	0.100803	10.4701	7.78237	171.449	1.92729	0.0563692	305.974
1.08219	0	0.202546	0.43556	0.212268	0.0521149	0.164162	1.03217	0.468933	19.6475	1.60424	75.8236	46.6908	0.0911008	11.5035	20.9069	7.51717	3.37614	0.304671	74.8268	3.02316	57.9957	7.96545	0.950996	0.128884	667.159	33.8857	0	3.34297	94.5283	177.679	8.21581	9.03792	6.13793	78.6585	2.25397	12.9827	2.7683	17.3853	2.51354	5.04001	74.465	0.516438	0.203549	2.87494	1.36681	39.4953	2.34828	0.0898981	148.558
1.20822	0	1.00069	1.1908	0.267012	0.0772082	0.261382	1.79499	1.08715	19.0087	11.7097	42.3247	59.9817	0.18528	15.5085	35.8169	9.03919	4.18895	0.129082	29.2036	0.861857	25.9775	11.1649	2.89129	0.154617	952.524	32.5121	0	6.21777	42.9421	106.103	8.80817	6.55777	6.76366	73.2761	0.168692	13.3713	1.84264	18.8529	5.12851	7.82427	55.6796	0.92489	0.338691	5.6357	4.37624	40.3353	3.36117	0.0444349	121.922
0.00273973	1	2.22371	39.9046	0.0788885	0	0.279468	0.147553	1.63942	59.9974	4.00357	32.8226	253.251	0.0268642	31.767	16.8438	2.06904	2.81994	0.144445	22.6922	4.93519	80.8703	14.0311	45.6111	0.0375898	922.761	29.9477	0.0784876	13.4936	150.561	293.551	16.7093	31.7109	33.2217	97.4066	1.18583	17.5832	3.96618	82.0971	2.65535	16.478	154.493	0.329688	0.0327783	24.7215	17.8486	114.4	0.294604	0.137729	97.8953
3	0	1.15609	1.54693	0.0489808	0	0.161959	0.549875	1.53272	24.5162	3.57731	5.31301	160.745	0.0199551	24.1476	37.6772	1.98775	3.53307	0.234624	35.635	1.23208	61.6099	15.1266	0.603089	0.0116909	1468.95	35.6871	0.35758	2.60334	67.7747	114.435	11.6221	14.4669	17.5079	154.067	0.108242	27.3008	0.634029	37.7738	2.20252	7.6659	131.223	0.0818362	0.0339641	10.332	3.71498	99.6548	4.58686	0.227972	48.2993
2.12329	0	1.57573	0.758438	0.396846	0	0.476397	0.275312	2.42557	47.9091	1.79741	15.2553	23.1179	0.0798514	37.6482	24.1302	6.13158	2.93662	0.241864	40.5001	9.93141	31.4466	13.4288	0.812978	0.112495	949.212	44.4842	0.113901	12.6215	65.701	132.379	23.6702	12.9732	16.7403	76.5372	0.246686	14.3303	3.99558	44.2429	2.31378	10.5313	68.6936	0.3408	0.0535356	15.2551	5.88912	57.2615	4.63068	0.0999398	81.0118
2.45479	0	0.829655	2.0077	0.0822334	0.853021	0.221128	0.771189	0.791948	14.6473	2.21288	27.3582	130.2	0.103393	21.6917	9.71297	6.47949	3.54336	0.0927633	30.1932	2.16966	13.2016	5.86545	1.10263	0.114625	294.158	41.6251	0.0335953	4.53467	20.6618	75.7041	7.41695	6.03232	7.8226	50.6076	0.0112319	31.5314	8.97046	20.0107	7.55113	8.92202	107.99	0.475951	0.186028	4.60908	2.82111	82.5857	0.369348	0.0294837	168.637
2.49589	0	12.4303	0.804855	0.191011	0	0.270825	0.286066	0.392752	52.0321	1.22939	44.1332	39.6147	0.0658764	18.9499	11.1745	8.27335	5.48679	0.366281	96.7149	1.62876	55.9601	13.2888	1.01371	0	506.708	42.8592	0.964082	9.6351	120.042	179.644	24.4442	21.5898	18.7311	90.8872	0.101371	24.908	3.46337	54.205	3.47571	24.5589	207.313	0.511169	0.519491	8.10901	10.3845	99.258	0.876647	0	205.128
0.471233	1	2.0855	1.0963	0.115911	2.36771	0.031257	0.141658	0.154782	41.2729	0.799256	40.4898	33.285	0.0270493	27.8813	23.134	1.72735	7.50908	0.056002	26.9109	8.59005	55.3151	9.25376	0.188343	0.0158288	493.221	24.1592	0	2.06697	83.348	88.7129	12.8394	14.9089	8.71298	76.9021	0.17582	37.3702	42.8554	49.114	1.03719	10.6178	207.99	0.0276504	0.00921679	5.91518	6.88444	116.929	0.046084	0.308462	127.189
1.41918	0	0.951173	1.15162	0.161099	0	1.12319	0.861763	1.99526	45.7944	4.34756	40.8992	145.327	0.120649	26.3805	41.334	23.8278	5.05533	0.022728	40.5694	2.56546	41.3393	21.9499	1.83226	0.326603	800.722	44.1621	0.160498	12.5698	87.8732	226.436	21.8183	17.2284	17.3278	106.716	0.142576	9.73541	1.76558	84.2336	3.18393	16.207	130.555	0.269432	0.223576	7.38801	6.57651	65.2353	0.896205	0.0938157	210.129
0.0849315	0	1.22132	1.40083	0.0582009	0.510185	0.206258	0.373448	0.19033	24.7894	0.214572	11.8088	16.8913	0.0237412	10.8626	5.65701	1.57503	1.20128	0	23.955	0.45579	11.8778	5.19461	0.110291	0.0139241	163.235	47.4745	0	2.09363	37.1625	42.7606	10.0655	5.90744	6.58802	63.2805	0	20.8706	6.26005	12.1819	3.38437	10.146	68.2726	0.0486844	0.0322559	3.82153	5.52598	39.0951	0.0404702	0.135535	160.021
0.0849315	0	0.758742	5.09748	0.268545	0.0557435	0.117183	13.3461	2.12364	32.9592	1.52328	25.2295	154.126	0.22511	37.0755	15.6614	28.7482	4.13	0.0465885	13.6218	2.1326	8.31758	7.28073	4.61969	0.236401	1113.83	23.2167	0	24.9159	38.8083	111.784	25.9257	3.49831	3.26984	24.8535	0.365588	103.444	5.39135	113.03	0.636676	4.27628	302.373	0.51817	0.0228874	1.25738	3.95209	125.385	2.24062	0.0962287	379.603
2.08493	0	2.11081	0.84741	0.362002	0.325542	0.608312	0.774489	0.751851	31.5211	2.1033	27.7215	146.711	0.0583972	18.934	22.4129	4.83334	2.17081	0.0453755	100.159	4.91708	76.6381	15.7633	0.914822	0.306911	579.87	64.4024	0.534189	18.7004	183.773	263.489	18.5556	22.5918	21.8139	128.481	0.569448	20.125	13.1432	70.1844	3.39946	33.1804	255.176	0.403672	0.290183	13.2736	6.21584	106.826	1.53826	0.749347	210.859
0.663014	0	1.57076	0.275289	0.365882	0	0.377207	0.142304	0.404064	31.7398	3.79021	7.6673	88.1273	0.0815745	15.9839	13.5315	9.09024	3.86076	0.0562202	43.1438	1.97292	67.7973	12.6091	1.19766	0.0952036	428.673	53.4949	0.088389	5.16795	129.227	129.294	17.0351	18.9663	12.7957	76.2498	0.029463	14.7962	2.28599	39.9117	3.95145	17.4241	89.5612	0.305954	0.129176	9.82922	4.74164	67.4349	0.786282	0.154931	255.312
0.0794521	1	0.841377	0.723757	0.43732	0.0392736	0.440826	0.311784	0.408666	13.3939	4.29926	69.6345	48.2111	0.201177	16.767	17.743	12.4517	4.02274	0.147977	12.185	1.34001	8.3227	5.88082	3.25961	0.264095	751.466	19.7506	0	3.37873	20.0754	61.161	7.38524	1.7631	4.78527	31.3601	0.77375	16.6038	2.43927	24.3882	2.05776	4.59561	56.969	1.17009	0.105197	2.05465	1.30044	25.4766	1.41886	0.0679273	224.892
2.24932	0	1.59702	0.951034	1.10035	0.315775	0.619525	2.95492	1.09394	58.9385	1.12992	34.4485	23.9185	0.1871	27.2133	13.6176	6.92401	1.27192	0.0263564	57.4471	8.18821	33.632	9.17392	2.48461	0.0892909	432.003	27.999	0.0621329	6.79834	80.3791	204.361	23.3787	10.8825	9.43568	103.857	0.0828772	20.794	2.28539	60.6027	1.72238	15.3588	243.16	0.195719	0.207844	4.94999	5.16785	85.1468	0.472009	0	370.13
1.91781	0	0.875084	0.188219	0.250124	0.112491	0.413702	0.936488	0.272763	33.4881	1.28558	7.66821	6.88838	0.117299	13.0897	8.61702	9.33033	6.05497	0.0940595	32.4482	2.13051	46.3812	13.6303	5.60972	0.337973	744.263	62.8562	0	8.97362	98.9293	143.17	18.5404	15.2731	13.7479	76.8713	0.405788	22.9431	9.38552	47.3512	2.67343	29.6524	169.84	0.348591	0.856052	4.97514	5.79022	82.4544	0.333365	0	261.957
7.08767	0	1.98508	0.815913	0.227016	0.136069	0.262211	1.56464	0.730681	41.7467	3.09389	42.5844	110.905	0.109898	21.3008	26.27	9.70682	3.29293	0.184901	29.0348	2.64237	36.0187	9.41503	1.95961	0.144291	885.649	31.0451	0	8.38363	67.5179	121.911	19.9719	12.4425	13.2512	63.6999	0.535552	14.0733	0.80388	45.3351	1.3289	13.3195	136.36	0.948973	0.119023	8.76627	5.5324	74.5311	3.13881	0	134.014
11.3041	0	0.685481	0.662113	0.0756185	1.44678	0.168988	0.29415	0.102797	30.6383	0.525418	46.7755	52.6331	0.0162469	14.5858	10.9085	1.24369	0.570248	0.302374	68.1066	2.02696	51.7024	10.4425	0.260653	0.0196568	335.43	16.9273	0	1.99657	71.9821	182.836	22.6818	12.927	7.80967	155.716	0.0121351	27.8468	6.86273	54.9385	2.249	10.9119	220.908	0.046033	0.0534545	5.72695	6.8869	122.667	0.109918	0.0319924	264.57
0.49863	0	0.766613	0.95255	0.292143	0.0656896	1.38079	3.28157	1.00119	56.8167	2.38308	25.2589	55.7324	0.0840426	23.6709	21.921	8.61587	10.4503	0.878737	22.0217	2.58857	32.9296	10.6706	1.29203	0.0928681	524.925	25.3513	0.0646867	7.84595	60.4872	200.308	15.742	10.2244	8.42181	88.4554	2.15432	31.1845	11.5451	42.5216	2.59018	14.3455	150.147	0.32574	1.14862	9.39944	14.6241	67.8599	0.203187	0.113427	152.58
0.00273973	1	6.35459	1.67926	3.08689	0	1.07722	5.28298	0.976398	55.2216	0.66852	266.711	104.311	0.103527	57.0577	17.459	7.43041	3.69804	0.0535657	115.936	59.8797	38.9425	9.41505	4.68014	0.0679834	556.182	34.743	0	6.71393	79.6538	210.375	12.701	14.4846	7.89989	163.779	0	84.5823	5.53489	45.4444	4.88679	16.5863	157.204	0.397087	1.26515	6.31384	2.42427	53.5096	0.0660811	0	813.965
6.50685	0	1.4696	1.86612	0.27	0.16194	0.264683	3.70164	0.373847	162.209	5.5784	8.09459	175.811	0.130736	25.2656	26.4747	7.51426	6.03522	0.169164	26.5615	2.29104	43.3586	15.2137	6.44489	0.181204	810.019	22.2486	0.106254	7.83442	85.6118	211.019	19.5468	15.2097	14.4097	98.4236	0	27.0364	3.92549	60.1422	3.04285	18.1139	179.837	0.167258	0.177592	12.4804	8.21519	114.329	3.4493	0.0465552	60.8979
2.41644	0	0.865336	1.16621	0.313292	2.13534	0.670167	0.599734	0.3699	58.5363	3.44892	16.2574	111.235	0.128743	18.8059	12.96	10.4728	3.39242	0.0371703	31.8488	1.76163	27.7845	12.2739	2.12512	0.220216	898.749	48.4656	0.0437828	9.93429	65.4885	166.243	31.5188	7.3519	10.1266	107.729	0.0583103	18.4292	7.7204	96.3415	2.63959	13.8994	161.762	0.330926	0.23795	4.30554	6.49158	68.0841	3.09565	0.0767451	142.156
6.32877	0	0.785035	1.08807	0	0	0.0235197	0.266692	0.326248	44.8462	0.200574	14.3098	57.9074	0.0226113	28.3548	26.9719	1.94255	0.94826	0	36.0301	0.345831	30.5749	14.686	0.661581	0.0475442	850.762	68.6338	0	2.54074	57.5206	205.93	26.339	8.18709	4.86061	128.406	0.0441121	27.9443	12.7176	118.273	0.793312	8.04719	333.241	0.0416895	0.0414876	3.47497	4.19711	148.572	0.138696	0.116085	522.619
2.16986	0	5.50722	0.745747	0.37894	0	0.213586	0.124742	0.299723	32.4426	1.25073	63.435	68.1876	0.121734	19.9898	6.99029	8.44909	5.75459	0.139683	38.6575	1.3476	41.2267	9.71717	2.04421	0.0417145	405.499	29.9207	0	15.3628	54.0499	133.503	13.8947	10.2015	12.487	124.246	0.0129355	18.9605	2.32318	43.6233	3.68822	12.7583	195.306	1.42611	1.43193	6.40919	4.55169	89.5342	7.52004	0.033893	175.897
0.586301	1	1.3144	1.24904	0.186038	0	0.439635	2.81703	23.8498	34.8627	2.92639	95.0383	144.281	0.326168	38.4854	30.5894	40.206	6.70549	0.234051	29.5262	1.68707	27.871	8.67864	2.84821	8.2796	502.816	33.0372	0.0190449	83.6285	44.869	85.5335	10.3687	12.8491	12.062	60.1866	0.0126297	18.3314	2.02457	28.4168	3.13067	13.0291	98.0075	0.502684	0.242271	8.13897	3.16616	39.1782	1.60217	0.0999354	259.379
2.16712	0	0.948804	0.738482	0.0774555	0.20902	0.97656	0.331565	2.65543	25.5655	0.658021	58.535	32.8911	0.178258	15.7945	6.45756	19.3724	1.93659	0	68.8775	0.955217	59.4321	4.97128	5.97249	0.517338	420.175	71.7561	0	14.8378	92.2536	164.103	12.866	8.25797	9.80538	111.05	0	6.52119	4.58019	39.4402	2.79932	14.8351	140.508	0.25922	0.200703	3.14461	2.80353	65.5638	0.413129	0	1056.53
0.00273973	1	1.41755	0.667795	0.385948	0	0.474219	1.77504	0.865578	28.0242	1.86271	41.171	74.12	0.143679	14.3027	19.264	14.1402	5.86367	0.435244	33.7918	0.802756	20.0867	7.11409	3.36442	0.312907	275.345	26.2286	0	21.6028	53.9143	104.663	8.75888	7.13583	6.448	40.1548	0	31.3971	1.42236	24.8187	2.57068	7.88649	93.0106	0.709976	0.0749453	3.39999	2.69773	63.4974	1.08671	0	91.8331
2.25753	0	4.28457	0.827648	0.137507	0.139111	0.917949	0.992917	1.28517	41.6259	1.82066	79.95	34.0823	0.0811812	21.6167	15.3212	7.69408	2.58998	0.0193432	70.3943	1.62002	35.5586	8.46981	1.27054	0.131193	308.429	22.2351	0.0684528	11.0562	67.5882	142.725	19.3274	17.481	10.4804	69.6555	0.152039	30.1259	1.40413	46.7758	2.26446	23.029	143.692	0.244345	0.14312	10.1877	7.43891	109.452	0.352587	0.0399893	538.298
1.25205	0	1.98501	2.73211	0.113521	0	0.214506	3.47983	1.76759	37.6182	7.25258	23.4716	155.169	0.0824328	24.4201	34.7988	9.7397	2.74024	0.341264	31.0785	1.90398	18.5748	8.77147	3.87143	0.144307	828.74	30.4021	0	11.5151	38.2504	129.488	21.0231	8.36733	13.0844	80.0544	0.133878	38.4915	8.96843	53.3914	1.95572	8.11191	105.649	0.506129	0.209993	6.48361	6.15849	73.3485	0.499711	0	142.552
1.87671	0	0.742369	0.623454	0.373892	0	1.01239	0.216173	1.64326	39.2427	1.91037	41.784	40.1644	0.187197	47.7314	23.4628	12.2486	5.50831	0.0341907	35.2478	9.07237	36.5202	7.4278	2.25989	0.231314	890.857	22.9288	0	10.5025	56.0428	103.033	16.9348	12.7652	13.9813	79.72	0.339801	18.5738	5.37536	33.077	2.76293	12.4762	98.2742	1.18304	0.185091	7.02514	3.33685	66.8087	7.08239	0.0470247	156.516
0.00273973	0	0.431081	0.964064	0.312127	0.132995	0.434792	3.47954	1.53536	25.4634	6.25569	32.8783	108.284	0.18495	23.416	39.3269	13.9266	4.37359	0.907897	36.5264	7.80519	28.6961	7.31423	6.6632	0.344724	961.405	27	0	9.10244	46.2742	94.6003	11.791	6.64344	5.12884	48.4823	0.930264	17.7793	4.64791	28.0503	2.1888	6.54033	83.8053	0.741904	0.464982	5.13175	2.43293	58.217	4.59204	0.0765274	266.01
1.49863	0	1.76379	1.01152	0.160736	0	0.37298	0.343919	0.136586	37.8723	1.43029	33.6179	71.3755	0.159233	16.2322	13.1808	11.8475	2.60415	0	51.1316	5.88451	30.4459	9.96244	3.32355	0.083675	319.9	40.9059	0.0387811	9.67874	92.8596	147.235	14.1815	11.7177	9.98098	74.6246	0.180979	30.9997	0.931649	46.1712	5.50662	12.954	145.83	0.953194	0.0891865	6.62466	6.14285	75.5819	2.27606	0	97.6417
0.4	1	0.637033	1.61357	0.12144	0	0.143438	3.18155	11.6671	71.0927	1.8447	22.6525	206.694	0.0330469	31.9535	33.6887	1.89683	1.75149	1.97388	117.857	6.8587	52.8413	14.5442	0.115011	0.0578573	1161.15	32.3084	0.053739	6.86784	87.7927	206.332	23.6066	17.9719	20.5064	126.158	0.393851	44.7117	2.53959	51.7529	1.68981	17.7958	215.919	0.152277	0.0392746	16.9021	9.96591	142.268	3.86177	0.141328	162.176
1.25205	0	0.680369	0.750261	0.309149	0.6188	0.565554	6.59261	0.410127	32.2949	4.74674	12.6695	117.918	0.202857	29.3387	8.08251	16.223	22.9044	0.607369	80.3534	13.9682	35.8601	12.3024	9.14804	0.180696	515.267	51.5594	0	45.4102	85.6741	202.384	13.2139	16.6824	31.1775	97.2411	2.61188	24.4101	3.09952	29.1412	3.68853	9.46491	106.655	0.71717	0.171571	12.4285	8.89785	88.1701	7.57902	0.185811	41.9736
1.0411	0	1.21394	1.22596	0.120702	0.135728	0.817571	12.3083	0.939976	86.6524	0.970928	27.8997	44.0647	0.215561	21.681	23.4034	20.0276	12.6925	0.397066	32.5473	2.28343	33.5428	13.784	7.89203	0.278166	435.966	17.5541	0	10.3769	79.5807	109.851	27.7772	16.0955	21.4791	66.7758	0.0178299	24.1547	1.98393	62.9363	6.81022	14.7355	126.298	1.11026	1.52956	8.95822	6.07829	63.3954	4.78362	0	251.615
3.69315	1	2.95355	16.7002	0.107468	0	0.131472	0.311154	0.945614	114.068	19.7305	13.1678	127.099	0.00572491	49.1994	14.4563	1.60328	7.91152	1.30518	36.0509	3.862	34.9572	8.7105	0.0240044	0.108572	1060.45	26.4995	0.0671924	3.6085	50.8371	111.76	10.1172	13.4093	21.3091	50.0147	0.246171	12.4514	2.25531	43.9615	3.20665	21.4231	163.853	0	0.0385678	26.6626	23.9423	66.8893	2.98127	0.265053	214.004
2.66849	0	0.938701	0.367008	0.0325248	0.175473	0.184407	0.139134	0.0304167	16.121	1.35179	10.8085	7.64212	0.0118454	23.2322	30.5314	1.03065	9.71869	0.128393	28.2451	1.46171	14.7387	6.52363	0.863011	0.0155597	511.392	12.2424	0	1.63628	25.9257	71.0845	10.8336	3.76575	5.12456	40.2791	12.1153	23.2818	1.36082	26.2586	1.05093	3.48738	49.1102	0.217535	0	4.35029	4.11348	29.8493	4.89608	0.0756904	32.9141
4.11781	1	0.42443	1.8407	0.0101126	0	0.487308	1.01657	0.283454	54.7388	0.365957	74.0851	194.201	0.0788985	18.9456	17.2293	1.37492	4.70898	0.353441	95.0446	2.68966	36.8488	11.6274	0.114944	0.0193241	373.298	43.6274	0	3.33506	62.589	145.984	20.3285	9.88835	16.3288	123.814	3.5243	26.7683	1.28911	29.5083	1.22623	15.9056	89.3737	0.0169211	0.039249	7.35218	4.46347	101.919	0.196846	0.329612	248.707
1.49589	0	0.421263	2.144	0.140521	15.2139	0.436297	3.22006	2.02563	40.0412	1.61439	98.1909	45.9977	0.127592	32.3115	11.7066	10.8379	1.7082	0.0678551	41.4367	1.52549	28.7185	7.81787	1.21708	0.937944	472.916	20.1295	0	22.9025	89.1416	142.501	24.1778	11.6873	7.50044	62.8412	0.142025	49.8006	3.03875	70.1286	1.73587	9.58721	212.464	0.30209	0.300687	4.95062	6.09152	106.912	0.22331	0	401.93
0.00273973	0	1.13616	1.3031	0.170139	3.7132	0.33617	1.68726	19.1356	43.2172	10.4709	115.793	86.9261	0.264026	32.3654	18.598	38.6337	13.6335	0.209317	22.2903	1.84277	19.2448	8.57038	3.22403	1.99127	711.773	28.2686	0	35.0411	49.2213	96.1332	19.1436	7.88372	4.78253	53.5768	0.109418	46.5179	12.0162	73.1523	1.76822	6.28783	128.504	0.543183	0.38627	5.02872	3.49928	58.5565	0.387072	0.0720436	162.655
0.00273973	0	1.14987	1.23646	0.164382	0.147792	0.673108	4.21901	1.63826	72.4927	1.32204	66.1002	33.5487	0.0596835	41.3285	35.8934	8.75213	1.72617	1.48278	12.0412	2.7855	8.53089	5.46205	1.24587	0.365789	853.584	31.7135	0	4.32594	72.211	107.527	38.98	4.92267	3.21158	25.9773	9.20916	39.5505	43.8742	110.367	0.816956	7.96724	440.025	0	0.152041	2.36923	8.71702	159.33	0.228517	0.765365	1203.83
1.03562	0	2.69203	1.35709	0.51303	0.580378	0.242434	1.32762	0.216477	68.1068	9.8957	139.697	48.416	0.23592	44.9896	23.5926	17.142	6.67119	0.279917	30.2632	3.52737	46.3183	6.9455	0.909503	0.0473042	931.133	39.7603	0.0878936	27.4116	103.968	176.287	29.3677	20.8906	21.9748	68.8439	0.13179	39.079	5.98408	68.8614	3.29065	22.5487	251.245	0.761076	0.293947	16.3027	13.4406	78.4579	4.28043	0.0770698	156.398
2.92055	0	1.47742	1.7417	0.0312516	0.0843491	0.11823	17.6684	5.32107	18.5578	1.13244	40.8932	193.103	0.193174	42.3516	35.628	33.0863	2.0622	1.58766	4.17093	2.26549	4.43278	3.1192	2.13442	0.358029	1268.87	23.683	0.332339	8.52684	19.3851	39.9083	11.0149	1.9462	0.733655	10.5437	0.664274	44.0643	62.7625	30.2163	0.995299	2.29148	102.174	0.523187	0.156258	1.05234	1.75525	69.8137	0.78301	0	546.796
0.917808	1	1.04615	1.72487	0.249159	0.0672508	0.494609	1.17283	1.25762	17.5275	3.34109	6.53937	134.102	0.104033	27.1316	20.1553	15.7937	13.8726	0.562061	16.5224	3.37898	12.0267	4.44928	3.40043	0.28524	293.504	21.9303	0.132397	13.2988	28.1459	53.9875	7.4902	5.94273	6.82992	28.5171	0	36.1747	3.87249	16.3705	6.16924	7.53961	44.769	0.666796	0.235127	3.35302	2.22339	51.3456	1.1609	0	149.409
1.21096	1	2.00041	1.39304	0.686137	0.0294001	0.772129	1.18835	1.28257	67.7813	3.88433	88.8168	115.078	0.160246	32.7364	34.7568	11.433	3.86998	2.82522	61.657	8.38546	57.7755	10.2789	2.68344	0.457056	1358.22	25.2446	0.0288984	12.4713	100.715	119.472	19.3351	15.9044	12.7388	74.7411	0.636066	14.1342	6.77026	51.3962	2.46901	13.7478	156.538	0.947226	0.259885	10.0319	9.48721	77.2339	8.29996	0.101445	483.218
2.00274	0	0.464672	0.965953	0.0663961	1.55269	0.188256	2.46257	4.30301	39.6033	2.49306	21.4984	158.517	0.229177	26.1945	35.3016	25.9838	8.16993	0	10.6087	1.71677	33.354	7.59664	11.2434	0.253348	727.198	53.7477	0	18.6927	79.3704	59.9991	16.1043	12.8531	12.2313	29.756	0	22.4222	6.48295	48.521	4.73177	9.63485	90.0107	0.481321	0.442306	3.22673	4.11285	70.4203	4.50962	0	149.965
0.854795	0	1.04166	1.45274	0.252611	0.0486755	0.272884	0.598358	1.48415	64.9255	2.35901	31.2235	61.7134	0.163891	26.1967	41.1331	12.1758	4.54579	0	81.2825	3.20686	39.8116	8.95469	2.6335	0.292555	531.119	31.8958	0.0239865	11.6186	94.2608	192.664	22.7037	14.5944	15.6973	79.5622	0.159676	33.5439	2.51667	58.5406	1.92875	14.2435	141.377	0.392315	0.300484	9.78478	10.1582	87.8183	0.439184	0	132.493
2.58356	0	2.08489	0.706556	0.4696	0.0974283	0.30722	2.24085	1.08023	23.8706	7.99052	30.4728	85.3056	0.124592	23.7146	14.8136	10.9691	5.6777	0.366659	19.7834	2.67136	17.584	7.20288	4.92875	0.310026	549.247	32.8591	0.19185	6.39468	26.5531	111.575	11.7872	6.67875	4.81749	70.7772	0.894797	24.7432	11.5139	37.0019	3.87839	8.81926	66.1409	0.181225	0.260611	4.51297	4.31892	38.1101	0.22603	0.672877	125.409
11.0986	0	0.550342	1.26255	0.381361	0.0514161	0.657885	0.305991	0.427766	17.4488	1.40617	33.159	165.669	0.107342	31.9196	17.8855	10.7768	9.15517	0.623708	19.2404	0.88149	15.2498	4.66503	1.19269	0.17279	347.438	22.8075	0	8.18528	28.6019	68.4624	9.3465	6.85447	6.17684	29.4083	19.0155	31.0733	2.62152	18.2332	2.88191	5.99233	67.0885	0.669712	0.0422955	4.75002	2.78018	49.0678	1.2397	0	172.956
3.08493	0	1.03927	1.78807	0.56115	0.534343	0.436852	0.918081	0.308537	45.7601	1.59329	16.1912	13.9108	0.107933	19.7849	25.1884	10.5913	8.93111	0.52119	49.8387	3.00083	38.4381	16.9158	0.250203	0.125905	774.515	43.5397	0	3.57373	94.9284	213.703	20.3702	9.69738	14.369	86.8047	0.40894	29.3711	31.9619	112.022	1.31276	15.9796	187.052	0.220785	0.531331	5.60487	6.01171	100.083	0.275404	0	113.772
1.83288	0	2.60728	1.07091	0.308861	0	0.114277	1.17785	0.376503	43.7391	6.37351	18.2452	81.4653	0.173175	24.5595	24.2457	12.6599	6.56608	0.999551	26.6137	14.1113	48.0789	11.8635	10.0274	0.320218	674.117	67.6027	0.0356803	11.562	69.2924	147.257	10.7415	18.9591	23.9525	102.833	0.522742	17.8813	2.78236	24.3033	3.8985	14.0989	143.251	0.583951	0.25338	11.9383	6.05228	132.677	3.99619	0.0625159	95.6371
1.34521	0	1.78653	0.640323	0.45746	0.229582	0.241312	1.0242	0.636313	76.0858	1.44065	43.3391	85.6368	0.0328834	17.3165	5.89304	3.16071	1.34872	1.60778	147.365	1.60106	45.9423	15.2211	0.121007	0.0101257	457.56	76.3907	0.16953	3.5502	104.192	191.736	28.5062	26.1068	13.6127	133.506	0	41.3372	2.69192	69.0606	0.93086	19.3697	274.012	0.106771	0.0649647	8.6403	10.9306	116.616	0.103563	0.148677	479.575
1.51507	0	1.17294	1.47747	0.103751	0.0215521	0.264139	0.409891	0.641652	46.9047	2.46175	12.2953	214.438	0.0275667	22.335	12.7181	2.48762	1.3243	0.261132	86.0401	3.46057	43.5678	12.0507	0.120993	0.0228553	755.659	27.4924	0.0212514	3.67058	84.0282	223.414	18.3637	20.0173	18.6622	111.003	0.098839	19.3555	1.6541	57.1299	0.881031	10.9411	205.67	0.17352	0.0664607	14.9489	12.3948	110.58	3.32484	0.14876	40.9681
3.24932	0	1.92865	1.65914	0.257266	0	0.468997	1.49395	0.103007	38.5746	12.7384	33.1714	269.159	0.0867585	11.7422	20.2085	8.17726	9.47162	3.10886	21.1903	3.77545	20.4195	10.2696	0.975205	0.122665	909.867	18.7836	0	5.43028	41.8232	105.584	16.0074	7.36765	6.76054	44.2926	5.72345	11.9383	0.439309	40.939	1.16938	6.12585	57.5465	0.58394	0.326372	6.59395	7.20075	29.7066	24.3542	0.0855549	40.151
1.29315	1	0.903573	1.52991	0.0246274	0.0884575	0.302263	0.403487	1.47141	29.547	1.07737	10.0752	133.375	0.0104541	51.2758	30.6152	1.47252	3.2283	0.582613	36.4026	1.16663	29.7956	11.6365	0.248686	0.00784055	1620.83	20.5358	0	2.8616	27.2996	127.666	13.7821	8.51624	11.4172	75.5189	0.899653	14.6047	27.8867	30.2273	3.53006	8.40034	141.226	0.137109	0.0227175	8.3144	5.72461	85.0974	11.5453	0.0763951	122.631
1.46301	0	0.387043	1.31791	0.885156	0.124403	0.688477	0.552245	0.275772	38.0535	1.37214	22.9284	101.887	0.207606	22.5506	25.5502	17.1407	7.17638	0.0832027	67.2766	0.407292	42.854	9.96257	4.26358	0.615599	331.153	29.5619	0	10.7215	88.2948	128.882	14.2297	15.7098	16.8509	51.7426	0.0326796	24.5115	3.6554	35.2168	1.46667	11.9412	97.1487	0.385539	0.112574	6.60168	6.30947	85.2575	5.26312	0	63.6333
0.00273973	0	0.947061	2.55283	0.0601563	0	0.170543	1.05534	0.0899337	83.741	2.32304	20.3025	299.496	0.0524363	25.6317	42.2111	5.56055	10.6293	0.122117	121.184	26.0917	44.2448	17.2704	0	0.0343894	572.878	67.5908	0.0319831	137.545	143.494	219.336	23.2793	22.9347	32.4488	79.7869	0.127732	27.0986	0.791056	51.6529	5.55083	22.7113	182.422	0.402446	0.0200521	11.4295	7.57008	117.181	2.95328	0	152.129
0.753425	0	2.31464	1.99106	0.452082	0.0595425	0.281373	10.5216	0.783274	36.7332	13.1288	92.3027	83.1791	0.086106	30.0151	42.595	26.8782	6.75386	0.0870082	16.0532	0.866574	23.7322	5.44633	0.7942	0.30503	1136.28	52.1233	0.02927	19.6632	47.1177	62.1286	19.4542	12.5008	23.3704	36.1289	0.214614	29.4863	3.16367	34.0333	3.11365	17.3022	121.114	0.700777	0.556933	6.46497	7.96215	105.417	0.613368	0.102746	331.23
3.08767	0	1.16289	2.98913	0.213724	0.0854295	0.538578	0.423333	0.443812	46.9872	2.65283	20.7496	16.3165	0.101993	20.2281	17.7168	9.53056	3.06442	0.589072	24.1271	1.77234	44.8699	17.7647	3.11993	0.384985	1354.83	41.0351	0	5.5745	81.8346	205.581	9.07862	5.67589	14.3954	97.735	1.34449	9.96614	2.23904	38.7115	0.684541	6.88124	167.762	0.317726	0.241632	7.03614	2.27126	78.1334	3.48886	0.110526	321.441
3.4137	0	1.78779	1.02524	0.102243	0.045944	0.338096	1.02042	0.891535	45.7268	3.12892	9.39972	115.321	0.0618284	22.3304	27.4158	4.72328	2.81334	0.806885	6.69053	1.71481	10.2523	4.93732	0.387357	0.0812314	1268.42	12.2816	0.0452403	2.10448	32.146	96.0264	23.1134	3.41463	1.92241	56.6773	0.874142	22.6037	2.68104	79.5788	0.999207	3.99642	167.56	0.199459	0.0567011	2.04647	4.4811	47.713	6.63262	0.158643	306.248
2.16986	0	2.90398	5.82887	0.553379	2.23955	1.83069	2.36779	6.20637	24.8175	4.45186	50.8961	93.9566	0.803937	19.7799	35.7178	21.1905	5.01096	4.05687	15.9531	2.98449	36.1027	17.3236	4.19527	0.791776	624.665	46.3548	0.734991	13.3923	84.9513	150.527	20.0287	12.4323	10.9499	104.103	0.489659	36.6323	12.6794	48.1435	1.37551	7.93113	159.67	0.462724	0.921427	4.87558	5.09026	57.8394	3.27062	2.57724	231.979
0.00273973	1	13.8438	0.736287	0.191469	0.0573704	0.100498	0.227576	0.318145	40.9093	0.855741	23.0628	110.493	0.0888639	19.3502	37.6141	9.94453	1.95731	0.671895	60.6415	0.109224	43.6984	22.94	0.887034	0.0608808	699.398	59.9597	0	6.69318	103.072	307.285	25.0836	12.0592	12.13	98.5548	0.903584	28.1009	0.423859	54.2113	0.592259	16.0587	276.477	0.177928	0.02357	2.62419	5.83162	132.824	0.251447	0.495371	98.9131
0.134247	1	2.13815	3.18533	0.115193	0.143414	0.20096	0.208492	0.827843	44.196	5.89041	10.5358	186.207	0.0595549	39.189	44.6059	4.58462	1.41486	0.0898847	41.7481	4.13992	32.0861	13.72	3.55883	0.0168722	384	42.8446	0.0941028	7.33309	55.0617	130.524	19.2669	14.9087	12.9432	105.112	0.0783353	23.3847	2.61178	45.6723	3.14396	13.2585	108.018	0.251878	0.0933998	16.26	10.4611	96.067	1.62586	0.330012	55.9572
1.83562	0	1.16053	2.75913	0.258029	0	0.156782	1.91216	2.32517	21.5022	9.14219	38.3498	85.9318	0.0685672	15.8188	26.0773	13.0427	3.2807	0.0519266	12.7169	2.48466	15.345	6.36722	2.96884	0.0527286	458.743	40.5651	0.611892	10.7973	26.8362	81.6983	8.07158	9.37887	9.56171	63.5931	0.0652591	32.781	5.34222	31.2854	4.03103	9.15602	83.2316	0.292814	0.39376	5.71223	5.5769	75.3935	1.19812	0	114.005
2.66849	0	1.16744	0.962369	1.12621	0.0750471	0.249722	0.951834	0.389784	30.6955	10.514	24.9272	56.4447	0.229757	21.576	20.1972	24.1971	12.3937	0.297981	20.7424	2.97791	47.6165	17.2166	1.0014	0.159124	908.443	25.475	0	11.1569	94.0696	203.12	12.1625	10.8605	20.2972	91.7631	4.2812	22.0463	13.7676	38.0514	2.69568	14.0669	148.004	0.0697296	0.617333	5.59041	4.18207	84.341	0.531751	0.129527	198.049
2.35068	1	1.80477	0.95926	0.125788	0.0226699	0.198212	1.59723	0.188181	23.7724	5.71343	28.8229	87.4362	0.149261	12.4266	122.881	4.07608	4.93121	0.454101	34.0059	1.55971	32.9527	11.6124	1.01754	0	522.616	33.3537	0	2.10479	53.7292	112.698	11.9586	12.0464	13.2784	78.3088	0.474965	14.8117	1.27012	28.6723	1.88492	10.0185	102.556	2.59551	0.0512582	6.03332	5.39334	63.96	2.02976	0.0781411	30.2622
1.07945	0	0.304396	0.785656	0.104473	0	0.186388	0.670153	0.542219	41.1879	1.05787	35.5412	95.5401	0.0990592	22.2155	16.1527	20.5443	3.64774	0.0261685	65.7242	1.52559	46.3275	14.1516	0.615711	0.0885316	419.045	53.4163	0	9.91604	72.1588	135.946	17.8217	13.5141	14.4377	102.402	0	16.5395	0.785956	46.2238	2.64171	13.7708	155.688	0.194008	0.238223	3.77287	5.24001	109.116	0.201728	0.0540414	316.778
0.786301	0	1.71584	1.24074	0.213226	0.0383124	0.389643	0.699553	1.54122	58.4079	3.29748	121.16	92.6248	0.0542592	39.1809	24.2516	10.1928	1.6683	0.144324	54.814	3.85531	43.1016	11.1752	1.83218	0.216937	500.948	45.7637	0.037811	11.2084	94.6213	187.648	28.4469	22.7249	20.2114	92.376	0.0251739	24.5112	2.43585	56.5446	1.13072	26.2455	266.453	0.475495	0.27611	15.0755	11.2457	224.208	3.78591	0.0661943	325.9
0.00273973	0	1.13261	0.83896	0.143919	0.582291	0.289041	0.153941	1.00854	78.2826	3.18316	40.2298	55.9482	0.117561	15.9827	12.6667	9.54706	2.89251	0.182605	124.18	5.5058	71.7152	14.8475	0.749962	0.0686522	510.142	48.4396	0	6.13951	136.227	259.779	28.8186	25.2385	15.9752	140.062	0.541099	11.9613	6.0918	68.6722	2.32475	23.2569	171.529	0.722	0.18962	16.0191	12.0274	117.983	0.750363	0	129.773
2.25205	0	1.24326	0.920968	0.315878	0.213025	0.597171	0.718069	0.664236	33.2734	2.14418	9.82971	50.2819	0.387254	17.1756	19.7761	15.7201	2.77463	0.133629	21.6284	1.2169	59.2228	11.0336	9.80395	0.263649	635.447	59.4956	0.314675	12.5989	100.379	136.867	19.0633	16.855	16.6683	76.6815	0.139744	18.2364	2.43881	53.969	3.02305	16.9569	127.148	1.15575	0.295829	6.04078	3.34153	74.5632	3.39085	0.0919264	74.7386
9.99452	0	1.82715	0.268708	0.169652	0	0.261568	0.534801	0.116856	42.7206	3.51925	7.79494	25.1727	0.0729091	11.3699	32.1518	2.02758	4.65643	0.432929	36.514	2.87051	40.6703	11.2826	0.16925	0.00854796	864.696	35.4793	0	1.88759	61.6094	104.18	14.9839	13.5614	17.1809	70.5377	0.521325	8.9471	0.302397	32.7804	0.940879	12.0274	116.191	0.836192	0.0198112	8.86675	6.90625	89.2226	2.25958	0.0831666	34.9296
1.11781	0	1.33198	1.51112	0.0993449	0	0.198189	7.7913	0.391966	27.0729	6.06665	21.0035	89.3025	0.0501235	17.8781	22.9016	7.83972	1.99863	0.124507	24.2584	4.92574	23.7669	8.64962	7.65527	0.315778	654.506	34.0515	0.0586445	10.8516	39.5089	83.4551	13.2011	8.79197	11.1447	55.8806	1.38662	23.7168	4.06773	24.1189	2.31521	7.77937	93.7427	0.0737819	0.0919266	5.03832	4.37508	87.135	5.09516	0	115.141
1.48767	0	1.11692	1.99897	0.212818	0.0198483	0.568885	7.75668	0.631036	59.4079	2.00749	36.1268	269.872	0.110669	29.1392	32.3922	7.29746	7.79166	0.314566	43.4534	6.7365	43.7835	15.5213	1.44662	0.0140342	556.226	29.2295	0.662813	11.1618	98.4034	201.413	19.3327	17.4018	16.3618	111.116	3.92235	28.7775	0.350954	44.8388	4.61192	22.7206	198.663	0.638354	0.4929	13.4851	11.2606	91.044	20.2446	0.170916	26.1671
3.10411	0	0.667361	4.01843	0.290646	0.0490101	0.240431	4.11986	14.4659	19.8392	3.79979	48.8331	70.1713	0.389269	32.4472	51.5035	90.7707	6.33014	0.122927	11.7836	0.867821	15.1654	6.78238	17.9044	1.59424	791.136	25.8505	0.0482067	56.8766	25.0226	99.3515	14.0863	4.48945	2.50293	31.3275	0	40.608	12.053	51.2547	2.69134	5.38097	64.3683	1.39769	0.957907	1.68784	1.78797	54.6486	1.08636	0	110.464
0.624658	1	7.91491	0.809872	0.0118714	0.0797799	0.0950719	0.113885	0.132698	49.766	0.182397	10.5462	75.8021	0.0289743	29.0906	28.7337	2.3274	1.69037	0.0334009	103.352	1.51904	37.3263	13.6058	0.0673049	0.0169017	499.296	23.6188	0	3.29975	71.3061	150.501	16.1244	15.3222	14.0789	119.915	0.816411	23.6379	15.9561	42.5989	0.629286	9.88366	130.362	0.00985931	0.0163987	14.3545	8.46009	122.393	0.263183	0.220325	100.181
1.41918	0	0.731311	1.89844	0.117335	0.0197733	0.159491	0.863099	1.65895	32.849	3.32412	83.6707	50.8603	0.0985653	18.6752	59.9641	30.1119	5.66701	0.0579147	41.2867	2.18139	29.2575	12.5015	1.41806	0.3778	1036.16	61.4736	0.0778887	9.24928	69.565	166.221	16.2076	11.4338	25.3293	114.041	0.0908367	26.1521	2.90818	42.8921	4.05493	12.8955	131.442	0.122655	0.2158	7.285	4.72963	96.7439	2.16252	0.0683534	234.682
2.83562	0	0.385777	1.69632	0.441188	0	0.463333	10.7484	1.60333	18.4337	3.05595	24.1028	27.9382	0.120142	12.8567	13.976	13.6561	6.15159	0.165834	15.8964	0.818247	18.1892	5.9103	2.32248	0.327259	564.328	39.1868	0	9.20864	35.4819	73.9141	9.47137	5.54817	6.53756	35.7303	0	20.1846	1.31835	30.527	3.9718	8.79411	59.2097	0.65582	0.340085	3.3762	3.29123	48.3513	2.79473	0	179.32
1.11233	0	0.17895	1.43692	0.329714	0.0306944	0.35459	0.60807	6.58755	63.7394	1.75289	46.3686	25.7477	0.0928856	24.4562	13.7652	8.76665	2.02182	0.025679	66.7353	1.43642	41.1833	8.9104	10.0408	0.477167	402.969	79.4626	0	10.9037	77.5899	139.826	15.5798	12.3774	9.88118	118.473	0.0804473	19.4615	2.37831	45.3481	1.0399	12.1176	177.306	0.437345	0.220879	6.21009	6.48343	122.309	1.24112	0.0529628	755.774
1.61096	0	2.00763	0.445372	0.346534	0	0.313856	1.4517	0.26985	19.0147	3.01967	67.4702	107.524	0.490281	22.2131	25.0413	7.53945	7.19803	0.138433	11.8616	2.79553	19.7387	8.11835	2.3258	0.0825989	403.907	41.7295	0	7.32784	29.3399	71.7199	12.1065	6.8112	8.11504	53.0449	0	24.7921	4.42967	19.4033	3.88285	9.3034	64.0107	0.470834	0.200282	3.43427	1.66	37.0338	2.37913	0.235367	239.329
2.70411	0	0.710134	0.651558	0.216551	0.182549	0.255769	1.07122	0.354164	16.0129	3.12078	15.9639	152.501	0.184354	16.3561	42.3001	13.1333	4.96522	0.595189	42.2293	2.07825	23.7512	9.88451	2.00051	0.129088	541.597	41.3812	0.0359079	6.46353	55.3834	142.457	9.39694	4.81748	4.3239	55.6338	2.15528	29.7067	2.64224	34.592	1.35888	4.74085	106.618	0.746845	0.090171	2.31947	1.14514	35.75	2.37113	0.378137	83.4287
1.3589	1	1.0911	1.22733	0.399861	11.3484	0.1209	1.47133	1.10613	22.4741	27.5341	73.3914	218.498	0.0697152	31.6439	13.0408	12.0164	4.73863	0.505035	11.6995	12.4536	15.6849	4.26505	5.51692	0.167777	542.033	34.7987	3.86599	8.49484	26.8946	68.9963	10.1839	5.83194	3.04744	24.2578	7.0191	46.953	108.852	27.8282	3.02139	4.38064	69.3432	0.722193	0.195323	3.56118	6.32585	52.2823	0.522664	1.78765	122.984
1.58904	0	2.58947	1.00983	0.138137	0	0.335806	1.22456	0.996174	24.9714	6.58963	5.90587	64.5705	0.193553	13.9364	26.7694	11.4154	7.34226	0.244852	43.2447	11.02	41.234	9.88625	2.09495	0.188232	378.547	45.7082	0	13.4753	65.159	117.175	10.5098	15.7589	8.47647	63.4323	0.454066	14.3117	0.6685	31.8076	3.63062	15.7158	87.4759	0.891367	0.109526	6.92443	5.31959	25.0702	2.27826	0	139.574
2.72603	0	1.15229	1.7738	0.184873	0	0.0546171	14.3899	0.691314	34.7709	0.991658	10.4024	121.586	0.0104607	12.9645	53.2349	2.64003	2.40275	0.247638	103.365	4.70723	87.3957	13.1583	1.48945	0.0330921	779.157	33.0371	0	7.30129	115.204	208.581	9.67004	16.5968	15.3806	94.0749	0.16365	14.3577	2.14143	45.5544	2.87268	12.0852	149.299	0.0386243	0.0833841	10.3858	4.92188	114.304	0.14464	0	33.0808
2.03562	1	0.777484	0.814588	0.153832	12.3917	0.086142	0.426699	0.798844	32.5415	3.32364	11.0692	47.6682	0.0320901	19.0713	13.5857	2.94959	0.990783	0.257122	28.0918	1.62737	25.9042	6.54107	2.09529	0.00541521	370.823	17.5832	0.0151425	0.762141	37.1749	103.247	10.7459	8.29199	8.07679	71.8252	0.887393	23.0458	4.26899	20.8313	1.36544	6.41883	109.505	0.0762141	0.0695955	7.02895	6.96627	73.6172	0.293224	0.0265747	67.2253
1.35342	1	1.34363	1.49411	0.649477	0.62343	0.560816	1.17573	2.13617	20.3416	1.5993	303.845	36.8075	0.300545	18.1595	9.66361	19.5926	7.47805	0.0634149	22.4813	1.00402	16.9713	3.15692	7.1726	0.405034	233.635	25.2551	0.0331601	27.2275	29.1472	55.5502	6.94158	8.54739	7.25855	29.9085	0	19.5064	1.05762	18.4416	5.49506	8.01552	58.9813	1.08627	1.11612	5.21194	2.7056	41.923	9.12744	0.0872581	287.861
2.04384	0	1.46166	2.35504	0.252024	0	0.31345	6.32781	0.917264	47.5227	10.5811	80.1202	242.483	0.0674474	32.4998	32.3356	5.289	2.3732	0.194513	54.1515	2.13232	32.137	12.7329	0.854735	0.0758783	728.546	30.5739	0.105688	6.94336	65.9017	203.301	18.2578	16.0905	21.5591	132.968	0.0704584	31.3625	2.95965	46.2848	2.8089	10.7859	360.648	0.465808	0.0294079	10.5808	7.10044	122.678	4.42674	0.0617264	330.117
3.57534	1	17.772	0.668897	0.148197	0.0571303	0.700223	0.633956	0.751731	67.0797	0.340573	137.983	60.0025	0.0230931	21.7191	4.15033	3.88486	1.14231	0.358043	89.2402	1.39161	54.2852	18.4057	0.401117	0.121088	463.827	49.3752	0.16868	5.63462	152.15	272.521	31.6557	13.0952	19.5449	129.907	0	34.1488	6.87391	113.962	0.399812	14.5162	330.033	0.283242	0.164463	10.477	9.67631	163.751	0.161852	0	1214.61
3.04384	0	0.489148	0.35068	0.326233	0.0628218	0.308398	1.04693	1.3938	15.7669	5.28004	89.7258	44.7912	0.11853	13.2494	36.4388	11.4151	6.75209	0.236559	24.8549	1.01737	29.6523	14.1029	7.24294	0.400076	734.538	28.2656	0.12384	22.1117	50.9987	75.7641	9.52006	5.19477	5.32803	93.8816	0.16492	31.3165	1.48568	25.3119	2.10829	6.43197	97.4442	0.389756	0.155201	3.17285	1.86472	33.0299	0.680519	0	200.1
3.72329	0	0.925174	1.73459	0.108531	0.0365451	0.230716	0.551289	0.101403	42.7661	4.49134	8.38189	18.9141	0.0196781	13.543	12.166	1.79071	7.6041	0.305915	11.7778	1.44193	27.8749	9.71739	0.359829	0.0259029	944.581	16.5657	0.0360431	3.26477	37.2068	88.6211	17.4373	7.1013	6.83786	60.1138	0.287944	19.8339	15.7258	43.8639	1.07868	5.77343	107.634	0.15873	0.0828289	4.73601	4.65298	67.4983	0.377198	0.189452	216.034
0.00273973	0	2.26926	0.325397	0.121661	0	0.114946	0.231296	0.985111	29.2386	1.25018	4.87204	71.0441	0.110437	12.4842	33.5637	24.1424	8.48248	0.167659	43.5345	0.548375	59.4949	14.3206	4.04667	0.0386829	873.812	75.0252	0.0358769	6.31694	91.8862	139.208	11.2409	13.685	15.7463	109.843	0.119556	16.4971	1.10387	26.1499	5.0385	11.9936	79.6454	0.610208	0.240014	4.37277	1.93905	44.0405	1.23094	0.12587	32.0437
2.88767	0	0.820682	1.45114	0.469205	6.04742	0.197048	0.724916	1.16925	30.2269	2.37631	53.8243	50.2585	0.0899502	23.1901	25.5536	8.53514	2.85103	0	17	1.49937	47.0263	12.4504	1.976	0.198853	721.653	60.7446	0.27697	3.65176	43.6821	113.352	7.93036	10.7651	5.19545	59.4509	0	55.2512	165.706	26.1082	2.46185	9.32493	180.688	0.479534	0.723312	7.01431	2.49333	81.8293	0.308057	0.121337	138.838
1.25205	0	1.01166	1.54709	0.257079	0	0.529309	2.12105	0.995202	22.3462	11.7295	23.1218	58.2237	0.093319	14.3158	35.9246	9.36963	11.8235	0.103554	14.3233	1.77286	16.9103	13.5595	3.06207	0.148809	669.256	65.2336	0	9.54091	23.633	118.949	10.1248	7.23393	18.0966	69.723	0.503622	23.0629	1.79233	24.8839	7.50245	10.3691	72.1136	0.36846	0.397358	9.69053	3.13261	40.8817	1.00845	0	170.561
2.25205	0	0.548792	0.970415	0.122054	0	0.313008	22.2995	17.0395	15.5513	1.82289	35.0969	41.8012	0.364056	24.8438	48.532	19.7011	8.97754	9.2394	11.6826	0.877345	11.7382	2.02086	7.46596	0.116338	853.619	28.5356	0	62.0741	14.0414	22.7355	11.0559	4.15686	4.21533	13.1159	0	12.9871	4.6187	13.5199	1.59443	4.84817	35.2041	0.379	0.154749	1.95447	1.52312	36.9907	1.04232	0.162371	143.92
7.12329	0	6.32187	2.52616	0.0933084	0.188726	0.117514	0.0997366	5.0266	33.3146	0.906568	12.9621	149.727	0.0211928	48.9192	70.7133	1.35463	0.793875	0.0526304	15.8801	13.6966	24.2405	11.2822	1.09007	0.00743253	401.545	22.9101	0.0206906	1.83142	42.208	54.3489	11.5762	10.9601	11.5626	128.178	0.0275205	108.965	50.3886	27.451	1.97053	10.7926	201.648	0	0.0776398	6.58623	3.90339	91.6475	0.0810548	0.0361583	139.078
2.66301	1	2.23532	6.02817	0.405747	0	0.517708	1.88771	4.2844	24.7688	22.4374	13.1088	129.548	0.285466	25.7106	37.9675	71.2319	20.3698	2.08186	13.3763	3.09954	11.3978	7.94916	8.68848	2.94086	555.44	14.7544	0	15.9798	24.8824	85.1506	8.44892	5.45092	9.58808	64.3134	0.484631	24.2162	6.78955	29.5213	3.30752	6.1696	68.6322	2.81577	1.09766	11.0477	4.04875	49.3475	4.12543	0.0944204	135.621
0.580822	0	0.73274	0.995214	0.720198	0.0198661	0.263979	1.25779	0.879127	25.7995	2.01009	29.4513	23.1278	0.162842	23.5359	41.5371	10.6354	4.64226	0.323276	27.3561	2.19681	14.4452	8.75927	5.43209	0.25234	691.826	29.3303	0.0195651	6.6366	23.2254	111.172	11.1893	5.1943	8.9187	79.9253	0.169063	21.5407	1.7717	29.0992	2.4039	8.94097	100.027	0.614546	0.301805	4.7442	2.60257	58.7565	21.5435	0.0342139	89.3711
1.25205	0	0.393226	2.11989	0.119882	0.0403951	0.311634	1.66733	1.54073	18.3715	10.409	21.2458	53.1639	0.0680602	20.4387	36.2199	3.87873	4.32107	0.439435	8.80313	0.808303	12.5112	5.45625	0.624871	0.0714683	773.442	40.0461	0.0397937	2.32888	24.1468	55.8337	9.74534	3.93677	5.0963	41.3512	0.159175	27.848	4.83729	21.9584	2.2501	5.09149	58.1185	0.275749	0.124794	3.60118	1.30968	26.9428	1.26097	0.209393	127.049
1.24932	0	0.783287	4.02409	0.360691	0.0671217	0.39972	2.66109	30.9461	16.5978	4.68638	44.9669	81.1943	1.00291	28.1807	21.3412	182.72	25.8381	0.238488	22.4114	0.587741	17.1373	6.43204	16.4551	3.86777	649.61	52.4656	0	78.5507	27.2581	67.3124	8.10336	8.38329	10.1002	39.8767	0	15.3572	1.98255	18.6895	8.87973	8.01557	39.3348	3.7239	4.86707	4.56287	3.10064	39.7944	0.873585	0.289657	104.812
0.334247	1	2.12435	0.929754	0.319575	0.344936	0.362479	2.68932	0.358469	28.8326	2.57103	120.656	139.013	0.0696689	21.5811	14.5176	9.59336	3.48816	0.0720747	31.2481	1.25845	20.6257	7.41087	11.9528	0.0203493	371.343	33.7513	0.169812	22.4429	48.7306	90.9647	13.7495	6.40663	7.15124	56.1131	0.26394	21.2212	12.3103	37.314	4.68165	10.7667	113.277	1.42536	0.768663	3.58369	3.25329	66.6365	1.39258	0	314.675
1.41918	0	2.27587	0.593265	0.453449	0.106417	0.167699	0.084351	0.552745	61.3563	1.18934	45.108	134.415	0.0465385	21.615	35.078	5.15384	3.24877	0.200095	33.8839	6.91538	37.9732	13.8962	0.597779	0	652.924	47.74	0.0523558	11.9014	90.0624	207.334	26.9181	15.4662	17.827	156.138	0.209323	32.0464	1.64961	84.338	1.78361	15.2354	254.054	0.395677	0.0656955	6.66293	6.07437	120.05	5.12635	0.183646	159.596
1.04932	1	2.80687	1.38526	0.298277	0.0277093	0.0728875	0.616131	0.153807	18.7918	0.682693	4.13732	17.1057	0.0523063	29.2658	33.0862	2.90657	5.66123	0.272676	36.8069	2.06314	18.7609	10.495	1.89106	0.0588321	472.281	28.8699	0	4.70345	34.1596	105.307	10.3104	8.47021	8.12616	92.3173	0.0273077	24.3781	3.23807	20.6239	0.956272	10.7181	67.0347	0.137643	0.065659	9.24377	3.68996	89.4993	0.472062	0.287434	99.4797
0.0164384	0	0.977258	1.10443	0.219061	0.0591245	0.528112	18.9366	48.14	10.1186	5.62545	466.817	42.9776	1.04841	27.9389	19.3142	253.409	10.491	0.06173	7.69771	0.995898	7.25438	4.16597	12.1666	5.36029	252.491	24.9732	0.0872838	124.754	12.3116	23.8382	5.85984	4.37311	2.92226	23.0551	0	17.6399	2.44445	16.3528	2.27639	7.38495	27.0562	0.38471	0.699173	3.28151	1.73315	25.7344	0.380802	0.0510074	790.874
7.64932	0	2.03965	1.81033	0.296113	0.0250109	0.691065	2.91041	2.87154	41.3567	3.41223	33.8412	91.0195	0.152978	31.5615	31.8463	20.8345	5.04809	0.250511	32.7477	2.98032	29.3304	8.62666	4.38485	0.379584	680.459	27.1022	0	32.6627	41.8111	77.1077	18.6431	10.875	16.1683	66.5176	0.0163726	10.343	2.63659	40.0896	3.54251	10.1489	107.554	0.835807	0.467373	8.07933	4.8691	66.2702	3.68062	0.0861822	158.075
1.68219	0	0.438691	1.38367	0.516821	0.123062	0.603375	7.07221	0.497163	43.7903	4.19785	18.1534	195.91	0.126974	31.2161	20.4143	7.29497	7.0355	0.128578	45.458	13.107	15.8435	6.96058	1.44034	0.253747	430.115	19.7253	0	13.9577	37.3949	123.276	9.92009	6.09363	6.49361	61.1446	2.31301	44.163	4.1788	22.713	2.49344	9.5844	127.408	0.228773	0.265682	4.69893	3.24344	69.4269	3.26551	0.176921	86.4303
3.74247	0	0	1.52614	0.117	0	0.368737	2.00291	1.45832	9.39147	0.366117	32.8152	76.0464	0.0212636	22.6947	36.1408	3.45106	1.69545	0.967848	0.702808	1.50266	4.26885	2.2614	2.07013	0.558095	1190	23.9896	0	1.58993	14.5036	36.734	8.08804	0.53925	0.686079	20.9446	0	20.1773	3.8082	41.0408	0.0387986	1.15952	129.059	0	0	1.24972	0.789374	41.9359	2.52251	0	339.929
1.58356	0	3.90331	1.17666	0.362389	0.0514255	0.667024	0.285652	0.713026	36.5234	3.45213	15.4828	49.266	0.10044	19.1295	9.47394	6.34622	7.06688	0.559252	33.1261	0.989337	27.5341	10.393	0.72297	0.236537	479.442	24.3883	0	12.5349	57.8572	117.104	20.4274	9.68998	11.1536	74.4475	0.0674959	22.1965	7.75168	37.2782	1.74455	13.9708	101.84	0.414718	0.0846712	7.42395	2.82438	63.5225	0.172356	0.266468	161.03
6.78082	1	0.637798	0.462649	0.0929913	0.0192603	0.121681	1.80495	0.0266836	24.9428	0.440981	16.8868	214.693	0.0285896	21.6557	35.1074	1.85983	42.5517	0.161305	31.0721	2.01612	15.0368	5.04019	0.325219	0.0409282	243.734	15.5868	0.0189594	5.88303	33.8942	66.2834	5.52631	6.20273	9.44208	32.617	0	36.1245	0.0854677	18.3932	1.76302	6.14074	70.4157	0.107637	0.0357119	2.41667	1.85461	52.339	5.8116	0.0666087	14.8347
0.756164	0	2.03998	1.23485	0.12963	0	0.204149	0.877841	0.363345	44.7904	0.550197	21.187	11.5242	0.0705973	15.1061	11.7513	8.12724	1.84609	0.560253	41.4801	4.09314	38.4204	11.9189	2.78337	0.0412321	1151.17	15.8005	0	4.04366	90.2134	186.541	15.4739	10.3382	6.07761	91.9199	3.24848	6.15072	1.41989	55.1716	1.07364	10.0653	96.8762	0.397336	0.0599373	5.39688	4.64846	53.9161	1.30645	0.100566	96.7512
1.03836	0	0.87042	0.773651	0.0994766	0	0.0940615	1.49034	0.992058	11.1964	0.756102	3.0915	158.954	0.072301	11.6013	16.4506	7.55561	2.99172	0.112212	132.624	6.7981	72.067	15.3457	1.82327	0.15824	1310.11	58.4218	0	2.68296	99.3218	225.84	7.16271	8.57013	9.89411	82.4883	0.469606	12.1537	10.3761	23.9229	2.75396	9.64923	70.188	0.249694	0.0828303	5.55284	1.96807	78.0914	1.06095	0	76.972
1.0137	0	0.880016	0.841101	0.044733	1.26687	0.3699	1.31551	1.9852	59.8309	1.31912	25.0888	24.9134	0.156365	31.5011	28.626	20.5785	5.25211	0.466487	103.819	2.66442	40.123	15.1917	3.00885	0.202602	645.412	24.6094	0	18.6827	69.342	143.408	21.4659	10.2591	13.404	93.6777	0.237406	33.5954	2.58378	45.0494	1.51169	13.0676	199.522	0.29919	0.384744	3.76088	7.73319	107.435	0.318748	0.156164	341.598
0.827397	1	2.24509	2.22162	0.226455	7.78541	0.491621	0.37689	1.521	61.0107	27.826	25.1413	213.08	0.194964	34.3476	28.9222	14.6876	23.089	0.0378093	23.004	3.14098	19.078	10.368	2.25763	0.0880546	371.945	32.9815	0.0222644	5.40643	43.3819	142.058	13.5646	9.27793	11.1517	66.4763	0.0296858	35.6165	13.9389	51.7266	0.925777	10.6779	95.7185	1.01012	0.130377	13.4109	7.92441	51.2701	1.16657	0.0781259	655.349
1.58356	0	2.18361	0.939202	0.256064	0	0.242022	1.30108	4.54707	29.4395	2.05995	11.8932	30.6176	0.107521	17.1964	39.2266	8.53747	4.95629	0.288761	30.1043	1.62756	58.6493	10.9108	1.94129	0.122164	973.203	52.6055	0	8.23537	98.4981	144.346	24.2297	14.5478	16.4436	103.681	0.396483	9.53475	2.29585	92.5699	2.24359	13.3885	159.588	0.669196	0.133197	6.12718	6.22698	56.4267	2.02534	0	107.885
1.69041	0	0.61811	1.47396	0.347192	0.0669528	0.169988	1.33966	11.7161	23.5991	2.66829	58.3587	18.0827	0.251073	17.2985	30.7058	22.9464	5.22332	0.153851	17.5601	0.799324	18.9362	6.68505	4.39463	0.845629	311.925	32.2246	0.0164375	28.3414	31.5732	65.1483	8.83095	3.8999	7.4968	61.9841	0.0658502	14.8891	2.98922	21.0907	1.52869	5.83812	65.4237	0.331857	0.203063	3.11842	2.63471	35.3249	0.504351	0.0288659	133.517
3.33151	0	0.426435	1.27359	0.0270848	0.0547715	0.486423	0.362134	0.0252792	35.3112	0.508392	4.40098	48.512	0.0233732	24.2329	23.1692	1.6273	3.42633	0.183274	31.2817	2.67106	17.9269	7.92943	0.0770412	0.025881	511.352	18.3804	0	0.819366	28.9338	76.4109	10.3097	4.98501	5.78612	52.5453	1.7255	3.46084	1.09282	28.4416	0.417407	7.09522	74.6072	0.203838	0.0187587	2.267	2.49762	46.926	3.42763	0	41.8613
1.06301	0	0.698056	1.27237	0.275572	0	0.646612	1.42279	9.48337	43.2959	0.789813	53.5706	131.41	0.386483	29.1841	16.394	50.7957	11.666	0.13929	51.7657	1.19074	44.0282	9.05487	18.6192	1.59497	361.195	25.4469	0.151424	25.6429	84.3519	152.884	13.1018	14.1367	18.103	70.5986	0.0168472	25.4202	2.13899	49.1916	3.43853	12.8804	151.613	1.03289	0.648617	6.78782	6.03882	169.305	0.31047	0.0442239	311.782
1.25205	0	0.421332	0.745024	0.0668637	0.794245	0.202396	0.14315	0.675354	28.4883	0.269159	34.7539	8.07327	0.0315773	16.2467	8.24298	15.7603	4.64307	0.0151371	72.279	0.969073	34.5805	5.95749	0.60869	0.0127312	296.884	48.4379	0	4.34604	46.4343	92.8024	10.5066	6.54412	4.9031	53.9102	1.184	27.8501	7.43801	28.1778	3.73845	8.62271	110.522	0.0895192	0.126209	2.07919	2.8186	62.2554	0.0930278	0.0623527	203.972
2.46301	1	1.23077	3.38787	0.429996	0	0.384226	8.59671	2.92255	33.4602	13.4062	21.7618	63.8058	0.176053	21.7008	47.7243	20.573	8.1352	0.317378	17.2688	2.20037	27.552	9.62593	4.83023	0.357929	889.191	49.9342	0	21.7072	45.2073	90.9285	18.5974	11.1592	13.6354	49.2669	0.401189	14.8028	3.83162	40.9086	3.91754	12.4325	91.2481	0.8891	0.329724	6.66223	7.18366	58.628	2.19063	0	157.965
2.0137	0	1.66285	1.89637	0.662572	0.660566	0.476474	6.14754	1.69614	60.764	2.15326	73.1592	126.117	0.367483	23.975	54.6611	42.7159	18.7265	0.70669	43.7282	3.49555	22.936	8.88426	7.50707	0.487704	331.853	16.7231	0.0383024	7.96209	60.6933	94.6017	16.5579	12.5451	17.5327	55.7438	0.114707	39.0472	15.5107	48.1317	4.03128	13.0739	129.912	1.68631	0.887373	6.85262	8.61163	62.3819	0.655954	0.0670794	217.486
1.04932	0	0.487354	0.922342	0.399374	0.10022	0.316008	0.695418	1.66652	56.8789	2.91389	13.5303	184.239	0.107944	42.5831	28.3484	28.0708	5.68172	0.0943008	21.1179	9.22572	45.3973	12.491	2.99234	0.35433	1142.53	42.0298	0.0493574	8.22152	76.7274	134.025	22.1851	17.4303	16.2942	58.9298	0	16.871	6.75394	56.0151	1.83756	21.7112	178.219	0.854325	0.407199	5.5195	9.33728	97.9028	4.39131	0.0864758	53.09
1.30137	0	1.77021	2.75553	0.279539	0.0780179	0.437282	7.40236	6.1612	23.8712	13.5298	18.0594	197.271	0.376333	31.3647	53.9863	23.5944	7.27514	1.45663	29.7641	3.40086	17.3218	4.53688	3.2149	1.42491	472.772	27.2447	0	18.9295	31.1381	82.42	8.01706	7.16198	8.77244	35.6575	0.733388	22.0777	4.60858	20.4213	2.50109	7.76604	58.1014	1.90215	0.294199	4.98682	5.39006	74.1982	5.80355	0.0897657	53.3798
1.83288	0	1.12407	2.63458	0.288733	0	0.457804	2.19171	0.435255	50.5302	5.48183	21.2653	116.786	0.093004	21.0486	19.6008	6.16101	4.32799	1.11344	68.5302	7.18967	58.3287	13.9727	0.388352	0.0887948	1309.71	24.0556	0	9.65598	103.803	204.145	20.9213	24.2062	27.2462	111.873	0.346059	14.2225	3.97081	66.8325	1.79644	20.9016	174.737	0.140208	0.124072	12.8451	10.1514	85.0663	3.10832	0.0867904	108.605
1.29863	0	0.342066	0.490412	0.290381	0.0959589	0.53769	1.05224	0.33225	27.5529	3.06668	23.7758	125.578	0.0559927	20.085	20.3234	11.2512	5.05226	0.0200332	9.22437	1.22954	16.2363	3.99852	4.78422	0.163871	297.708	31.0881	0.0314521	18.3327	29.9429	66.4138	4.72542	4.91524	2.82267	37.6679	0	32.0366	1.94792	10.6667	1.64963	6.76881	70.2574	0.0793313	0.121701	2.2971	1.49347	87.5081	3.19309	0.138029	53.443
1.8411	0	0	0.681459	0.0590745	0.239101	0.21407	0.884615	1.47226	6.33639	0.0527665	9.07915	30.8052	0.0750947	9.3553	14.6719	5.90204	3.60535	0.022228	7.45039	1.21874	3.97822	1.78075	3.84395	0.150289	183.167	13.2162	0.0522659	8.30167	8.06998	19.3259	2.97145	2.73925	1.93364	14.9327	0.17422	42.408	0.804214	7.12438	2.72133	3.78367	25.4907	0.21407	0.131165	0.804314	0.733525	22.0506	0.239602	0	136.572
1.50411	0	0.61561	1.88287	0.117359	0.211026	0.184823	0.167355	1.60809	50.549	1.25833	26.6618	17.0131	0.0568224	23.5675	19.2329	11.3337	2.05374	0.17639	65.9466	5.56348	29.1047	8.93166	1.18584	0.111938	556.379	30.724	0.519333	7.12238	54.2463	156.689	19.1662	9.6298	6.50516	87.815	1.93758	37.8348	2.06458	55.7983	2.54667	7.53479	181.502	0.425064	0.13021	6.89047	8.11095	96.7668	19.4408	0.182113	134.285
0.4	0	2.63114	1.56696	0.0462554	0.0624096	0.240608	0.412586	1.08133	10.2565	1.87199	7.07546	90.133	0.0378271	17.9001	37.7248	2.46488	4.42286	0.10435	5.97627	2.5	5.88737	4.82952	0.906445	0.0147495	480.925	38.8994	0	2.34819	8.01743	37.7921	6.55833	2.46608	4.31891	40.5704	2.32059	44.495	0.645468	13.9357	5.28425	3.34935	24.5118	0.387	0.950492	3.15088	1.34813	25.0314	0.83671	0.107762	28.5469
1.30411	0	0.547216	0.348711	0.185378	0.156319	0.405227	0.44621	0.368151	50.9221	3.24682	26.4844	30.1404	0.0441901	15.5588	12.0979	4.28374	1.813	0.339793	20.9596	1.36278	45.0285	7.89901	0.0438895	0.0773578	1132.3	22.8999	0	6.7148	55.7747	104.944	25.0755	12.4344	12.7027	42.7302	4.61331	22.7597	6.97152	51.6809	1.72802	11.7716	100.782	0.0968977	0.0514049	12.324	8.11044	95.9805	0.435087	0.0540102	60.443
1.08767	0	2.06503	5.32907	0.683525	0.447017	0.117451	0.443102	2.90345	17.6636	9.27483	11.4289	68.8206	0.0827177	18.8599	62.1	13.6462	10.3222	0.0466793	22.8374	17.8606	14.7611	7.1078	3.21876	0.276562	596.768	36.7174	0	6.99065	35.1187	50.8668	12.1204	5.04658	5.34262	39.6106	1.35611	25.6342	1.15534	19.904	3.50065	2.94632	31.552	0.45033	0.114942	2.75368	1.5621	19.0491	0.302462	0.385782	91.2044
1.98904	0	0.736063	1.88442	0.581139	0.0270391	0.587148	2.55068	8.18382	37.3953	5.89712	158.613	211.537	0.169244	40.4827	35.9017	25.8631	14.6389	2.1469	21.1565	3.9469	19.8336	6.36569	6.79792	0.525559	688.96	26.8979	0.0266385	23.1359	33.046	38.1214	12.4394	8.89945	10.9841	37.0667	0	39.4071	1.11781	39.1983	3.1876	8.82815	66.2562	0.921631	0.628408	5.4728	5.54781	50.0442	1.42115	0.233337	336.331
5.33151	0	2.7776	1.06954	0.196655	0	0.34304	3.26773	0.621937	37.2421	0.446093	30.4141	123.705	0.0548945	15.8006	60.6166	4.85243	3.97131	0.0340829	45.613	1.39036	24.4001	9.32805	1.31847	0.216361	501.634	46.021	0.080331	8.93775	62.5752	115.181	12.9878	9.69592	10.2627	50.7938	0.0267435	34.7818	0.36154	48.1999	1.80438	10.2431	131.718	0.151714	0.251851	6.08052	5.61985	120.068	1.55625	0	261.393
1.66575	0	1.25213	2.59026	0.136398	0.505804	0.370509	3.86504	0.828309	26.1485	2.39944	12.7909	122.57	0.117657	22.4932	45.5616	13.3678	6.2288	0.0576258	12.2833	2.40736	22.2143	7.62765	1.93813	0.146319	974.736	89.5267	0	8.94393	36.0531	85.6711	20.8056	6.00852	14.9634	39.8105	0.0904976	24.5846	3.158	75.218	3.32135	9.6621	138.676	0.456096	0.340544	4.47748	3.88789	80.8908	0.450283	0.0793733	113.881
0.646575	1	0.232325	0.572994	0.0353799	0.0478079	0.22601	0.132599	0.115862	22.5181	0.415538	51.234	178.997	0.0176398	25.234	22.9636	1.99951	4.05746	0.019945	42.6962	1.6374	30.4142	8.95301	2.92029	0.0421953	249.449	22.779	0.0235532	7.39911	41.0563	121.959	12.016	8.49338	6.866	104.221	0.0156353	33.0449	2.54064	29.7935	2.03389	5.89451	129.422	0.207368	0.0196444	3.83005	2.91608	64.0834	0.831277	0.0824862	311.521
7.72877	1	1.95899	1.03968	0.0167367	0	0.210661	0.0715567	0.177088	26.2503	5.21452	3.3344	73.3666	0.0941061	24.0642	14.7948	1.19923	3.53985	0.0314689	40.016	3.08506	31.4724	10.3621	0.0421924	0.0265582	320.359	31.0286	0.0592297	5.26593	46.5337	91.8752	9.89167	12.1229	13.7526	88.3087	0.0886943	16.8378	1.1878	22.9321	2.51511	4.31225	44.7142	0.139806	0.00621361	11.1658	4.94573	33.9766	3.80062	0.0778706	16.3264
0.978082	1	1.12545	0.739535	0.259148	1.95284	0.641953	0.267673	0.267272	756.858	1.34197	24.525	167.519	0.0714061	16.7371	26.0937	3.2567	12.7301	0.393035	21.9295	2.6667	43.8438	24.6797	0.338778	0.0596723	577.282	26.057	0.0237686	4.62114	90.0865	298.342	17.7501	13.8216	13.4121	161.629	0.142311	64.6436	9.91693	62.0347	1.50153	14.7712	242.815	0.508167	0.00992866	7.32926	7.89098	94.699	5.52385	0	75.6022
0.00273973	0	1.6327	0.645744	0.0750772	0.144727	0.790974	0.114777	0.641724	65.1309	0.115078	10.3145	7.25364	0.0389959	21.5925	4.15477	1.24666	1.7914	0.0120606	165.042	1.1737	63.49	14.8273	0.203321	0.0409055	382.556	57.5384	0.199502	3.45727	137.045	252.336	24.1665	21.3771	25.4585	163.941	0	22.7096	0.448855	65.9806	2.79474	20.9572	308.314	0.0538706	0.440613	9.1773	9.49339	142.548	0.0447247	0	620.276
2.97808	0	0.416261	0.676349	0.167407	0	0.15828	2.62084	10.263	29.3584	6.4045	123.118	132.104	0.120064	41.0579	25.043	27.0911	16.213	0.178942	37.6334	1.09542	23.7033	5.53828	2.07117	3.2364	385.003	19.1193	0.0936838	63.2325	44.162	90.8993	10.1097	8.63556	8.42212	34.1255	0.0467416	35.777	4.58288	24.3343	3.80292	5.89446	78.4897	0.368516	0.317963	4.24937	3.61555	79.4456	4.11798	0	261.895
1.08493	0	1.76028	1.06551	0.27949	0	0.334646	2.39207	1.88102	17.9753	4.12266	32.0387	17.2888	0.118435	17.4616	22.7158	9.64568	3.20617	0.231154	11.7516	1.30168	22.0143	5.96327	1.97789	0.0355004	1168.68	55.7607	0	6.7885	22.4133	63.7325	12.9405	5.24925	10.4064	35.1296	0.29684	15.6062	3.00741	29.394	1.42663	6.19231	144.099	0.0934643	0.506833	5.19419	2.2626	43.2209	1.43827	0.173591	385.226
3	1	1.49587	1.00798	0.171088	0.0769195	0.229054	6.5864	0.426216	26.9356	3.19141	31.9849	118.1	0.131977	16.7097	32.4886	14.1149	6.58209	0.144713	20.1332	3.27234	33.4744	14.8065	1.83694	0.244698	576.922	36.6026	0	7.51575	57.7703	153.534	11.6984	9.21199	10.7376	62.3387	1.28637	13.4501	2.35693	33.9308	2.39494	12.8615	128.745	0.762777	0.253122	5.86765	3.84126	45.031	1.60548	0.0663895	295.72
2.75068	0	0.669288	0.319859	0.106252	0.0191454	1.61393	0.56083	0.503294	17.7824	0.760003	16.282	139.67	0.118381	15.818	46.436	2.67565	2.90248	0.0319758	29.6928	3.30434	41.8093	20.356	0.537174	0.0540282	795.322	49.0865	0	5.5229	67.793	219.297	18.9584	10.2361	15.743	168.716	0.162987	16.4916	1.65162	49.4607	4.14914	15.5851	129.498	0.616162	0.0392932	5.36833	2.31359	73.8832	3.94606	0.0329782	66.6014
1.19178	0	1.10895	5.79083	0.344814	0.810207	0.157735	0.666293	4.1581	24.6606	18.2685	132.522	138.16	0.224234	31.083	48.1808	32.8834	7.67864	0.363742	8.25661	3.97042	17.7586	5.77741	13.07	0.413717	798.768	33.4465	0.029544	10.2003	29.7942	66.2772	13.2913	7.15036	13.5636	30.9499	0	40.5124	3.65645	29.3187	3.09651	23.8643	143.431	0.930086	0.802496	6.59243	4.9006	66.6955	3.60397	0.103554	162.578
3.56438	0	1.9988	1.13297	0.230307	0	0.343303	40.9515	0.331161	60.0877	8.5035	25.4392	240.464	0.0434523	24.6563	26.6172	6.84218	9.98118	0.29975	70.9241	6.97454	43.1356	13.9055	1.37662	0.0338185	799.931	39.2964	0.0234823	4.95286	87.4492	144.93	19.3873	21.8744	21.6682	89.7383	0.219469	25.9221	1.32364	45.3288	2.31622	15.5912	140.089	0.414854	0.103262	10.3865	14.682	114.976	3.83093	0.0824891	68.262
2.42192	0	1.54946	0.765214	0.426476	0	0.20152	0.666758	0.0919458	6.06582	1.80346	45.0586	26.657	0.280044	5.50233	17.7172	16.353	2.10925	0	60.2332	0.463435	46.1432	12.21	103.03	0.344246	1149.24	65.2236	0.174276	7.14553	37.8873	129.995	1.99236	5.64115	6.27505	53.2946	0	6.18681	6.40566	13.097	1.43518	6.70453	54.0816	0.137218	0.364178	1.39271	0.482866	45.8497	0.47906	0	102.103
1.16712	0	0.412034	1.00435	0.353344	0	0.296861	0.965927	0.366988	35.3389	1.05281	15.5033	137.25	0.146173	24.0946	24.6035	9.97971	4.57913	0.0442432	17.3315	0.0403306	30.6546	7.32903	1.78588	0.205967	611.621	25.0199	0.0521689	9.07659	43.3515	145.519	14.6195	6.17439	5.0641	84.2464	0	32.9711	5.04554	48.6819	0.507443	7.6903	162.298	0.656626	0.0217705	2.92457	3.93644	37.9488	0.873629	0.182892	262.174
1.52055	0	0.899917	1.39639	0.100862	0	0.228876	0.237424	0.77301	64.6497	0.933203	13.9531	21.3162	0.0421349	20.5679	36.2287	3.54295	5.18451	1.80889	62.7023	2.34699	65.3409	13.8706	1.60595	0.0385147	1056.77	32.1082	0	8.91661	95.8643	182.278	20.4075	15.1833	18.4513	94.3656	0	15.3268	10.3099	54.8842	1.48438	15.7098	184.834	0.0337884	0.0335873	8.11153	9.73307	111.574	8.18514	0.0939237	33.5718
3.28767	0	2.57527	1.0982	0.364929	0	0.1189	0.699958	1.88164	35.8583	2.93559	26.6639	214.862	0.0640156	33.0194	37.6061	5.08423	6.96867	3.19316	44.5272	3.58046	27.2579	7.09038	4.10192	0.108064	799.527	21.294	0	3.79849	43.0633	113.65	13.9558	9.39404	15.6581	70.0768	0.0891001	13.9083	1.50417	34.2323	2.13941	9.28417	125.668	0.505101	0.0419413	12.0336	4.89589	67.8376	2.65976	0	22.1649
1.63836	0	0.581979	1.16817	0.244036	1.79535	0.576567	3.15574	0.497493	33.5777	4.32731	403.065	48.2866	0.153036	34.0679	19.1193	12.1989	6.71666	0.0625375	33.5713	0.797553	12.9306	9.92712	9.20684	0.285628	445.06	54.495	7.98365	43.6226	28.4281	75.1555	16.4101	10.1582	11.2327	82.5431	0.353276	33.1572	2.25385	30.2808	3.98085	9.96109	123.223	1.02024	1.38504	3.51773	3.50931	74.9833	0.431849	0.0516134	1056.93
3.22466	0	1.22463	0.526701	0.0750426	0	0.133955	0.0178339	0.124637	43.7245	1.76556	6.84771	5.30648	0.0227432	23.942	29.0076	1.4196	2.01353	0.0469893	17.7797	1.53251	24.4271	12.794	0.28434	0	678.731	42.7719	0.0221421	2.81315	44.1814	163.386	15.7776	10.7879	14.3535	113.017	0.014728	29.8179	0.365294	38.0563	1.40046	14.0153	184.524	0.125438	0.00921752	5.79431	3.95582	124.526	21.3087	0.116421	156.408
2.80548	0	0.332944	1.90926	0.179717	0	0.0699403	1.018	0.909224	38.5351	2.94883	42.6863	139.006	0.028799	29.6891	26.2798	4.69122	3.28228	0.751281	45.6095	2.55257	34.744	8.0914	0.841692	0.0706427	1231.47	26.639	0	4.00004	48.339	142.061	13.375	11.1832	14.6147	42.4768	0.0560927	6.25078	1.47467	34.2341	2.21832	8.63246	124.477	0.265312	0.0645217	7.41899	3.54036	98.1179	4.59519	0	89.1884
1.10959	1	1.4499	1.32457	0.250646	0.138668	0.680197	24.1522	0.156127	117.07	2.11926	11.8032	30.0585	0.0700365	18.7756	18.3313	7.5509	5.21772	0.166663	41.167	2.45208	48.8775	19.682	2.87391	0.0490657	567.057	56.3969	0	13.8063	55.9054	169.643	14.355	10.4597	15.8685	156.252	0	9.7727	1.10092	44.4053	3.79471	12.0668	135.013	0.515842	0.0142481	8.37819	4.85811	78.208	3.74384	0.209508	191.1
0.947945	0	1.07742	1.22286	0.136911	0.0230861	0.145543	0.805304	1.37513	27.7573	2.40869	77.3152	85.98	0.0714666	11.7699	27.6775	11.567	6.2188	0.154376	17.5097	1.8235	32.214	14.8183	0.778203	0.0571131	613.748	37.8975	0.0909393	12.6614	54.7464	120.621	21.5892	10.0825	10.1813	109.131	0.0303131	38.376	3.80088	47.2834	2.31353	6.97492	149.381	0.429201	0.422576	3.39848	3.52525	47.8228	2.7065	0.0796973	226.541
1.86849	1	2.68534	1.90666	0.121842	0.0328924	0.184218	2.6327	39.2854	13.6697	14.49	238.698	194.489	0.455781	33.8479	92.735	47.0413	8.26572	8.89078	5.22468	2.34669	9.9658	4.63342	0.923695	5.60154	667.475	30.2301	0.0646817	92.6318	15.6837	53.0263	8.98384	4.3795	8.85749	31.8498	0	57.2636	2.52459	21.2985	4.5549	4.8764	58.3565	0.122243	0.520663	2.75193	2.49922	32.1393	7.2264	0.0567595	331.934
7.35068	0	0.979713	0.579446	0.175067	0	0.231618	0.374399	0.0654747	25.9436	0.265909	18.6012	180.738	0.0868316	19.4415	23.9661	10.1995	4.00659	0.013135	67.7792	1.57019	38.6017	14.5837	0.751906	0.255983	366.265	37.5369	0	4.78557	56.0368	124.913	10.3358	11.6348	13.5448	63.2442	0.0619653	50.7624	0.557888	26.5066	4.57089	10.9256	119.045	0.429345	0.025869	7.88774	2.67243	108.575	1.97146	0.054345	241.601
2.43014	0	1.01917	7.19854	0.316922	0.0275802	0.299572	22.1096	2.61772	50.0567	10.3614	21.335	164.443	0.152243	25.6546	20.0938	40.3441	8.90822	0.126769	34.5147	1.6486	30.6193	16.2132	9.88065	0.185239	1221.25	54.8221	0	10.0905	54.6486	204.717	24.2421	12.2597	17.3047	81.2057	0.0723104	20.8507	1.85329	63.647	6.38267	11.3404	120.139	0.735139	0.822693	8.77683	9.0735	71.4503	1.44992	0.0476386	80.1612
4.50137	0	3.39939	1.13717	0.0270421	0.0728134	0.484755	1.38586	0.100857	37.7154	3.1485	15.2918	101.392	0.0538839	11.399	29.3293	4.52625	5.86584	1.30904	33.264	4.07585	44.9501	8.63725	0.716215	0.1287	336.039	39.552	0	4.46926	65.3829	120.132	16.2263	18.7511	13.4507	61.5657	0.0477744	24.1415	8.6042	36.7807	1.07347	25.5887	106.537	0.315992	0.0598933	14.5709	9.03707	54.4335	4.71064	0	135.776
0.906849	1	0.429707	2.44367	0.286605	0.0736068	1.48337	11.2404	10.4074	25.9189	1.68333	21.0858	67.5237	0.203171	30.5724	19.4	12.4154	4.69579	0	37.6688	4.5911	25.1582	8.86049	2.32784	1.43182	349.628	60.8313	0.108705	23.8828	41.5139	73.8498	13.8629	10.3767	8.24075	90.0662	0.169075	23.7394	3.3443	28.1162	2.98509	16.1104	109.2	0.182613	0.59076	4.9842	4.23018	96.2569	0.275173	0	736.752
0.490411	1	0.959434	1.63027	0.419884	0.511511	0.320045	2.66561	0.670833	45.35	6.00144	53.926	106.308	0.221308	28.6277	16.8408	18.3121	8.47168	0.0610849	20.6437	0.643395	23.7894	7.09747	2.8749	0.032345	428.89	37.2072	0	6.39119	38.5098	73.3331	12.5449	9.59584	17.0017	45.4083	0	33.6817	3.65618	34.8293	4.43016	13.3715	205.569	0.305825	0.184156	9.32877	5.43766	76.411	0.15071	0.252251	50.8089
0.80274	0	0.31074	1.12846	0.0592029	0.0532927	0.298419	0.971088	3.17242	8.9747	20.3482	34.3654	67.493	0.0286498	26.4362	27.0235	7.1922	7.36981	0.17811	4.26692	2.08813	6.39602	2.83733	0.897661	0.0376655	401.597	10.6721	0.0523911	10.0548	13.786	30.3253	7.38484	2.62607	2.97938	14.773	0.139743	17.7123	12.7003	10.0768	0.66716	5.99212	41.2262	0.0660148	0.0876524	2.2446	1.94238	32.453	3.6227	0	33.9274
3.45205	0	0.903734	0.877027	0.357638	0.0357437	0.150304	1.0203	0.668589	20.6365	5.00874	18.6489	117.397	0.117874	20.5713	26.7109	9.95272	6.35757	0.0896606	16.5643	2.00034	18.3253	5.77492	2.86221	0.126308	389.427	40.0594	0	5.26437	28.6564	68.2311	6.1434	7.73772	4.50451	37.536	11.7211	30.0185	1.10846	20.9165	4.01715	8.71926	66.5058	0.24368	0.191169	3.58622	2.61973	35.9721	0.534248	0.0616479	207.877
3.98904	0	0.257842	1.56318	0.245721	0.30302	1.14777	5.75126	15.4027	27.4574	2.87974	302.34	80.3342	0.360719	46.1931	14.6805	42.976	4.77188	0.847052	29.2893	3.4393	17.6863	2.26238	0.984388	3.57513	368.429	23.116	0.149156	98.1718	37.8408	89.2091	10.9106	8.87902	3.97101	58.6757	1.21729	41.6331	3.88767	30.2121	5.62484	6.44555	124.293	1.24433	0.214267	2.27119	2.33721	49.76	0.405095	0	862.315
2.25205	1	1.18764	0.73349	0.0870056	0.234885	1.34934	0.782149	1.04126	30.6264	2.26415	10.6742	108.307	0.132761	16.5232	8.30638	7.40189	6.78484	0.0588715	36.5734	1.09984	37.9314	10.0115	2.57362	0.132861	681.136	31.0849	0.138768	11.8852	71.2982	139.569	18.9663	9.59715	13.1918	53.3544	3.01906	18.4384	2.636	44.6998	2.12898	13.9168	95.7051	0.262018	0.106329	6.38615	4.43568	66.994	3.90985	0.0810984	86.9834
0.917808	0	1.06532	1.88939	0.451137	0.0202543	0.1706	11.1313	2.29085	25.7567	2.37912	59.8394	143.25	0.151555	24.1541	50.4457	7.70419	7.64444	0.508776	29.3429	3.13196	18.355	7.02633	5.55764	1.0112	483.888	24.8737	0.019952	7.8625	25.0328	106.469	6.90924	6.65268	6.03911	71.2227	0.478949	24.6543	2.74138	17.2271	2.29498	3.84741	86.8923	1.15691	0.179467	3.83008	2.51053	71.5352	3.65434	0	95.5748
2.83562	0	1.37328	0.731321	0.934588	2.824	0.105991	0.839817	0.838514	56.8549	8.09492	267.862	148.875	0.227411	36.9001	24.8313	7.79928	5.32822	0.210781	13.2692	3.29305	16.6002	6.11144	2.83412	0.106993	487.804	16.9653	0.198559	5.40446	38.4869	79.982	20.2036	6.46047	10.986	57.14	0.793834	34.2424	3.53789	61.3984	3.25227	6.25079	98.6594	1.81317	0.207475	7.48562	4.41868	38.6264	4.54891	0.0870572	545.483
6.6411	0	1.15652	0.663222	0.15336	0.284338	0.887541	2.27551	2.11342	57.9444	0.244091	49.2104	109.756	0.113113	48.1914	26.4763	11.7414	1.92623	0	82.2825	3.40082	50.7092	18.7087	1.30758	0.62147	478.791	159.086	0	35.2351	81.3745	242.411	16.0939	18.3972	22.176	132.001	3.49306	15.3116	0.725449	68.6991	0.895571	15.2182	264.418	0.0320169	0.154263	6.98401	7.43887	175.215	0.113314	0	493.21
5.48767	1	0.942497	1.36478	0.287344	0.0726387	0.220725	3.15075	1.35957	35.0294	7.89836	46.9992	81.2695	0.244604	20.167	37.0943	23.5132	13.2576	0.0607998	11.1963	3.26553	31.1443	11.2029	9.15649	0.171263	714.994	35.2681	0	9.92802	63.7661	99.0765	17.3081	15.6427	20.0587	45.6816	0.810463	33.7724	2.91628	45.2239	3.50883	9.29504	96.0051	0.495629	0.508371	7.71034	6.36843	55.8316	1.87316	0.0418375	79.7744
1.58904	0	0.992524	2.5614	0.0873044	0.039292	0.797567	2.61462	1.25093	26.9686	2.37987	11.6681	58.3138	0.153259	16.6728	8.22556	10.662	8.91637	0.213299	29.202	5.58959	22.9432	7.45585	3.19859	0.360845	382.706	22.2451	0	16.4742	55.4872	78.362	12.5304	8.59873	7.07967	38.032	7.49214	17.0891	4.37705	28.9341	1.72143	7.22852	76.1206	0.267627	0.185735	3.68232	3.41249	51.1801	4.27912	0.135517	202.187
2.99726	1	1.21138	2.14927	0.144267	0.272494	0.340968	0.277807	0.458467	28.571	6.39317	10.8807	92.077	0.0694768	18.8185	73.2702	4.39108	5.45829	0.178955	18.3262	6.03566	30.1095	12.3283	0.738279	0.0275702	714.181	54.8576	0	3.43635	75.6071	142.931	19.5061	10.1102	8.70165	68.87	0.242517	63.0772	1.86846	44.7515	4.51138	12.9808	125.993	0.289537	0.0400018	9.39471	7.63072	82.6061	4.02775	0.100756	46.9175
2.07671	1	1.54019	0.614492	0.421154	0.378758	0.349793	4.1498	0.787184	51.687	4.97898	238.051	88.1746	0.176099	31.6481	27.4829	28.7633	4.68221	0.129493	47.5944	3.37555	30.8842	6.12538	21.4289	0.121676	311.662	39.5644	0.0677535	55.6212	59.9915	111.524	8.28217	11.3573	8.11749	67.0675	0.0677535	26.1869	2.82219	31.5834	4.40268	8.67045	85.9624	0.554957	1.16153	6.23483	4.35477	64.0975	5.26172	0.0594347	378.136
4.16986	0	1.04441	1.03659	0.413374	0.536895	0.246039	6.48485	0.715359	40.398	3.6536	20.5003	128.011	0.186284	29.1947	28.0168	12.0477	8.17886	0.379887	64.8748	1.85572	37.2649	14.8742	1.85693	0.160617	676.144	54.4757	0.325346	7.54611	95.1244	159.407	23.0267	13.7306	15.0111	90.2369	0.162522	56.4671	5.45969	57.4805	5.00772	14.2533	136.459	0.486464	0.144475	3.45779	4.22448	77.1991	13.8806	0	164.779
3.5863	0	1.13144	1.8654	0.452735	0.0872113	0.234406	2.21404	15.1529	27.7516	2.55827	239.669	124.656	0.352362	28.2287	32.5345	42.7171	12.4322	0.145888	48.9073	2.25905	34.5895	9.04908	9.39843	3.0539	576.994	32.3022	0	50.7761	62.9455	115.577	11.2155	13.376	17.1434	67.4291	0.13353	22.6195	3.47941	34.0777	3.69774	10.6662	134.659	1.17193	0.60435	4.57618	3.0541	82.9693	1.58909	0	167.613
2.20548	1	3.90182	1.35189	0.247812	0.0835402	0.126865	9.85353	2.23914	70.5892	33.175	94.1667	187.7	0.0900589	22.8509	43.6366	5.38609	8.0681	0.361038	38.7384	3.11355	34.8592	8.3812	0.743738	0.00982826	513.176	27.856	0.109715	6.90545	75.7442	77.7316	17.0027	13.5452	14.3186	90.4152	0.0731102	39.8233	24.6279	43.1906	2.00216	12.1034	101.902	0.120948	0.229259	11.5631	18.1998	77.8975	2.33361	0	310.374
1.05479	0	1.51663	0.765427	0.185021	0.187124	0.152965	0.865601	0.0431749	23.4301	0.542541	11.5681	130.56	0.0986711	13.3498	16.7365	6.48755	7.80503	0.0390677	46.9489	1.08658	15.2624	6.08525	0.306732	0.0220382	182.641	23.7801	0	1.03069	38.6193	76.2418	8.19791	6.49286	7.91292	41.9546	0.0204354	48.5139	3.43185	25.5851	5.14943	5.40006	82.8554	0.348003	0.109089	3.96297	3.31765	54.6144	0.273274	0	32.3075
0.00273973	1	2.2331	0.8866	0.185488	0.647598	0.247552	0.373491	1.22368	27.2825	13.5763	30.2933	298.462	0.0555257	30.1684	98.6493	6.69949	5.28007	0.221499	13.5257	24.4293	15.5688	7.43873	1.86122	0.0728271	599.877	22.7225	0	3.58563	27.7221	85.6374	11.767	5.11007	11.7067	75.8617	0.0579398	52.6933	8.97836	28.9035	2.11551	3.86899	73.7531	0.255499	0.0968681	8.00525	5.60035	42.6413	12.9659	0.355686	173.257
1.16164	0	0.623063	6.07418	0.118746	0.747454	1.42152	4.40277	0.295857	35.8079	4.82866	37.9514	41.7558	0.0790295	39.0419	13.8388	2.09025	1.66285	1.65145	3.42266	0.365915	4.38644	5.87328	0.450085	0.0377003	1358.2	25.8491	7.8842	18.046	18.5046	36.2609	28.5985	1.50459	0.754107	25.2819	0.350189	45.0842	54.9579	52.8997	0.354121	2.73095	180.417	0.529518	0	1.90185	4.25913	90.2914	8.39296	0.368636	371.684
0.00273973	0	0.133035	0.648622	0.101432	0.410443	0.0719354	0.21701	0.236975	27.5723	0.747947	3.48279	73.5755	0.0645111	23.3147	12.1405	2.24334	0.835835	0.0285936	4.29475	0.481877	2.5971	4.82168	0.768916	0.0967164	188.548	10.3786	0	2.71308	14.6423	42.6762	14.0932	2.10348	2.52737	23.1559	0.0448467	78.5035	3.33441	43.8328	1.21016	4.065	119.503	0.381749	0.0281922	1.66545	2.84561	43.9203	0.476058	0	176.736
3.95068	0	0.395153	1.56365	0.753069	0.081299	0.213485	5.0584	1.04153	18.6739	10.4394	309.818	228.847	0.103882	30.9064	45.23	16.5448	11.6678	0.0679499	26.646	4.28526	12.8888	7.26381	13.1869	0.488396	411.054	37.9729	0.0400473	46.248	23.8399	74.1196	8.35151	7.85981	10.9925	49.2248	0.0266982	26.7312	3.21051	17.1915	4.88135	6.60308	46.2338	1.28462	1.0866	6.34473	2.83974	50.7593	2.07332	0.070158	121.926
0.167123	1	1.0696	0.851944	0.430289	0.18332	0.449565	0.775243	0.126999	44.2618	4.22087	30.7721	154.427	0.0657581	16.0157	30.4565	7.80514	16.2258	0.229903	31.5019	1.71001	40.9575	21.0592	1.03014	0	1040.6	18.0103	0.0601361	6.66356	96.5812	213.2	18.5332	8.92353	20.7798	134.027	0.400773	8.54193	4.24155	64.3751	0.743117	22.0479	202.223	0.87122	0.0377482	7.4372	4.99963	68.6234	2.55111	0	110.666
0.915068	1	2.31567	0.869695	0.0745567	0.0335154	0.105764	0.624952	0.67382	66.5813	1.38326	9.43549	130.17	0.104961	22.0508	42.0747	5.46562	3.9778	0.00702419	30.4141	3.57852	27.2145	11.4287	0.376898	0.0296019	347.211	30.828	0	3.2536	65.1582	156.264	14.259	12.9424	19.4761	81.8917	0.011038	47.179	9.8443	44.9236	2.07625	8.04309	143.389	0.0831864	0.124228	7.82534	6.16844	88.5799	0.462392	0.173698	119.636
10.8877	0	1.0195	0.379244	0.0419824	0.070839	0.173741	0.348283	1.31518	29.5549	3.25258	2.3438	50.5931	0.051501	15.1935	9.79832	2.93275	5.54778	0.0651278	33.453	1.02211	34.3371	15.4878	0.716506	0.0250491	557.846	15.5335	0.0139273	2.48798	62.2515	142.276	17.8123	13.2483	16.3696	115.468	0.0836641	36.0276	0.313816	32.7109	5.8628	10.6862	125.384	0.0175344	0.0145285	6.20748	3.60788	69.7038	0.916398	0.269028	33.973
4.27671	0	0.246669	2.09327	0.291427	2.02875	0.47979	0.542913	0.245967	68.9254	1.20986	66.14	108.807	0.0392382	29.0177	22.4551	4.03371	2.78501	1.02832	149.34	2.1291	55.8101	11.7046	0.641359	0.143405	398.208	53.0822	0.0748637	10.2364	94.5196	214.979	22.4762	20.1749	9.13418	97.9907	0.0665344	42.0649	2.22855	60.6047	2.52329	21.2151	163.268	0.0943323	0.187862	7.69421	5.07518	129.794	7.88869	0	273.672
1.66575	0	3.01777	0.8986	0.176915	0.119312	0.23001	0.851717	0.45481	47.6821	1.77937	13.182	45.5335	0.216886	14.4493	28.1544	12.8505	5.92846	0.0249444	8.68767	1.02242	26.1289	7.23178	4.27591	0.126625	497.193	30.8166	0	3.40887	59.8713	170.289	16.4446	6.19223	7.26183	41.1754	0.508806	5.95871	2.8644	44.4912	2.46309	8.5942	196.56	1.07281	0.0245437	1.77155	4.80145	89.6087	3.62956	0	38.0243
3.28493	0	1.41389	1.33972	0.292861	0.379256	0.254675	15.6139	2.36494	40.0383	6.17283	87.142	127.33	0.121274	28.8983	21.6497	8.07453	7.65468	0.079279	17.2234	0.89051	35.2711	9.99667	1.77621	0.0894018	840.668	24.5446	0	8.14699	65.2353	98.6889	21.3144	12.5315	14.8007	51.9722	0.0207468	35.1306	3.08085	52.2149	3.61075	8.71808	122.268	0.176298	0.539618	9.79571	7.28424	84.449	3.74696	0	383.042
1.16986	1	1.73676	0.721208	0.0114446	0.12318	0.129404	0.170865	0.319946	27.1343	0.459088	14.8903	10.1725	0.0580259	31.729	68.7169	3.42062	1.22768	0.103001	41.2885	2.6963	26.2265	11.1146	0.129805	0.032627	479.486	20.6194	0	1.03202	36.8703	82.5616	11.4811	10.1567	15.4388	90.0786	0	40.1089	1.79629	31.6964	1.9516	7.79033	106.774	0.114546	0.057022	9.0674	6.30886	84.7446	0.872899	0.159421	59.3405
1.48767	0	1.14527	1.49273	0.377043	0.240903	0.450126	12.4584	0.352281	32.298	6.30478	244.208	187.473	0.0468171	15.0237	21.5595	5.30517	16.5829	0.592984	25.1312	2.84321	24.566	7.68342	0.376041	0.236592	408.308	16.8302	0.0790979	21.0134	39.7073	70.3809	10.0534	10.0635	9.85837	70.8002	0.0526317	15.3026	3.69605	29.9247	1.6768	4.52873	122.242	0.846217	0.269775	3.92522	3.77775	26.5637	7.57395	0.0462156	436.615
1.48767	0	2.55023	1.08997	0.247561	0	0.476643	0.510086	0.856973	20.4166	2.42198	5.32985	36.0573	0.0349498	31.02	30.9251	8.17263	5.54316	2.12009	25.4095	1.71907	24.6617	6.93161	1.11227	0.148637	612.644	22.8675	0	5.02203	34.5834	77.3051	10.7548	10.7913	12.7543	39.8896	0.0487088	9.76817	2.83164	23.3949	2.40682	12.4602	82.0514	0.137991	0.11198	10.9429	7.15226	81.3253	6.15257	0.213515	36.5746
1.16712	0	1.21994	1.61786	0.0291062	0.078355	0.192262	2.17591	1.03201	38.7306	2.37673	19.1718	252.683	0.0633487	42.7617	25.7836	5.48706	1.70518	0.393286	5.23578	1.37313	9.98875	4.4474	0.11018	0	1894.7	39.07	0	3.84936	34.4599	67.1185	21.2132	3.41489	3.53514	24.9417	0.102828	34.0437	7.52661	74.331	0.346756	4.22654	189.156	0.34021	0.0161141	3.58439	4.06288	47.5547	3.85934	0.270717	142.981
0.482192	1	1.62197	3.47594	0.748391	0.0219672	1.06095	1.94897	4.01379	28.1197	3.24995	80.4743	104.34	0.165406	31.4347	48.1529	21.4052	10.0051	0.128393	16.1208	0.204727	21.7509	11.5997	6.81386	0.543062	669.874	30.3756	0.108031	13.4372	51.3432	122.761	12.1747	9.33347	25.9418	83.0421	0.0143439	38.955	6.56329	30.4611	7.56155	10.1377	118.283	0.789015	0.474051	5.95453	4.63118	72.8045	1.54403	0.0379161	146.996
1.83836	0	2.11133	2.04326	0.160935	1.22112	0.475376	0.688617	0.282013	51.7723	0.445056	26.6675	83.986	0.0310224	17.578	14.0526	2.37738	2.22237	0.567238	111.456	2.28863	70.9273	19.9656	0.190652	0.0863407	432.165	51.3211	0	1.70392	90.1807	208.097	17.178	24.8049	24.1191	141.994	0.124592	35.7693	9.81975	57.28	1.77019	22.2965	217.549	0.386927	0.0837304	7.04119	6.80024	134.366	0.209828	0	464.156
2.74795	0	0.397449	0.924441	0.0504951	0.181642	0.20679	2.34061	0.267404	39.3703	0.146676	4.62341	6.76154	0.0657238	16.2619	14.9478	5.32283	2.77082	0.00951793	68.7796	1.03745	33.0248	11.6503	0.638002	0.0080151	495.655	37.7279	0.0670263	4.41632	75.4757	143.239	18.2133	15.6197	18.8354	73.6499	0	18.2673	0.871943	46.1457	4.31763	17.5739	202.771	0.351863	0.0794497	7.63027	7.39263	125.841	0.0760432	0.0391738	119.733
4.41644	0	1.4028	0.742642	0.246745	7.15672	0.427645	1.45181	0.422835	56.9818	0.689324	34.0929	10.3493	0.119464	25.1709	18.2117	5.78348	2.52488	0	103.74	3.23194	74.7511	18.4535	1.71479	0.0981169	494.036	80.6738	1.25628	9.63861	171.504	314.671	27.701	26.5812	19.5305	162.149	0	18.8988	2.90883	87.4751	4.53883	38.4656	342.779	0.240732	0.205454	12.8467	8.66295	160.723	2.27343	0	392.694
2.83836	0	0.676497	1.13623	0.294706	0.0497203	0.226303	1.57608	0.998323	33.1532	4.64227	15.9897	37.0201	0.127063	21.47	26.1813	10.238	5.35653	0.249204	9.09208	0.775636	17.2086	6.14964	7.12065	0.175678	779.239	21.6758	0.0489167	8.23368	32.2663	69.7823	14.1446	4.64669	6.55946	46.7717	0.097733	28.3801	4.69671	36.4767	1.95928	5.88507	93.0276	0.554456	0.112398	4.86777	2.16841	46.3077	3.29108	0.17156	114.479
1.50411	0	1.45625	1.33618	0.0925066	0	0.454615	1.46437	0.172886	47.0422	1.21541	40.8347	14.9195	0.0571276	10.885	29.5335	5.27628	4.2549	4.33979	59.9307	3.45872	47.0045	9.86653	0.701266	0.105836	248.546	34.3664	0	2.61554	65.3959	116.356	20.9264	12.3085	6.39909	102.737	0.163665	17.3154	0.700264	25.3297	0.790966	15.7511	107.538	0.278422	2.50529	8.17906	6.10894	69.7921	0.180102	0.258477	774.405
0.00273973	1	1.59293	0.63948	0.0809761	0	0.267813	0.9092	0.226974	49.2924	1.438	25.0138	229.644	0.165364	36.3209	14.1854	6.17235	5.20404	0.0456557	44.4817	2.19308	22.6845	5.8656	4.75582	0.0965291	375.582	24.761	0	15.3876	52.4963	134.101	13.7294	7.72855	7.05907	74.6292	0	28.9717	8.62802	50.0834	2.13267	8.55035	182.091	0.101546	0.965893	3.85745	4.18808	88.026	24.2437	0	405.123
0.0821918	0	0.945275	1.47141	0.180091	0.069389	0.571557	0.302825	0.577172	22.2098	3.17415	12.6223	100.487	0.100474	17.603	21.7597	10.3973	5.6156	0.0725978	25.1757	1.07062	15.9394	8.80138	2.82871	0.368203	728.677	47.7486	0	6.60439	29.8262	80.2286	13.5596	6.22576	8.71243	40.0377	0.068286	22.0056	4.63984	36.4047	1.52235	12.6622	111.271	0.322779	0.121431	4.49304	6.34348	74.9229	2.8628	0	152.981
0.69589	0	0.571441	1.05605	0.193585	0	0.491824	0.983747	0.791565	105.863	7.41421	27.0055	276.464	0.065897	26.7748	40.9077	5.95947	8.79614	0.300242	28.429	20.5216	28.2657	17.7329	0.36694	0.0230339	1038.21	29.6372	0.0321473	13.4547	50.9192	126.341	37.8257	10.5598	42.1916	125.716	0.299741	5.08528	4.00189	67.5877	1.94897	15.7104	172.654	0.141709	0.120878	11.5329	10.4176	112.087	1.51443	0.056383	381.91
2.50685	0	1.32701	1.03052	0.158018	0.0284753	0.199227	5.68041	2.52086	57.8123	4.32282	34.5752	105.161	0.221987	23.1753	11.535	38.231	5.713	0.225797	20.2366	2.10516	34.0584	13.0222	2.43624	0.512555	539.643	14.769	0	13.7019	74.8765	211.946	10.2508	14.1294	15.5356	97.3278	0.26099	23.1134	1.70039	28.1327	4.34749	9.5748	126.587	1.07494	0.573115	6.41355	6.91969	52.3556	4.60808	0.147189	457.023
0.00273973	0	2.67606	2.46831	0.348488	0	0.779233	1.18189	0.619635	50.0996	0.923082	40.3355	183.035	0.0540688	26.0234	14.1241	2.92915	2.39197	0.0479497	47.0436	0.0174545	33.6748	6.99655	1.28872	0.162106	318.011	85.0552	0.0451409	8.57387	72.2514	103.156	23.2118	19.2265	13.429	79.4447	0	39.1219	1.04988	45.2773	9.14345	18.9215	158.877	0.540187	0.0754355	10.0887	7.54426	121.473	0.26593	0.197918	260.415
1.24384	0	3.1466	0.928028	0.308406	0.138642	0.421046	0.476463	0.320252	52.2989	2.41183	10.7145	6.96021	0.105814	20.9519	29.5337	5.4744	2.42629	0.115953	71.5512	3.16779	48.0722	21.4126	1.88326	0.0653555	662.507	23.9783	0	7.79016	88.6462	278.895	16.7099	13.7078	10.7472	161.076	5.51777	5.30113	1.97974	53.9623	1.15833	13.9682	146.712	0.372456	0.0570229	7.08048	5.89364	60.8125	2.02512	0	47.0075
2.58356	0	2.17915	0.71005	0.585195	0.611048	0.446011	0.686502	1.55237	44.4633	1.69566	32.7296	142.383	0.178264	30.0384	18.4131	12.5366	3.07658	0.0212434	81.4173	3.26717	45.5229	10.1982	2.71885	0.540103	401.531	54.8784	0	18.5844	79.5907	172.164	19.0357	11.6125	12.4495	93.2835	2.30481	23.5658	0.789713	49.6011	1.67031	17.6741	108.27	0.473567	0.209528	7.55914	4.98298	76.5083	1.50928	0.439498	409.214
5.24658	0	1.77871	1.23481	0.267639	0	0.708256	0.725203	0.400105	32.8161	4.28153	11.9447	100.008	0.149012	13.5574	24.5739	11.1892	12.2772	0.261522	31.4358	4.09581	59.4694	11.7899	2.70487	0.0850349	603.496	37.8318	0	12.9746	121.504	192.685	14.1172	14.0891	15.7932	82.0826	2.62034	19.3617	1.20844	51.1151	1.7383	6.85604	81.0536	0.178994	0.227729	5.74407	4.2008	30.6858	4.60201	0	37.1655
2.83288	0	2.36522	0.759536	0.0541308	0.0486175	0.119288	0.809958	0.707711	24.9645	3.11824	4.64272	160.098	0.0687662	19.7284	22.153	7.02257	3.53274	0.0406984	11.7588	1.00934	13.254	13.2523	1.64006	0.0687662	576.027	31.1972	0	3.37556	37.1209	139.604	20.504	4.17489	6.05113	81.7494	0.0957314	42.1859	3.05318	69.8611	2.83215	8.74674	194.755	0.42212	0.110066	1.96385	2.10609	60.2978	1.27859	0.167906	128.706
2.25205	0	1.05218	1.20674	0.309127	1.39739	0.300106	5.62985	2.51411	36.3345	2.68822	161.884	138.42	0.182028	39.9116	20.1894	13.4908	8.89312	0.0659552	21.2835	1.49752	29.5011	12.6304	4.24338	0.143437	318.962	43.8471	0.355035	7.71445	59.7454	140.835	10.8746	11.8817	14.8526	91.3799	0.0591391	53.4103	18.9413	41.9497	6.32929	7.51197	149.381	0.377288	0.505389	8.43083	2.25922	74.4759	0.551798	0.0388915	311.148
0.838356	1	1.46466	1.53992	0.223267	0.150615	0.299026	4.02061	0.660782	66.1132	1.02284	46.3202	60.025	0.0777627	14.2021	10.2463	43.9056	3.24178	0.0209438	79.5898	1.16594	24.4873	10.0965	0.987466	0.0709484	536.316	26.2799	0.247117	6.99153	67.2437	109.751	29.6773	7.23504	1.17275	80.0712	0	44.7432	30.5476	78.0343	2.10901	16.3167	138.944	0.840258	1.28058	5.45461	12.9221	90.9054	0.142298	0.0866813	398.199
5.84658	1	1.7143	1.8434	0.130703	0.0881393	1.89901	0.943532	0.427445	39.7355	2.25568	34.2912	19.5116	0.133514	25.0595	18.0689	5.62917	2.6504	0.0184711	73.1028	2.59238	38.2701	9.12803	0.433368	0.0467801	515.746	78.2474	0	8.03051	67.4932	141.395	12.9655	11.0086	11.2759	78.802	0	28.0618	1.00878	55.9899	2.27365	13.4562	154.517	0.245846	0.271947	3.87241	5.3787	87.2125	0.30668	0	316.902
3.08767	0	1.963	2.60703	0.177246	0.15932	0.186108	1.93752	7.43366	32.1573	3.88038	34.1864	182.176	0.171606	46.3581	57.2631	45.9355	6.25397	0.355298	17.0978	0.151666	10.2477	10.6372	6.71652	0.168988	834.93	38.2021	0.0522675	17.3028	26.8957	158.842	25.9419	3.64049	5.68467	37.8854	0.13938	83.1057	7.41362	75.2348	2.23159	8.17235	204.879	0.329315	0.305951	2.39685	5.68638	110.413	1.51948	0.0916443	146.055
1.5863	1	0.565164	0.486189	1.07704	3.70457	0.381726	1.2672	3.82479	76.3438	3.21276	87.2293	273.539	0.112491	51.1671	15.0019	9.27874	1.39455	0.182233	21.3445	11.3534	10.3123	4.86972	0.714382	0.282481	856.317	35.8561	0	12.4827	59.1526	124.885	22.9573	4.65276	3.03856	53.498	0.190562	107.101	98.6477	75.3915	1.09751	6.94573	375.678	0.270139	0.463209	2.15649	3.46715	105.379	0.374401	0	1063.66
1.08493	1	0.305745	0.642978	4.81712	13.6769	0.367215	2.61794	0.726107	35.5453	0.312464	75.409	117.953	0.155229	20.7206	6.88704	3.87271	1.81512	0	46.0544	2.10502	46.3533	8.06209	1.9879	0.0555536	572.791	43.6197	0	4.10675	91.5289	178.766	20.5651	10.1704	4.29868	109.845	0	34.6252	41.1359	73.2758	3.47611	12.7845	251.142	0.129959	0.819265	3.36029	5.03823	120.606	0.0945614	0	1112.1
0.0849315	0	1.20615	1.3587	0.722408	0.531519	0.465581	0.140507	7.21143	36.5543	1.05661	19.6089	142.256	0.0656369	26.1445	24.1702	3.1866	3.01488	1.25904	17.5704	7.31079	12.7605	4.79671	0	0.125252	305.72	21.098	0.0436576	2.71841	34.4046	63.4069	14.3813	5.41896	6.0397	36.0957	3.48628	24.2878	4.12138	35.2126	0.832505	7.18072	100.485	0.549182	0.0272985	3.36625	5.27022	84.4224	4.45197	0.152952	163.918
2.91781	0	1.15387	0.496308	0.0659872	0	0.249408	7.15039	0.164366	21.6942	2.06376	11.5945	130.331	0.147719	16.4442	20.5156	8.33274	6.53865	0.0247703	37.7159	0.700187	19.9905	12.0331	1.25025	0.293633	384.692	47.8884	0.0583656	4.34102	47.4421	133.052	9.52282	7.56175	8.15373	55.0663	0.97276	67.0904	1.13903	36.6854	2.71089	6.65288	129.424	0.882604	1.00074	3.17009	2.83153	72.3163	0.917303	0.204781	146.176
3.1726	1	9.34084	0.96144	0.15216	0.16418	0.373838	1.7576	1.70621	45.6285	1.52981	32.2006	101.799	0.110489	22.6548	33.4605	12.4146	2.4026	0.0686171	35.6893	3.42254	20.5549	8.39612	3.6908	0.116098	321.885	24.9389	0.121207	7.55729	50.4372	104.738	16.6493	9.99065	11.9966	64.9309	0.026946	36.6765	1.36403	33.0019	2.91938	19.3491	119.69	0.407095	0.439049	4.28922	5.8634	67.511	0.169289	0.0708208	400.042
2.77808	0	1.48334	2.09126	0.518277	0.254175	0.26721	2.62056	4.27095	32.544	1.86335	111.904	177.615	0.265204	23.2638	29.0986	41.0876	8.48935	0.371888	57.8901	2.51659	35.9567	9.28577	7.41099	0.966167	487.353	49.0538	0.125132	47.3747	67.8755	168.614	12.8026	10.1361	11.7732	64.8074	0	33.5792	5.06856	49.2593	4.49675	9.62778	159.854	1.22134	0.562193	3.09412	2.96839	92.6179	3.24301	0	237.984
2.28493	0	0.850522	0.615018	0.246628	0.0379814	0.45287	0.316578	0.513701	97.1994	0.519613	44.4156	43.9249	0.063937	35.215	30.1328	3.43336	2.54215	0.111238	75.4663	3.7786	49.1054	11.9446	0.96156	0.120959	1297.01	38.1501	0.0374803	8.95739	88.7811	146.86	36.483	18.7412	17.4856	107.374	0.0124266	21.1641	2.82195	82.903	1.15598	15.4106	224.922	0.601088	0.031267	9.63985	7.6094	117.531	2.42039	0.0327702	224.975
1.66849	0	0.530762	0.953744	0.0201898	1.25529	0.121139	0.115414	0.138617	43.7156	1.97097	11.378	146.44	0.0318417	23.4863	14.3568	2.27934	5.87876	0.0304354	67.1128	1.97067	52.0326	13.9006	0.357792	0.032143	655.785	24.3379	0	1.97539	75.9351	205.041	15.4206	11.1518	12.3837	117.627	0.119331	30.7888	5.7769	58.9479	0.335191	6.73627	182.703	0.101451	0.0374667	5.20637	3.461	122.818	0.168751	0.0942192	453.01
1.08493	0	1.07387	0.958036	0.795873	0	0.644741	0.535128	1.70005	17.1023	11.3408	87.7193	21.3705	0.227149	21.3556	15.0844	32.8454	21.0504	0.128266	13.3554	1.5065	23.0324	5.37796	3.3613	0.693982	560.737	30.9079	0	27.8895	35.481	63.3674	7.36453	9.62699	10.5978	27.001	1.04619	18.2717	6.34221	14.6417	3.82061	7.8451	47.9354	0.950715	0.694082	4.33438	4.09931	57.6244	0.885328	0	146.535
12.3342	0	1.06336	1.35624	0.363317	1.65886	0.21793	1.46491	0.496262	64.8469	1.84558	30.7259	179.493	0.0887974	34.9795	27.5268	9.87186	5.15526	0.063011	32.5053	7.98143	33.6733	12.9942	0.503185	0.0666231	758.675	35.9911	0.0371243	11.6852	67.3676	205.173	24.4398	14.2604	14.8802	86.9163	0.222545	38.1206	6.43154	76.9775	3.32072	10.1623	177.329	0.151909	0.213314	9.7041	7.19821	143.276	11.6551	0	166.332
2	0	1.74748	0.233799	0.0666137	0	0.377745	0.569872	0.290496	65.0786	0.625067	159.418	68.5171	0.0483826	25.6843	16.2146	5.4522	2.25144	0.175299	104.395	2.5769	66.9011	10.5528	2.52441	0.550539	498.428	58.658	0.117901	14.9296	94.4196	199.869	15.1976	11.9312	6.70274	131.81	0.432137	4.85278	0.574981	54.0402	2.53833	12.4673	171.319	0	0.246421	4.01836	2.18493	85.9156	0.571075	0	492.37
1.03288	0	0.646237	0.452997	0	0	0.336292	0.76114	0.20466	11.7132	0.183423	6.37632	57.4583	0.111797	23.4763	28.4852	9.66631	7.66229	0	22.1888	0.808222	21.5591	3.83936	1.29668	0.0783379	242.659	24.0555	0	5.38548	23.2024	47.9726	4.04582	6.10084	7.03959	25.4194	0	27.616	2.53536	12.0154	4.32631	6.75489	36.0066	0.572107	0.189834	2.06043	1.23347	49.7698	0.447187	0	180.193
7.12055	0	0.753192	1.75263	0.287073	0.0148452	0.391291	6.42465	1.0525	46.9675	0.843767	47.5755	41.8415	0.0792411	25.5534	22.2978	11.6406	5.18257	0.0373135	38.9092	5.75852	29.632	6.59236	3.80829	0.347558	380.996	22.7691	0	5.94138	53.675	112.907	12.2246	9.25356	8.9082	63.7142	0.947583	22.2905	1.02281	38.7608	3.96276	8.93127	152.162	0.720191	0.606646	4.43028	4.84915	71.5439	11.231	0.0256781	511.34
1.00274	0	0.737281	1.57047	0.471723	0.0541749	0.331972	1.84636	1.01297	30.7771	6.1625	24.4894	145.192	0.271577	23.696	29.713	15.1326	12.0859	0.237667	29.9425	1.87616	26.3711	7.44655	8.06444	0.277596	260.519	28.6234	0.0266862	16.9363	49.8342	80.1992	9.57883	10.1974	12.1642	56.3208	0	30.6042	3.67888	29.9448	6.14635	12.3158	85.244	1.32598	0.406613	5.5139	3.66463	39.9573	1.91187	0.046751	126.884
1.32877	0	0.792489	1.1078	0.245409	4.48175	0.249822	5.20965	4.02242	30.298	0.936505	122.595	92.6015	0.164575	24.7052	16.533	15.6532	3.19984	0.0426231	29.3179	2.63722	18.5125	6.21576	4.65104	0.522108	369.871	28.9825	0	8.55953	50.3529	111.282	14.1505	5.93715	4.17787	64.5119	0.166982	38.301	3.15923	50.5259	3.07809	8.11635	184.24	0.378895	0.481992	1.78405	3.85474	74.5976	0.511879	0	483.422
1.75068	0	1.34395	2.85158	0.30737	0.598774	0.322733	0.657516	0.191491	21.2237	3.06737	124.572	172.474	0.0464921	17.7252	29.5715	5.99657	5.33675	0.250334	14.2117	2.09586	14.0607	8.86814	0.0646672	0.0814364	684.515	34.6851	0	5.41477	36.7407	117.649	20.6531	3.92411	6.73141	66.3096	0.392722	30.6985	3.33357	45.0591	1.71448	7.59448	173.07	0.342615	0.142187	2.13321	2.33997	60.5691	0.225532	0	305.219
1.4	1	0.991487	1.30181	0.278474	0.0268457	0.206752	0.44676	3.82901	15.679	10.5463	29.3153	160.514	0.110187	17.5531	24.2758	19.1836	4.45548	1.4131	8.45679	2.15026	8.46861	4.65792	1.58309	0.180207	659.304	29.2278	0.0527898	9.25875	16.1896	59.9506	9.86989	3.83222	4.05189	35.1533	0.175999	24.4935	1.90194	20.601	1.68076	4.6451	26.0905	0.216168	0.336673	3.9983	5.13143	32.0316	1.59722	0	55.328
2.09041	0	0.328901	0.660107	0.238108	0.541053	0.130278	1.23353	3.02224	24.0224	5.84817	151.273	67.4897	0.166154	29.1545	44.5657	14.2661	6.67353	0.268573	12.1948	4.60943	18.4291	4.41772	3.18319	0.274986	962.855	31.125	0.266368	42.1145	20.6177	48.887	11.8561	5.3501	3.96806	34.3365	0.177478	35.9084	5.69364	35.8512	2.65436	4.3645	74.3053	0.503072	0.243519	3.35305	2.08675	60.4107	5.57769	0.0583243	444.747
0.515068	1	1.32829	1.90437	0.14996	0.303529	0.611469	0.942664	0.911189	38.1046	0.955295	69.3005	219.885	0.0697676	24.9412	50.2612	12.5894	5.62321	0.0316761	35.8098	6.37531	23.5308	7.60868	0.319868	0.259323	402.217	18.3501	0.0498197	39.3456	49.5124	100.094	20.4618	9.23468	12.0095	52.3941	0	46.4719	1.30744	33.7368	0.85756	12.5504	130.127	0.297916	0.348637	4.21994	4.45831	81.6548	0.202085	0.0873097	286.292
5.15342	1	0.931372	1.60246	0.512741	0.904512	0.0745659	0.590714	5.23455	20.7918	3.83403	62.1044	53.6932	0.107439	23.4461	42.4078	19.2179	11.2362	1.64596	19.472	3.55541	14.0834	8.14011	4.48528	0.0940091	603.452	41.4034	0	5.52619	16.4981	84.9514	7.47643	4.90772	11.5621	53.4852	0	32.7582	0.353587	21.9674	3.00007	9.23304	87.4014	0.362807	0.372128	4.89669	1.8866	68.9827	2.6054	0	102.044
1.03288	0	1.07437	2.05782	0.327615	0	1.61	3.66161	0.581647	45.5778	0.483102	91.5847	62.5917	0.139748	23.3083	17.7166	12.4459	5.65346	2.48448	47.8938	3.31865	26.5632	9.64659	6.73595	0.171827	421.815	20.4052	0	10.9937	73.8352	138.679	16.6176	14.8736	15.3395	64.6058	0.0435082	26.9278	0.701545	38.8973	4.68174	10.9281	145.517	1.23267	0.668162	5.96865	6.77926	102.399	2.34593	0	280.869
3.16986	0	1.04863	0.710719	0.254359	0	0.532287	0.388659	0.339613	26.4136	0.633289	49.545	168.76	0.0197589	18.7407	38.56	3.59813	0.598786	0.102405	41.7656	2.29535	24.4681	7.07711	0.413132	0.0347035	388.056	39.141	0	3.44768	48.1509	92.0673	13.4842	8.3509	8.46725	60.6602	0	52.1014	0.615335	40.3825	4.11818	10.916	100.429	0.121563	0.0706106	4.36512	5.34725	68.9694	1.19998	0.0846524	210.615
1.4274	0	1.19907	0.893907	0.0731031	0	0.0690865	0.0978056	0.990909	43.3623	4.57095	5.82827	103.029	0.0431791	20.7775	16.5627	8.93073	11.9675	0.134056	75.0277	4.7508	25.8646	7.54509	1.55906	0.0697894	367.419	20.1384	3.4232	4.7032	45.8253	90.8097	15.4634	12.7308	11.2395	49.7909	0.954257	16.3498	13.5665	30.3495	0.645175	8.33506	95.8518	0.229251	0.14711	8.52113	6.39783	77.333	7.58174	0.0425766	66.3341
3.52329	0	1.25414	0.636242	0.367633	0	0.469163	0.825871	0.137411	39.1675	1.45419	16.7722	70.3942	0.176901	19.7529	68.4882	7.47634	6.11255	0.062241	42.3965	3.81464	57.5415	14.9625	0.557463	0.0175397	654.533	64.6362	0	8.0782	98.8493	191.245	20.0956	16.6151	16.7056	100.434	0.0325738	27.1964	5.89686	46.9328	7.03694	23.9465	147.81	0.245957	0.306094	7.98048	6.35801	80.7719	1.63611	0	75.6613
1.5863	0	1.39792	3.70108	0.310761	0.0239432	0.948413	9.09963	1.01243	63.5895	0.464338	57.3197	73.0389	0.119315	18.2912	10.5629	11.2794	3.67614	0.400623	67.5795	1.44581	37.4865	10.6865	3.4332	0.313366	290.539	43.6491	0.0235425	8.01888	60.5277	98.5348	21.418	21.1918	13.2231	58.0824	0	38.9997	0.406935	58.0896	3.77872	21.0502	157.754	0.579246	1.15328	8.93283	8.39646	118.106	0.500103	0.0827494	207.849
2.16712	0	0.49001	1.2878	0.65358	0.335866	0.441269	1.23174	5.46833	18.4873	1.1475	31.9441	302.278	0.124358	62.6887	51.363	20.1159	14.3163	0.263257	7.17755	10.1826	6.85532	3.50017	2.59537	0.16327	509.501	21.6148	0.0413189	4.2416	13.7631	48.7141	10.5577	2.68924	2.53168	24.6997	0.192755	22.0631	16.0288	29.353	1.22232	3.03974	58.0094	0.520497	0.146822	3.06602	1.90368	45.1992	7.70386	0.289934	108.852
0.627397	0	0.959085	1.30627	0.429544	0.493069	0.509602	0.527837	19.1138	35.0861	3.36942	50.1137	64.6654	0.232357	34.6127	9.52662	42.8838	4.84903	0.0721418	22.8532	2.16846	37.4114	13.0532	6.37363	0.270231	979.078	45.5597	10.1463	11.8955	68.6995	144.606	19.564	11.6862	20.6801	85.2019	0.0969906	34.6068	2.84028	51.534	7.732	16.5991	170.364	1.94101	0.978924	11.6229	7.51457	110.193	9.62001	0.127651	125.369
0.419178	1	2.56807	0.184124	0.611733	0	0.231289	3.92607	0.457338	47.936	6.23332	22.8042	212.541	0.399894	70.6396	51.377	9.20804	8.28661	0.965872	53.3445	24.5698	22.1424	7.09237	8.81127	0.233406	643.208	33.209	0.325014	6.54483	66.1642	102.365	17.2613	7.61128	14.1661	61.853	0.216475	18.834	5.36249	33.2237	4.1358	6.75385	81.4247	0.613849	0.135851	9.60299	5.85177	61.6215	30.7095	0	89.1026
0.161644	1	2.60838	1.44988	0.0688318	0.0412389	0.065019	0.621694	0.714707	54.0404	1.01502	8.00837	50.218	0.00973278	11.9171	49.9939	2.0195	4.33751	0.129336	16.1755	3.36604	40.5654	16.1719	0.0579953	0.00732467	632.21	37.4441	0.0406369	4.28563	67.4832	134.34	27.8174	15.2767	23.4588	97.9716	0.135356	23.7327	0.655106	53.1595	2.17452	15.4166	156.684	0.16626	0.00421419	11.5515	10.994	103.644	4.68969	0.10686	95.0027
5.01096	0	1.12878	1.14046	0.757954	0	0.0774265	0.0437978	3.50362	58.8762	5.75413	17.4086	8.074	0.115284	27.069	38.0252	4.8823	6.07682	0.750906	64.9598	51.5034	47.9391	15.7706	0	0.156363	628.724	30.018	0.10884	10.3977	91.5131	219.789	25.2833	20.9574	21.0023	93.8521	0.561921	7.53705	9.61166	55.0633	2.49507	9.7211	140.987	0.753725	0.00563834	16.2434	15.5829	111.58	0.220801	0.0477245	77.1121
5.06575	1	1.63633	0.685005	0.180824	0.100937	0.1709	5.87046	1.66691	13.8956	3.26936	4.78742	99.1901	0.0634487	13.4705	15.1632	4.36433	5.93401	0.274343	13.5961	8.29935	18.5579	5.37961	6.33535	0.089209	214.825	30.1796	0	5.82244	28.7205	54.5213	4.80496	7.53335	8.63784	38.8861	0.242769	19.4603	3.65296	12.8589	2.32525	6.42866	54.4614	0.344207	0.0519217	3.97602	2.6043	55.6091	5.51573	0.0871041	35.2266
1.05753	0	1.23723	0.782958	0.170752	0.263189	0.130593	1.32185	0.303949	31.3423	11.5435	7.47716	128.172	0.0369546	17.7571	32.1746	5.34601	1.73737	0.320874	38.993	4.49304	27.7626	7.20145	7.33435	0.240355	399.871	22.1541	0	5.99557	54.432	113.389	14.4128	11.8157	8.97267	49.6094	0.0287425	29.549	1.24724	42.5159	4.50236	13.1017	78.472	0.271902	0.139907	3.5814	7.48557	91.6401	0.0848254	0.037856	89.1591
6.86575	0	0.838541	1.56284	0.639137	2.3094	0.291283	2.56387	5.78152	51.1494	9.22767	186.066	75.3675	0.176134	30.9669	44.9833	12.4031	10.9552	0.450566	32.5738	2.60279	26.1173	7.64868	7.52782	0.272125	994.98	21.4446	0.0606839	12.5022	55.1668	63.9795	14.0308	8.83638	17.632	50.9936	0.0807447	38.7252	2.16025	36.3213	3.58597	8.95434	96.5549	0.53452	0.741146	5.59466	6.12055	53.3064	4.80135	0	224.823
4.55068	1	0.922462	0.925778	0.17575	0	0.498411	1.17518	2.03293	26.6223	2.50411	74.312	19.6851	0.159572	24.6964	47.6968	12.5334	6.14392	0.483237	24.7823	1.77177	39.0884	8.17746	0.208207	0.503033	644.66	44.3817	0.029141	16.8476	54.153	119.847	14.085	12.91	9.7579	72.7217	0.252722	31.0343	1.18192	30.0305	4.84986	11.6981	86.9798	0.110233	0.36587	3.62524	5.14358	75.4998	2.23823	0.0511474	125.414
2.97808	0	0.866394	10.1364	1.30987	0.296955	0.270478	2.33131	7.38626	31.3844	4.94393	54.4235	129.316	0.309792	26.7411	22.0146	27.324	14.7553	2.2594	22.6879	31.8746	26.1448	10.9753	19.0258	0.797896	461.542	39.028	0.175405	32.9466	59.6515	116.995	15.1384	10.9946	14.1164	64.449	1.01292	22.1808	11.2282	28.5488	5.16557	9.25484	131.609	0.938902	0.928573	5.62469	6.33804	100.1	7.99792	0.0512475	121.459
2.91781	0	2.67226	1.42684	0.158091	5.4481	0.28219	0.22537	0.72207	56.3678	1.3655	16.5806	146.3	0.0414335	43.4328	8.49307	1.48396	8.50363	0.158393	18.3502	0.631358	15.7672	7.89942	0.332775	0.0334887	562.447	39.0998	0.139888	1.45379	41.4976	160.387	45.0476	10.9547	7.77261	105.638	0	62.6067	1.50438	119.414	2.13	8.64985	440.856	0.117462	0.0487749	5.62571	12.8731	131.129	0.0121686	0.245383	872.613
2.83562	0	3.37234	3.48111	0.0771115	0	0.145756	9.07396	0.528491	54.1203	4.61832	10.087	151.115	0.0466701	31.8607	28.8979	4.17481	3.61255	0.724747	19.8226	8.55545	21.7828	11.0868	0.389791	0	1494.64	19.5151	0	5.14036	65.5258	151.045	25.1665	8.97326	7.76125	46.6439	2.63832	25.2072	7.57971	95.6378	1.04791	13.7266	124.107	0.257946	0.0713659	6.42364	9.97793	59.1578	2.34137	0	56.1635
1.83562	1	0.726197	0.38673	0.019768	0	1.02773	0.296018	0.849922	101.598	0.662678	66.1336	146.186	0.0969333	44.5054	12.6627	3.83719	1.10269	0	55.2806	2.28466	34.7531	8.7557	0.599461	0.0565946	554.606	24.3992	0	3.44966	82.5789	194.717	30.3661	14.9295	11.2135	84.9158	0	37.7068	0.512061	55.0032	2.59452	11.4172	269.684	0.0661274	0.131653	7.09359	13.0379	113.544	0.247451	0	930.836
2.18082	0	1.70861	0.388612	0.0785855	0.0303101	0.29718	0.456358	0.0839048	64.5033	1.38493	19.8539	30.6365	0.020374	18.0034	9.63169	3.55803	1.01258	0.0252919	115.712	2.51433	50.2499	15.9596	0.510756	0.0321167	434.23	96.977	0	6.82148	112.743	222.782	32.6602	20.3536	19.912	142.217	0	30.7488	7.4043	67.6804	0.692114	26.6283	281.925	0	0.155766	12.1042	10.6063	150.855	0.327891	0.15687	480.262
1.50411	0	2.42148	0.97208	0.138396	0.0622331	0.479827	2.27056	1.29377	30.8233	2.07263	8.26157	150.396	0.117351	19.031	20.6975	9.32234	4.02802	0.156134	82.0602	10.938	52.0838	13.1613	3.14844	0.198024	799.36	33.6624	0.0613312	13.9296	97.352	187.468	16.2763	13.4368	17.0775	93.7694	0.122462	12.6091	1.51695	43.5587	2.82164	16.3866	118.673	0.30866	0.486641	8.61152	6.66386	76.9375	4.50794	0.42982	259.479
1.47945	0	0.598318	2.30192	0.0759944	0.0255992	0.65564	0.569205	2.20233	50.4025	2.81551	16.2429	42.8957	0.0741874	40.3792	31.2077	4.57944	12.5551	1.7039	29.0699	1.9619	28.9819	6.21347	3.85383	0.244748	491.326	12.2513	0.0504956	4.2843	48.4966	133.069	16.9269	11.1331	9.05247	90.0821	0.016765	19.484	31.1418	35.0124	1.76664	20.1951	218.889	0.2066	0.601229	8.2346	10.9077	102.566	2.63611	0.0442715	152.728
0.50411	0	1.80383	1.73732	0.361407	0.237829	0.174936	0.282866	1.25204	38.236	8.27194	17.5522	73.1904	0.140831	26.0745	26.7293	8.56534	9.76852	2.55463	26.4877	2.26343	20.5637	11.2815	2.67269	0.142938	474.621	17.1204	0.0233716	16.3899	40.8378	111.205	12.3702	7.43277	9.23639	58.8593	0.327503	19.0088	28.7456	28.6352	1.02524	11.5744	99.0752	0.132707	0.12719	7.90632	4.8318	68.8167	9.50502	0.0410257	169.132
2.08493	0	1.12678	0.574445	0.95436	0	0.293201	3.93028	1.20405	15.2423	4.83038	19.8365	226.627	0.112638	26.7904	45.8076	6.99372	3.80237	0.107614	7.56575	1.42149	6.25951	6.80492	0.994854	0.068226	778.746	29.1428	0	1.94489	19.6904	35.3709	13.2599	1.48429	1.22395	44.789	1.60437	67.5444	3.70772	54.238	1.09121	3.16613	114.181	0.279335	0.0132634	1.22304	2.21649	35.9086	3.86537	0	58.3921
0.0849315	0	1.68499	0.890016	0.236594	0.0912218	0.239608	0.831545	0.631822	35.4745	2.28858	14.8797	114.464	0.0920256	30.4813	16.7343	6.38201	3.04217	0.247746	12.545	1.493	31.5108	9.797	1.53741	0.0483235	843.838	71.712	0	5.35979	56.9315	132.261	13.8501	8.08981	11.6417	62.4572	0.17943	22.8161	4.44445	42.2381	3.46141	13.3124	142.642	0.452191	0.0843902	6.06404	2.73585	74.7913	3.80721	0	57.6762
2.74521	0	0.773476	0.443589	0.278395	3.13688	0.371461	0.630622	0.367354	37.2364	1.44918	42.7749	107.543	0.0713269	15.0748	17.5005	5.64374	1.82104	0.572519	103.98	1.07662	47.3534	13.329	10.9253	0.0468834	404.802	42.4379	0	7.46739	71.0363	163.228	9.76457	10.7542	13.6575	87.415	0	23.5466	2.61024	50.5435	0.895493	14.5691	128.774	0.43828	0.172707	5.5089	2.99763	87.5376	0.227705	0.0762357	224.254
2.91507	0	2.43878	1.86478	0.154897	0	0.53683	0.441848	1.06174	32.4198	1.17696	16.8434	20.8217	0.018736	12.7776	38.2217	2.79547	3.74058	0.291159	45.2155	1.59125	32.2383	15.6856	1.76158	0.0492946	434.358	46.7573	0.274327	6.64275	64.8684	129.942	20.6524	15.4376	15.6664	92.6859	0	32.8299	4.73238	36.7775	1.33486	19.4057	152.761	0.777292	0.05731	8.51975	8.16938	89.4352	1.50799	0	1555.44
2.08493	0	2.6432	1.09479	0.195845	0	0.436391	2.27496	0.784581	36.7457	1.8947	14.7556	69.103	0.121977	18.0345	18.8615	9.88404	4.36852	0.252473	24.9068	16.6438	28.6992	11.0311	2.49266	0.0800818	708.954	29.6712	0	5.11471	76.4561	149.162	17.4405	10.9291	10.2537	81.8141	2.15409	15.9175	2.53676	47.3696	3.79782	17.6167	147.593	0.608381	0.349493	7.21698	6.22904	32.9522	4.30978	0.260692	190.057
0.663014	1	0.824774	1.10365	0.104741	0	0.429208	2.05485	0.228462	28.1396	2.73954	30.4957	54.7477	0.123721	19.4561	33.4156	7.35598	2.53016	0.551523	17.9981	8.1446	16.0975	6.6008	3.30984	0.233182	604.583	29.0718	0.0463954	7.09568	36.8927	91.3944	12.7483	4.64767	5.34963	40.3814	0.710794	16.507	5.42786	34.6172	1.54531	6.37776	82.7039	0.554937	0.155053	2.5177	3.1806	55.9057	4.60218	0.0813426	115.949
2.05753	0	0.810619	0.406764	0.14485	0.104224	0.255494	5.65919	0.397034	35.1984	1.1909	41.7434	226.111	0.0560743	70.7766	35.62	3.67131	18.505	0.881941	14.8548	7.76022	23.9199	5.21611	1.82969	0	615.681	20.3501	0	5.31211	41.3061	73.3135	11.6786	9.22607	11.8295	45.8573	0.0342063	37.3483	1.44258	26.5781	0.55673	8.41455	90.1394	0.565156	0.0160499	10.779	3.74745	63.8479	13.0294	0.134919	79.877
5.83562	0	1.55824	0.850433	0.450206	0.0258405	0.95069	2.45915	7.57357	51.9251	4.57207	987.481	51.9546	0.227857	42.0118	9.73536	39.3983	12.1605	0.162054	68.6885	2.68621	32.2129	8.77355	0.544654	0.685274	239.015	35.0398	0.178079	88.0385	69.8792	88.3428	17.0166	15.5601	12.818	64.3066	0	20.4083	2.40457	37.2424	9.41896	12.935	74.8055	0.72093	2.19564	5.63123	5.58596	47.7691	0.639402	0.13381	1226.1
2.53699	0	0.557167	2.25108	0.395766	0.0520585	0.127734	1.17695	2.99477	34.8395	3.63636	43.8153	170.452	0.227831	37.4698	56.1597	21.7033	9.14512	0.304814	22.8501	2.71167	60.6369	8.10174	8.74372	0.331446	1026.19	33.9759	0	13.375	80.2248	91.7169	16.2343	19.3145	15.1505	55.3392	0.0683394	22.8071	3.48049	45.3259	3.89605	15.9843	124.015	1.09765	0.321396	8.88995	6.9069	94.4971	4.13393	0.13487	72.7445
4.09041	1	0.874821	0.829643	1.15411	0	0.0484843	1.01507	0.695109	53.0675	0.326668	18.964	118.926	0.151363	23.3822	47.7309	8.97391	26.0746	0.159077	27.8171	0.0856489	35.2077	7.55263	1.50682	0.0734277	724.693	58.4921	0	33.3516	53.2391	66.9447	20.8137	15.7778	26.7824	41.3099	0	5.84316	3.01464	53.5265	2.63909	14.9474	151.693	1.02939	0.220584	6.55259	5.99182	101.935	2.66594	0	69.6083
3.18356	1	1.36958	0.614228	0.42158	0.505575	0.328965	0.515398	0.13762	39.6685	6.99877	18.3826	46.4837	0.097226	27.5926	25.0633	5.60232	3.90979	0.120781	26.7921	19.2109	51.1612	10.5989	2.30836	0.153156	1181.16	49.1175	0	5.60022	58.2464	107.432	15.8626	17.5789	13.9382	77.5291	1.4211	28.5372	2.21334	23.6798	2.0227	10.8345	76.6439	0.302202	0.0483123	15.3619	8.50096	125.462	7.24043	0.12469	161.463
1.16986	0	1.31045	37.8007	0.0799045	0	0.292649	0.0855189	0.242721	72.9137	0.334857	19.5736	8.99432	0.0634624	13.2483	10.6415	5.73729	3.11136	5.62149	66.3005	4.05297	38.6363	13.7814	0.037897	0.0285731	268.042	33.7431	0	10.5343	72.4754	117.863	23.3574	17.2788	19.1493	91.7206	2.38621	8.82629	0.437821	45.0894	2.4629	19.8191	96.8739	1.31978	0.881456	6.38424	8.14034	75.167	0.298664	0.186076	168.417
2.49863	0	0.290779	1.66764	0.129291	4.63461	0.174628	3.71463	1.69181	36.1867	1.06492	56.4918	79.2432	0.147546	55.093	22.0935	19.1704	2.22121	0.791592	10.8495	5.44576	16.6116	8.0096	5.88137	0.299505	440.428	23.1108	0	9.29318	43.7558	98.254	23.5457	6.83104	4.90021	56.8275	0	74.7	53.5093	68.7536	2.42423	14.5896	218.582	0.0308934	0.369115	2.72223	4.60441	41.002	0.0256776	0.0860601	442.53
2.50137	0	3.14642	1.26312	0.239821	0	0.566694	1.5393	0.896573	65.0994	0.482346	35.7334	39.447	0.0762337	27.893	6.2702	3.24599	1.1944	0.135237	54.6627	2.61769	38.2748	14.3204	1.13639	0	482.9	65.6087	0.159279	6.41495	68.7357	149.547	26.3346	18.6507	9.75461	100.808	3.8197	23.9061	4.89779	57.6216	2.44419	18.4593	246.578	0.100276	0.133134	8.5481	9.92712	90.8371	0.0833462	0.27919	432.612
0.419178	1	1.29788	2.20632	0.141288	0	0.200392	1.28494	1.35388	72.5525	2.96073	7.79873	99.621	0.0160555	31.0467	28.3463	1.91271	2.95611	0.318801	31.0016	7.49468	52.7421	15.0338	0.468719	0.0168582	907.215	25.7741	0.0469622	4.25269	105.638	164.052	27.5686	18.6225	18.1506	109.113	3.46998	32.7703	0.598367	75.177	1.66856	18.0417	225.087	0.088606	0.0195676	10.8949	15.4368	62.9177	5.63807	0.0822842	80.9356
2.58904	0	0.890071	1.2761	0.150802	0.0508354	0.231517	1.33044	0.281851	56.283	1.06123	14.8363	211.859	0.123228	24.0625	39.7848	13.5118	3.73375	0.0212566	26.5522	2.30364	35.3498	7.60366	5.85751	0.215675	772.964	60.1053	0	9.4573	96.9795	99.3433	26.08	9.80262	15.2192	46.6776	0.033389	39.513	1.2766	78.9093	1.16169	13.8045	222.353	0.346724	0.0837231	4.37726	8.96178	97.5076	3.42001	0	89.6909
1.92055	0	1.66898	0.633382	0.26193	0.151406	0.238683	0.0600215	0.157318	23.4624	0.175555	32.0264	120.02	0.0373757	19.6904	8.46774	2.6185	0.667451	0.0105213	42.8421	1.95065	25.6044	7.57002	0.0354718	0	472.896	39.3162	0	3.53856	42.4199	140.284	12.9107	6.9672	7.63656	111.483	0.0497006	28.8866	0.316841	30.6346	0.809138	6.95137	153.12	0.0938901	0.041484	4.07565	2.42631	66.3513	0.104111	0.130664	1012.7
1.16164	1	0.723035	1.96971	0.137783	0.185852	0.032514	2.43203	1.28782	25.3141	3.18687	154.863	136.191	0.106373	23.6027	31.2962	11.8263	4.11744	0.0388362	26.9368	0.743105	20.8303	5.991	2.35034	0.197191	830.351	45.7301	0	7.37124	39.394	127.675	8.83297	7.5009	8.17938	41.8519	0.853392	27.8941	9.67723	41.508	1.98646	5.26616	146.836	0.460916	0.248572	3.86274	2.12294	42.9308	1.02991	0	300.478
3.91781	0	0.603398	0.670453	0.316233	0.155059	1.29049	7.62537	1.39694	32.7469	1.52233	9.83438	60.9164	0.11226	23.9148	11.7185	13.4549	4.7892	0.551077	18.7478	5.63235	29.278	10.5312	2.45148	0.137118	860.239	37.244	0	9.06139	67.281	73.3399	18.9728	10.4812	10.1954	69.2813	4.78138	17.6336	2.92067	48.0033	2.70076	18.6298	125.73	0.673059	0.0797848	8.01176	6.55699	42.4606	9.80331	0.0669551	150.557
1.06575	0	1.80169	0.81181	0.490531	0.132297	0.12749	0.839451	1.07721	14.2007	10.1929	35.8767	70.708	0.291735	16.0205	16.7098	5.65052	8.52721	0.566945	9.67652	1.17145	6.24471	8.98479	3.16051	0.175462	228.497	15.9135	0	14.3059	14.5748	45.2117	12.456	3.66586	9.83055	46.9501	0.0433646	30.7115	2.49181	23.0495	3.27949	9.82805	48.3981	0.451173	0.163343	2.80879	1.6805	33.7358	0.170554	0.11417	300.823
3.00274	0	1.03162	3.45107	0.283957	0	0.598774	4.90662	0.898261	14.5044	1.3765	12.9641	52.2506	0.119033	8.40778	27.1967	9.86384	2.72154	0.443469	44.7074	2.65891	30.0016	9.92736	1.57308	0.0833634	814.467	58.1785	0.232055	10.0712	49.035	136.201	11.3892	8.34216	13.7023	65.0597	0.231955	23.6724	1.69723	30.9724	2.95359	23.1656	91.5933	1.13252	0.594065	3.21901	5.42474	73.5331	2.3997	0.406898	187.567
0.794521	1	1.82069	1.4308	6.9136	0.312032	0.498008	1.84193	6.1248	52.0263	2.63604	250.579	216.457	0.17265	30.4832	12.2622	12.2335	3.36511	0.144893	36.8586	10.3621	39.5003	9.20734	0.0486986	2.26749	365.889	42.2376	5.01746	40.6395	60.9517	126.689	20.9835	14.9894	11.1309	115.83	0.341091	7.89288	3.66101	41.7284	3.24517	12.7415	193.784	0.515845	0.313835	9.73632	9.96398	116.424	0.205516	0.179564	1204.43
1.74795	0	1.038	0.467747	0.282572	0.381172	0.293795	6.65017	0.475363	37.3961	3.7509	20.9996	74.6234	0.102608	10.1005	24.3802	12.2014	3.33676	0.255017	108.652	2.45287	84.4865	21.0342	2.03522	0.296501	1360.44	82.9374	0	4.53509	143.671	358.256	24.7193	20.3151	22.4487	128.026	1.25013	22.2731	2.53353	61.1156	1.6296	26.79	215.142	1.18159	0.0313635	7.15219	5.66648	98.6195	3.20279	0	76.1006
2.58904	0	1.66514	1.96285	0.140998	0	0.733129	2.07421	0.659025	44.1877	6.35792	90.0132	81.1838	0.137693	23.439	15.2952	9.42693	4.67376	0.139195	22.8682	2.87013	20.8985	14.6748	1.26958	0.0841181	977.244	21.7941	0.0936314	3.74966	49.4048	81.3745	9.66737	6.33639	8.65545	97.1362	1.55979	20.5972	2.77459	23.7922	1.66504	8.49632	99.0798	0.737034	0.0783099	6.1277	7.53978	48.7811	1.43411	0	174.962
1.36986	0	2.45675	1.33473	0.164319	0.0221835	0.287282	0.492053	0.736875	44.2784	8.47953	17.626	25.3999	0.126777	29.0412	63.3864	4.73935	8.99026	0.333456	53.6298	2.48897	50.4493	21.3121	5.54177	0.391675	483.375	25.7955	0.021782	6.13039	85.6912	175.045	14.4602	20.9502	18.6232	105.71	0.712182	17.7143	20.1932	26.8188	1.15957	15.5382	100.48	0.535717	0.100278	14.9463	8.30277	124.026	2.55854	0.076488	147.598
1.10411	1	1.25695	4.618	0.411696	0.565406	0.198128	1.52135	44.2831	21.4959	2.31837	103.192	44.118	0.448595	23.7337	32.2046	95.5863	10.3352	0.759823	11.7065	3.31022	23.3246	10.536	29.1397	2.20618	542.681	38.7476	0.0198529	34.4182	38.9	103.804	15.3364	8.47286	9.34749	83.6666	0.304711	36.0216	9.85785	23.2972	3.76583	7.72407	92.2644	1.36463	0.776869	4.20871	2.217	39.7138	2.83655	0.104579	256.858
4.67397	0	2.70145	0.56804	0.286027	0	0.194631	13.5096	0.833902	29.9714	7.04011	15.6836	155.97	0.0976162	6.20249	23.459	3.44396	6.09093	0.567639	85.9491	21.5519	118.029	32.787	0.0866808	0.0545768	1578.21	39.5183	0	9.03387	141.519	396.22	10.063	16.7643	28.8726	179.11	0.101228	8.69968	0.546972	39.1947	1.39903	13.3469	109.23	0.229544	0.0825675	13.3772	6.11351	69.507	3.38848	0.0532726	74.3052
2.01096	0	1.15181	0.802073	0.146361	0.0282081	0.602609	1.94525	0.175774	71.1124	5.01672	24.4795	93.5093	0.0398527	33.3454	44.3511	5.58912	6.92002	0.3654	25.6854	1.94867	52.2309	15.4138	0.475422	0.0797054	1266.57	35.7058	0	6.98888	90.7892	150.358	34.1209	19.8677	25.1073	72.9923	0.0555127	17.6018	0.687133	75.0175	3.83449	24.4657	143.541	0.786614	0.174067	12.7575	11.1805	53.9943	9.8397	0	118.426
2.60822	0	2.41487	1.10325	0.156031	0.0210582	0.383359	1.75204	1.79326	40.035	1.69408	10.4636	49.754	0.138784	22.9718	14.478	4.12981	6.66151	0.0440217	42.3838	2.28351	30.454	11.3943	1.21215	0.13387	275.739	53.9045	0.0414144	2.27499	61.8657	108.957	15.8178	16.8486	17.2507	74.7386	0	45.3989	0.870205	40.0279	5.16477	12.0644	108.981	0.49567	0.19915	7.92129	6.47118	99.3929	1.60524	0.217902	146.834
0.580822	0	1.59668	0.729094	0.315506	0.0607745	0.276895	0.337569	0.484491	33.0352	0.166177	17.3842	55.9634	0.0204587	19.3337	10.5325	7.48449	1.02454	0	97.7423	3.22967	61.312	8.67541	0.0854453	0.150432	592.303	42.6327	0	5.06675	105.794	171.474	13.0374	10.555	10.6367	79.2311	0.159558	14.1385	14.1671	25.7644	1.12042	13.2434	128.28	0.358128	0.312698	6.24583	2.8919	134.808	3.3771	0.157452	138.854
3.08493	0	0.809018	2.66782	0.192733	0.467966	0.127518	0.618395	0.504342	45.6088	2.06711	22.3564	29.7402	0.0314523	34.7593	34.8911	3.05359	0.781786	0.0435107	13.9585	2.61315	26.4161	7.99914	1.02275	0	595.823	32.245	0.307188	3.01922	37.9436	114.406	16.929	7.12701	7.5983	44.7883	1.22775	42.2763	10.0213	62.8953	1.95447	12.4392	198.842	0.193437	0.0856146	2.34616	8.54418	80.6079	0.348387	0.359039	246.275
0.991781	0	1.99317	2.03204	0.092871	0.0683258	0.207382	0.270899	0.773023	35.1289	0.599804	11.0747	68.7339	0.026048	19.2798	27.2244	2.56332	2.05739	0.104693	51.7047	2.57073	35.3236	14.2874	1.15172	0.0482889	730.306	70.002	0	6.02029	58.9828	149.994	14.1347	13.6962	9.4513	109.391	0.0149275	34.6792	0.655808	82.4317	3.17214	9.47114	115.692	0.324698	0.107698	10.2485	4.10696	81.9487	2.70548	0.0392723	83.1284
1.96712	0	1.10247	0.83774	0.126042	0.056699	0.0695441	0.382041	2.12054	24.7436	7.71789	30.4251	104.299	0.102961	16.2772	83.3992	26.6025	6.86359	3.23425	12.756	5.50311	29.2386	10.3275	9.55594	0.200403	1182.36	43.8825	0.0557958	7.97399	47.4577	85.85	8.18332	8.73134	10.3922	51.0885	0	26.6005	8.87344	21.6927	3.65533	4.88434	40.6526	0.386456	0.647171	5.18249	3.05322	39.7953	2.41758	0.0488715	93.2253
0.838356	1	5.44441	1.69494	0.168011	0.213221	0.859201	0.782113	3.34287	91.7178	1.48373	90.3422	152.991	0.0951326	43.9998	19.6651	13.1773	3.57885	1.82757	108.917	4.61829	55.3678	14.9845	2.28469	0.471252	434.395	26.0454	0.577412	13.655	128.052	316.391	28.4151	33.297	27.719	164.734	0.0349856	26.9994	20.0011	87.6154	2.12199	37.2806	359.292	0.132223	0.48258	17.2842	11.8697	142.201	0.130519	0.092025	486.163
1.8137	0	1.39235	5.53241	0.257739	0.102253	0.372624	1.88136	18.0526	31.6591	2.69348	173.486	110.759	0.651214	32.7656	12.6102	73.1622	19.4842	0.735323	38.2444	12.7168	18.049	6.24047	40.1722	1.6558	596.391	22.9727	0.02015	75.9327	37.9442	71.0019	8.55661	7.5853	8.13336	44.6546	0.737829	11.9853	3.03583	21.6098	6.08258	5.68991	78.0428	1.0904	1.51465	4.69955	4.50457	43.8575	1.2493	0.14125	333.706
0.0821918	0	1.56683	1.13811	0.119437	0	0.903051	0.212901	0.669691	64.0514	0.293529	30.0227	10.7419	0.0397122	36.8204	17.9209	3.44302	0.713716	0	120.07	0.623661	40.9954	14.6313	0	0.151929	498.61	34.0638	0.158648	7.04801	85.6119	162.807	40.6843	16.7861	12.4573	136.984	0	22.0622	1.03111	48.486	1.50405	17.0106	205.143	0.16647	0.0993807	8.9915	10.1064	113.134	0.110713	0.463509	455.461
6.93699	1	0.954798	0.677298	0.0670174	0.155003	0.244393	0.266364	0.0358162	39.0433	0.706191	37.8369	56.7904	0.0260846	12.9542	17.2752	2.02316	3.74957	4.91425	53.7983	2.22321	32.3661	14.5449	0.290442	0.0182592	435.645	32.5128	0.0254827	3.63479	51.196	117.355	16.6364	9.3999	10.8637	166.525	0.779529	15.6709	0.152595	34.508	1.34256	10.2986	166.925	0.352343	0.0584898	3.5436	5.23228	84.0753	0.599244	0.267568	365.184
1.63288	0	0.49017	0.955686	0.429638	2.97359	0.176585	7.49366	1.8332	30.8654	3.09335	63.9598	135.733	0.172978	21.8293	17.0177	11.5194	18.4958	0.168568	30.1917	2.01971	25.8686	4.78665	4.95682	0.196028	347.008	24.2249	0.0248543	15.5733	59.9329	64.8397	17.1321	10.0724	10.3909	73.4699	0.0165361	27.3204	5.54571	45.6118	2.57252	9.60868	129.469	0.828008	0.689505	3.72563	3.2047	54.8189	1.43533	0.043495	252.174
1.78082	0	0.761898	2.90824	0.127	0.563015	0.48029	4.5231	1.96744	64.0375	1.13145	93.3563	19.5325	0.112041	33.2111	27.296	8.8182	4.38104	0.184225	84.9481	2.99669	53.0099	12.6876	2.75163	0.216351	745.958	40.9475	0.0481896	15.9723	102.361	263.184	28.588	20.2439	21.2392	136.45	0.128506	31.8764	2.27786	76.815	1.84044	15.75	256.571	0.409712	0.700054	9.06999	11.6013	168.811	3.7351	0.0422663	199.484
2.75616	0	0.373547	0.562324	0.231339	0.192081	0.269094	30.2673	1.06446	28.0585	5.77416	13.7482	122.907	0.126085	16.6358	16.284	7.89527	6.67779	0.0200293	26.9974	2.28505	39.0488	8.99588	2.49586	0.271598	552.707	33.0209	0	5.75734	69.4737	104.002	13.6238	8.42645	11.3722	55.0977	0.157431	17.2865	5.42465	62.6506	3.8926	9.03053	102.144	0.863165	0.148117	3.44935	3.50293	43.3286	2.92018	0	238.415
1.7863	0	2.46516	0.873199	0.414486	0.0497424	0.757468	0.21672	0.292638	49.2935	0.481679	131.227	43.2574	0.031791	20.1182	14.6594	7.07846	3.54304	0.176605	77.9334	0.9083	39.6472	9.52597	0.628499	0.0790262	308.905	29.5142	0.0734101	4.35256	84.9158	123.396	24.1719	15.838	18.1714	71.7644	3.32512	44.8501	0.752454	45.6528	1.49277	18.4227	141.881	1.49428	0.0511464	8.95613	10.438	109.657	0.544358	0.171591	260.063
6.2137	0	0.941815	23.9092	0.137221	1.56662	0.249501	1.10678	2.70365	40.0044	1.48629	181.617	64.467	0.0862387	32.0239	58.4997	6.13387	3.38424	4.4772	18.9082	34.8517	27.3585	8.71552	0.480272	0.79558	566.35	46.1663	0.0280451	22.7665	57.097	102.343	10.7251	11.4945	15.072	70.7137	0.0560902	57.7794	32.5829	42.4395	0.734782	9.43748	101.622	0.370796	3.69755	3.87293	7.0892	68.8988	0.154148	0.147537	514.64
1.08493	1	3.44102	1.01485	0.112449	1.2636	0.407302	1.92386	0.910516	26.3847	4.32047	10.7519	130.869	0.129286	24.107	17.4493	11.5278	7.1794	0.126781	11.5444	2.06888	19.0301	7.64593	1.70437	0.142916	458.379	51.9663	0.298561	12.3608	27.9155	61.6886	14.5036	4.20892	7.11195	44.495	0.165767	30.0812	8.47306	43.9608	4.7872	10.7203	142.706	0.971351	0.155945	3.39121	3.61881	39.7591	1.70648	0	154.532
0.117808	1	1.32849	71.9253	3.32863	2.75728	9.97026	191.104	20.9783	73.2382	6.57479	99.2262	46.9046	1.13399	26.8828	12.6396	92.3954	11.9067	13.525	25.6443	5.45152	28.5325	6.93562	33.0885	0.930081	449.447	15.3897	6.12669	48.4506	56.8076	96.5569	22.9261	13.3839	12.1484	64.3431	0.896012	15.3433	16.4763	46.9141	4.09247	8.58035	136.816	0.501815	0.780578	5.79752	4.7003	59.62	0.273854	0.26203	277.434
2.86849	0	0.494788	1.68226	0.457978	0	0.369211	4.66834	7.17559	83.0648	3.66613	76.9397	100.503	0.337515	34.0127	35.5898	50.0135	9.27951	0.151957	28.6861	2.86422	34.451	14.1179	10.2116	0.886467	518.623	36.9624	0	28.2396	58.8076	183.023	23.5986	13.6406	20.3545	86.2588	0.0476433	25.5881	5.20626	40.0393	6.28109	16.1016	155.613	1.41927	1.36812	6.49464	7.81792	117.534	3.0907	0	186.048
1.25205	0	1.50776	0.939886	0.162392	0	0.118076	3.47435	0.840601	26.4587	0.736996	13.3583	8.10515	0.0703432	19.8527	38.4368	7.5218	14.4657	1.33843	95.1636	1.07796	42.4318	11.0366	0.805028	0.131039	597.164	24.3987	0	9.86513	67.0666	138.941	6.34516	10.1465	18.4746	92.3858	0.154755	14.9811	0.970636	24.8845	0.844621	7.42684	116.975	0.355233	0.0277353	4.62255	2.90718	65.6317	7.53959	0.0581839	75.2184
2	0	0.3868	0.471374	0.0553143	0.0497027	0.26124	0.078863	0.172256	27.9212	0.790534	15.9071	30.893	0.0167346	17.468	17.583	9.34261	1.15459	0	45.947	3.12306	44.0506	21.0642	0.139689	0.0175362	985.65	68.4583	0.391509	2.29995	86.0503	347.79	20.1646	8.50187	7.18375	201.981	1.01079	23.827	15.0147	60.9736	1.11751	22.7498	280.564	0.0308638	0.0715479	8.11688	3.22026	109.717	5.6116	0	669.103
3.60548	0	0.693636	2.7143	0.497674	0.922976	0.823141	7.11939	12.2079	13.2378	15.5328	130.28	191.436	0.547792	58.0099	43.0179	50.8805	16.4127	0.201676	6.16383	2.63972	6.03232	2.57818	16.1212	1.15693	554.14	29.1676	0	66.8071	11.2567	38.2908	7.31645	3.62785	5.18513	28.3693	0.027565	57.824	18.2173	12.0743	4.14357	5.15065	36.9107	0.455173	1.00116	1.5693	1.64488	28.4966	0.664968	0.108656	336.729
2.75342	0	0.8742	1.33686	0.0369846	0	0.19244	2.29675	0.172996	32.0678	5.36056	16.6605	102.024	0.0201461	32.9779	25.9805	2.273	1.58222	0.0626433	1.2673	1.05531	7.21941	7.68287	0.140321	0.0176404	1053.52	16.5645	0	2.80552	21.8452	66.6596	22.5727	3.77453	3.39116	74.2108	0	45.8193	1.14322	83.2236	1.10423	3.65496	137.218	0.185725	0.0718644	2.78718	3.88188	63.9339	3.78386	0.0861972	205.031
3.92055	0	0.821144	0.632043	0.230655	0	0.225737	1.40952	0.1078	31.0243	1.73363	16.3607	109.14	0.071766	17.9246	33.3871	5.63298	15.5711	0.130082	48.8484	2.39839	30.8159	12.3559	0.530667	0.0706619	497.236	27.4546	0.0437622	11.5282	68.9424	133.755	11.4478	9.3079	15.3663	58.3561	0.0145539	25.5974	1.39467	32.0606	1.28557	13.3246	129.71	0.179064	0.0685541	3.81263	3.265	81.1749	5.45151	0.0383421	104.547
4.46849	0	1.65356	1.72923	1.1492	0	0.262781	0	4.29604	26.5119	1.21774	11.8193	122.507	0.0571787	22.9533	45.3089	0.611883	2.65856	0.501746	65.322	1.79927	29.9054	12.1204	0.772868	0.318251	460.703	48.5826	0.44306	1.65256	46.3608	124.893	17.4417	9.57739	5.89524	101.336	0	33.8696	5.79776	38.007	4.12802	8.46125	121.363	0.0929531	0.01025	6.35387	6.01834	138.708	1.61095	0.345283	298.709
1.16164	0	1.0547	0.176452	0.0502287	0.0452158	0.110784	0.286634	0.845265	33.0215	0.696083	6.40782	82.9706	0.0973494	7.25719	5.82903	6.83341	3.29394	0.283326	90.5273	9.47958	85.6715	17.5151	1.46014	0.0319819	1461.21	36.2979	0.044514	2.68789	131.05	315.856	14.9793	9.89846	10.7027	154.053	0.533467	5.00181	7.60789	58.0907	0.516222	17.3712	214.749	0.336161	0.0185475	4.2926	3.25053	57.749	4.34373	0	57.4423
2.20548	0	1.34435	2.95538	0.256152	0.614404	0.134495	3.74519	1.48977	221.803	16.1627	29.4256	100.497	0.173208	28.7381	23.6046	8.81377	9.20683	1.81382	47.2858	4.23985	54.4723	24.1249	9.0633	0.0949788	986.055	27.3445	0.113433	9.86155	111.285	239.478	37.3494	20.119	41.0945	143.909	0.0251739	53.5038	11.2856	93.7307	3.41031	19.8386	262.101	0.523637	0.315927	12.1288	15.9975	151.785	6.85793	0.0662946	136.558
[truncated: 159 more columns]
